# Supplementary material for: Global and local impacts of multi-dimensional urban form on PM2.5 concentrations: A case study of the downstream urban agglomeration in the Yangtze River Delta
Source: PLoS One. 2026 Jul 24;21(7):e0354380. doi: 10.1371/journal.pone.0354380 (PMC13399353; doi:10.1371/journal.pone.0354380)
Supplement: S1 File — (ZIP) [file pone.0354380.s001.zip]

Archive with 9 entries (8 files):
- data/
- data/Geodetector data with optimal parameters.xls
- data/Grading Results of PM2.5 Concentration in Lower Yangtze River Cities, 2014–2022.xls
- data/GW-XGBoost rawdata.xls
- data/GW‐XGBoost results.xls
- data/Ordinary least squares regression results.xls
- data/PM2.5 concentration data of cities in the lower Yangtze River, 2014–2022.xls
- data/Results of sensitivity analysis for discretization schemes.xls
- data/Spatial Autocorrelation Results of PM2.5 Concentration in Lower Yangtze River Cities, 2014–2022.xls
