# Supplementary material for: Global and local impacts of multi-dimensional urban form on PM2.5 concentrations: A case study of the downstream urban agglomeration in the Yangtze River Delta
Source: PLoS One. 2026 Jul 24;21(7):e0354380. doi: 10.1371/journal.pone.0354380 (PMC13399353; doi:10.1371/journal.pone.0354380)
Supplement: S1 File — (ZIP) [file pone.0354380.s001.zip › data/Geodetector data with optimal parameters.xls]

## Sheet: Geodetector data with optimal p
OBJECTID	PM2_5	RND	RD	PGS	PWB	BD	PRL	PIL	PCL	PPS	PTL	TS	RED	DEM	MBH	FAR		Interaction	detector:
1	28.7426	1.55723e-07	0	0	1.03612e-07	0.000111836	0	0	0	0	0	0.985384	3	10	0.0583666	4.35167e-09			variable	RND	RD	PGS	PWB	BD	PRL	PIL	PCL	PPS	PTL	TS	RED	DEM	MBH	FAR
2	28.7426	1.43755e-06	0	0	3.14995e-08	0.00025665	0	0	0	0	0	2.07667	5	13	0.191227	3.2719e-08		1	RND
3		0	0	0	1.48459e-07	8.87795e-05	0	0	0	0	0	0	0	9	0.121	7.16151e-09		2	RD	0.6448
4	28.7426	6.57908e-06	0	0	3.86602e-08	0.00563252	0	0	0	0	0	1.91472	4	15	2.93334	1.10147e-05		3	PGS	0.457	0.5684
5	28.7426	2.77932e-06	0	0	0	0.000565526	0	0	0	0	0	4.55397	7	18	0.369218	1.39201e-07		4	PWB	0.541	0.4403	0.2209
6	28.7426	2.43479e-06	0	0	2.74969e-09	0.000601494	0	0	0	0	0	1.39341	4	12	0.53683	2.15267e-07		5	BD	0.2978	0.3858	0.2727	0.2491
7	28.7426	0	0	0	1.36289e-07	0.000496965	0	0	0	0	0	0	0	9	0.28066	9.29855e-08		6	PRL	0.3066	0.7438	0.2825	0.3057	0.2279
8	28.7426	6.78402e-06	0	0	7.52548e-08	0.000226478	0	0	0	0	0	0	0	10	0.102772	1.55171e-08		7	PIL	0.4432	0.6296	0.2606	0.2245	0.2534	0.3048
9		6.30749e-06	0	0	9.86753e-08	0.000194785	0	0	0	0	0	0	0	10	0.0793432	1.03032e-08		8	PCL	0.3132	0.5209	0.3505	0.2372	0.1961	0.3494	0.4332
10	28.7426	4.87307e-06	0	0	6.46709e-08	0.00141341	0	0	0	0	0	2.20252	8	21	0.323769	3.05079e-07		9	PPS	0.3422	0.4297	0.2421	0.2783	0.2206	0.3998	0.2599	0.2185
11	28.7426	2.11891e-06	0	0	0	0.00121679	0	0	0	0	0	2.56391	6	12	0.715585	5.8048e-07		10	PTL	0.3601	0.4392	0.289	0.2773	0.303	0.3782	0.282	0.2514	0.188
12	28.7426	1.90001e-06	0	0	0	0.00172239	0	0	0	0	0	3.1133	5	12	0.753085	8.64735e-07		11	TS	0.45	0.4522	0.3257	0.2589	0.4143	0.2719	0.4047	0.3087	0.2181	0.3345
13	28.7426	3.66424e-06	0	0	0	0.00144175	0	0	0	0	0	1.85759	3	12	1.04332	1.0028e-06		12	RED	0.2249	0.4028	0.3962	0.2246	0.2466	0.143	0.3051	0.1465	0.1757	0.1897	0.3088
14	28.7426	2.60996e-06	0	0	1.1785e-10	0.000765995	0	0	0	0	0	2.32153	6	16	0.463332	2.36607e-07		13	DEM	0.4026	0.4551	0.5771	0.3886	0.3064	0.4972	0.4151	0.41	0.3047	0.3353	0.4544	0.3807
15	28.7426	0	0	0	1.05362e-07	0.000390557	0	0	0	0	0	1.46875	6	14	0.289466	7.53687e-08		14	MBH	0.3412	0.407	0.2483	0.2489	0.1787	0.2677	0.2006	0.4126	0.2539	0.2488	0.4186	0.0761	0.4345
16	28.7426	6.23127e-06	0	0	0	0.000383797	0	0	0	0	0	1.46875	2	9	0.207193	5.30133e-08		15	FAR	0.3545	0.5183	0.2716	0.2128	0.1428	0.2847	0.3145	0.1988	0.2694	0.227	0.456	0.1276	0.3528	0.17
17	28.7426	7.01473e-06	0	0	0	0.000555614	0	0	0	0	0	6.62185	9	11	0.329927	1.22208e-07
18	28.7426	6.73513e-06	0	0	0	0.000340404	0	0	0	0	0	1.91472	3	10	0.298398	6.77174e-08
19	28.7426	5.86756e-06	0	0	0	0.00154341	0	0	0	0	0	3.37813	6	14	1.12851	1.16117e-06
20	28.7426	2.08936e-06	0	0	0	0.00104788	0	0	0	0	0	1.46875	5	12	0.776407	5.42388e-07
21	28.7426	0	0	0	0	0.000953618	0	0	0	0	0	2.56391	5	13	0.723253	4.59805e-07
22	28.7426	0	0	0	0	0.00037325	0	0	0	0	0	4.26254	7	11	0.330766	8.23057e-08
23	28.7426	5.60237e-08	0	0	0	0.00148497	0	0	0	0	0	1.99734	6	13	0.867533	8.5884e-07
24	28.7426	3.69322e-06	0	0	0	0.00169668	0	0	0	0	0	0.929039	2	13	1.03356	1.16908e-06
25	28.7426	5.24008e-06	0	0	0	0.0044529	0	0	0	0	0	3.02575	5	14	2.20764	6.55362e-06
26	28.7426	0	0	0	5.53817e-08	0	0	0	0	0	0	1.35416	2	13	0	0
27	28.7426	0	0	0	1.87457e-07	0	0	0	0	0	0	0	0	9	0	0
28	28.7426	0	0	0	1.12266e-07	0	0	0	0	0	0	0	0	13	0	0
29	28.7426	0	0	0	0	0	0	0	0	0	0	2.32153	4	6	0	0
30	28.7426	1.88732e-06	0	0	0	2.17342e-05	0	0	0	0	0	1.35416	3	8	0.0232807	3.37324e-10
31	28.7426	5.79755e-06	0	0	0	0	0	0	0	0	0	0.734494	4	8	0	0
32	28.7426	5.19293e-06	0	0	0	1.44785e-05	0	0	0	0	0	2.62611	6	15	0.0258659	2.49666e-10
33	28.7426	7.80238e-06	0	0	0	0.000587704	0	0	0	0	0	2.32153	3	11	0.5798	2.27167e-07
34	28.7426	7.99902e-06	0	0	0	0.000933597	0	0	0	0	0	0.32849	3	11	0.79269	4.93368e-07
35	28.7426	7.18703e-06	0	0	0	0.00131965	0	0	0	0	0	1.67452	3	11	1.10007	9.6781e-07
36	28.7426	2.67702e-06	0	0	0	0.00124788	0	0	0	0	0	2.93557	4	12	0.990095	8.23678e-07
37	28.7426	5.85856e-07	0	0	0	0.00158114	0	0	0	0	0	1.99734	4	11	1.04609	1.10267e-06
38	28.7426	1.31965e-06	0	0	0	0.00320265	0	0	0	0	0	2.10244	3	14	1.62909	3.47827e-06
39	28.7426	6.85205e-06	0	0	0	0.00182063	0	0	0	0	0	2.95382	5	14	1.21512	1.47485e-06
40	28.7426	2.5002e-06	0	0	3.13831e-09	0.000239604	0	0	0	0	0	1.31374	3	12	0.194464	3.10629e-08
41	28.7426	0	0	0	6.33121e-08	7.1961e-06	0	0	0	0	0	5.24123	7	13	0.00606446	2.90936e-11
42	28.7426	0	0	0	5.85492e-08	0	0	0	0	0	0	3.1133	8	12	0	0
43	28.7426	0	0	0	0	0.000232958	0	0	0	0	0	0.929039	3	6	0.151702	2.35602e-08
44	28.7426	0	0	0	5.60217e-08	5.83776e-05	0	0	0	0	0	1.35416	3	13	0.0588755	2.29134e-09
45	28.7426	0	0	0	1.34828e-07	0	0	0	0	0	0	3.5335	8	12	0	0
46	28.7426	0	0	0	1.42905e-07	0	0	0	0	0	0	0	0	3	0	0
47	28.7426	0	0	0	1.33212e-07	1.24591e-05	0	0	0	0	0	1.35416	4	12	0.0156955	1.30368e-10
48	28.7426	0	0	0	1.19527e-08	2.21859e-05	0	0	0	0	0	4.26254	7	11	0.0340268	5.03277e-10
49	28.7426	8.13783e-07	0	0	0	0.000584518	0	0	0	0	0	1.76843	5	10	0.368578	1.43627e-07
50	28.7426	5.50694e-06	0	0	0	0.000120294	0	0	0	0	0	3.66765	6	14	0.0713715	5.7237e-09
51	28.7426	7.61577e-06	0	0	0	0.00171127	0	0	0	0	0	1.18423	3	9	1.07949	1.23153e-06
52	28.7426	3.92182e-06	0	0	0	0.00196341	0	0	0	0	0	3.74008	9	13	1.53999	2.01575e-06
53	28.7426	6.74145e-06	0	0	0	0.00441855	0	0	0	0	0	1.03867	3	9	2.25404	6.63971e-06
54	28.7426	6.3702e-06	0	0	0	0.00265708	0	0	0	0	0	3.02575	5	11	1.26045	2.23274e-06
55	28.7426	3.86375e-06	0	0	0	0.000398337	0	0	0	0	0	3.48762	6	10	0.396179	1.05208e-07
56	28.7426	2.61902e-06	0	0	0	0.00074804	0	0	0	0	0	0.734494	4	9	0.788781	3.9336e-07
57	28.7426	0	0	0	1.08786e-07	0	0	0	0	0	0	4.3125	6	11	0	0
58	28.7426	0	0	0	2.23646e-07	0	0	0	0	0	0	0	0	3	0	0
59	28.7426	0	0	0	2.5e-07	0	0	0	0	0	0	0	0	3	0	0
60	28.7426	0	0	0	2.5e-07	0	0	0	0	0	0	0	0	3	0	0
61	28.7426	0	0	0	2.5e-07	0	0	0	0	0	0	0	0	3	0	0
62	28.7426	0	0	0	1.70281e-07	3.19852e-05	0	0	0	0	0	6.01707	10	3	0.0340247	7.25525e-10
63	28.7426	0	0	0	8.74049e-08	1.05901e-05	0	0	0	0	0	1.91472	3	9	0.00372897	2.63267e-11
64	28.7426	0	0	0	5.78904e-08	0.000187005	0	0	0	0	0	1.35416	3	9	0.10762	1.34171e-08
65	28.7426	0	0	0	0	0.000310383	0	0	0	0	0	1.91472	3	9	0.241799	5.00335e-08
66	28.7426	4.33454e-06	0	0	0	0.000274415	0	0	0	0	0	1.46875	4	8	0.0573831	1.04979e-08
67	28.7426	7.70387e-06	0	0	0	0.00207196	0	0	0	0	0	3.34618	5	13	0.993734	1.37265e-06
68	28.7426	5.29553e-06	0	0	0	8.82139e-07	0	0	0	0	0	6.99511	9	14	0.00788724	4.63843e-12
69	28.7426	6.16768e-06	0	0	0	0.00141703	0	0	0	0	0	4.9586	8	15	0.928113	8.76779e-07
70	28.7426	3.38554e-06	0	0	0	0.000948231	0	0	0	0	0	0.929039	2	13	0.856656	5.41539e-07
71	28.7426	0	0	0	2.5e-07	0	0	0	0	0	0	0	0	3	0	0
72	28.7426	0	0	0	2.5e-07	0	0	0	0	0	0	0	0	3	0	0
73	28.7426	0	0	0	2.5e-07	0	0	0	0	0	0	0	0	3	0	0
74	28.7426	0	0	0	2.5e-07	0	0	0	0	0	0	0	0	3	0	0
75	28.7426	0	0	0	2.5e-07	0	0	0	0	0	0	0	0	3	0	0
76	28.7426	0	0	0	2.5e-07	0	0	0	0	0	0	0	0	3	0	0
77	28.7426	0	0	0	2.5e-07	0	0	0	0	0	0	0	0	3	0	0
78	28.7426	0	0	0	2.5e-07	0	0	0	0	0	0	0	0	3	0	0
79	28.7426	0	0	0	1.43841e-07	0	0	0	0	0	0	2.80441	4	13	0	0
80	28.7426	0	0	0	0	9.47359e-05	0	0	0	0	0	0.929039	3	12	0.0212494	1.34206e-09
81	28.7426	2.12887e-06	0	0	0	0.00049083	0	0	0	0	0	1.76843	3	10	0.340729	1.11493e-07
82	28.7426	8.72479e-07	0	0	0	0.000637692	0	0	0	0	0	2.82352	4	13	0.550798	2.3416e-07
83	28.7426	0	0	0	0	0.00104146	0	0	0	0	0	2.78517	6	13	0.972686	6.75341e-07
84	28.7426	8.69492e-07	0	0	0	0.000719377	0	0	0	0	0	3.37813	7	10	0.553567	2.65482e-07
85	28.7426	7.60166e-06	0	0	0	0.00109416	0	0	0	0	0	3.66765	8	11	0.25013	1.82455e-07
86	28.7426	0	0	0	2.5e-07	0	0	0	0	0	0	0	0	3	0	0
87	28.7426	0	0	0	2.5e-07	0	0	0	0	0	0	0	0	3	0	0
88	28.7426	0	0	0	2.5e-07	0	0	0	0	0	0	0	0	3	0	0
89	28.7426	0	0	0	2.5e-07	0	0	0	0	0	0	0	0	3	0	0
90	28.7426	0	0	0	2.5e-07	0	0	0	0	0	0	0	0	3	0	0
91	28.7426	0	0	0	2.5e-07	0	0	0	0	0	0	0	0	3	0	0
92	28.7426	0	0	0	2.5e-07	0	0	0	0	0	0	0	0	3	0	0
93	28.7426	0	0	0	2.5e-07	0	0	0	0	0	0	0	0	3	0	0
94	28.7426	0	0	0	8.93485e-08	0	0	0	0	0	0	2.07667	5	12	0	0
95	28.7426	1.60375e-06	0	0	0	0.000369192	0	0	0	0	0	1.39341	3	8	0.277184	6.82227e-08
96	28.7426	1.58098e-06	0	0	0	0.000628806	0	0	0	0	0	3.74008	5	11	0.325079	1.36274e-07
97	28.7426	0	0	0	7.70391e-08	2.2884e-05	0	0	0	0	0	1.64202	4	8	0.0102031	1.55659e-10
98	28.7426	0	0	0	1.25708e-07	8.95709e-05	0	0	0	0	0	2.64652	5	9	0.0979275	5.84764e-09
99	28.7426	0	0	0	5.653e-08	0.000354499	0	0	0	0	0	2.20252	6	15	0.241095	5.69786e-08
100	28.7426	2.97889e-07	0	0	8.86295e-08	0	0	0	0	0	0	1.35416	5	11	0	0
101	28.7426											0	0	3
102	28.7426	0	2.58932e-06	0	2.47973e-07	0	0	0	0	0	0	0	0	3	0	0
103	28.7426	0	2.58956e-06	0	2.4969e-07	0	0	0	0	0	0	0	0	3	0	0
104	28.7426	0	2.5898e-06	0	2.49368e-07	0	0	0	0	0	0	0	0	3	0	0
105	28.7426	0	2.59004e-06	0	2.5e-07	0	0	0	0	0	0	0	0	3	0	0
106	28.7426	0	2.59028e-06	0	2.5e-07	0	0	0	0	0	0	0	0	3	0	0
107	28.7426	0	2.59052e-06	0	2.5e-07	0	0	0	0	0	0	0	0	3	0	0
108	28.7426	0	4.79355e-07	0	2.5e-07	0	0	0	0	0	0	0	0	3	0	0
109	28.7426	0	0	0	2.5e-07	0	0	0	0	0	0	0	0	3	0	0
110	28.7426	6.67994e-07	0	0	9.30498e-08	0.000667978	0	0	0	0	0	0.929039	1	11	0.132848	5.91599e-08
111	28.7426	2.28993e-06	0	0	0	0.000417249	0	0	0	0	0	2.93557	4	10	0.401196	1.11599e-07
112	28.7426	0	0	0	1.01284e-07	0	0	0	0	0	0	2.64652	9	12	0	0
113	28.7426	0	0	0	2.49935e-07	0	0	0	0	0	0	0	0	3	0	0
114	28.7426	0	0	0	2.25048e-07	0	0	0	0	0	0	1.31374	6	9	0	0
115	28.7426	0	0	0	5.93043e-08	4.82567e-05	0	0	0	0	0	0	0	8	0.00826802	2.65991e-10
116	28.7426	0	0	0	1.25496e-07	4.86484e-05	0	0	0	0	0	3.29768	10	20	0.0157783	5.11725e-10
117	28.7426	3.57651e-06	0	0	2.96295e-09	0.00010188	0	0	0	0	0	1.67452	3	10	0.0844874	5.73837e-09
118	28.7426	0	0	0	1.85851e-08	0.00014891	0	0	0	0	0	0	0	3	0.0728004	7.22716e-09
119	28.7426	0	0	0	5.17563e-08	1.49618e-05	0	0	0	0	0	1.97019	4	9	0.0353859	3.52958e-10
120	28.7426	0	0	0	4.36805e-09	0.000185214	0	0	0	0	0	2.64652	5	11	0.0511705	6.31833e-09
121	28.7426	0	0	0	4.64805e-08	5.50978e-05	0	0	0	0	0	1.35416	2	8	0.0121269	4.45444e-10
122	28.7426	0	0	0	2.49285e-07	7.14426e-05	0	0	0	0	0	0	0	3	0.00231767	1.10387e-10
123	28.7426	0	1.76472e-06	0	2.5e-07	0	0	0	0	0	0	0	0	3	0	0
124	28.7426	0	3.92575e-06	0	1.55668e-07	0.000240569	0	0	0	0	0	5.0015	11	13	0.277064	4.44354e-08
125	28.7426	0	2.05351e-06	0	1.21237e-07	2.64208e-05	0	0	0	0	0	2.64652	4	12	0.0372898	6.56818e-10
126	28.7426	2.40331e-06	0	0	2.12845e-08	0.00135692	0	0	0	0	0	1.35416	3	14	0.681941	6.16892e-07
127	28.7426	0	0	0	6.58908e-10	0.000103334	0	0	0	0	0	2.50015	3	8	0.100842	6.94692e-09
128	28.7426	0	0	0	1.34255e-07	0.000142292	0	0	0	0	0	6.35204	9	3	0.00322882	3.06289e-10
129	28.7426	0	0	0	2.5e-07	0	0	0	0	0	0	0	0	3	0	0
130	28.7426	0	0	0	1.8651e-07	0	0	0	0	0	0	0	0	3	0	0
131	28.7426	0	0	0	1.71545e-08	0.000755368	0	0	0	0	0	4.27508	6	7	0.0320741	1.61518e-08
132	28.7426	0	0	0	1.29614e-07	0	0	0	0	0	0	5.71784	9	3	0	0
133	28.7426	3.72606e-07	0	0	0	0.000340259	0	0	0	0	0	6.03471	8	9	0.0899458	2.04033e-08
134	28.7426	2.27862e-06	0	0	0	0.000213493	0	0	0	0	0	0	0	3	0.133176	1.89548e-08
135	28.7426	0	0	0	0	0.00012664	0	0	0	0	0	1.35416	3	11	0.0894345	7.55067e-09
136	28.7426	0	0	0	0	9.82773e-05	0	0	0	0	0	4.5657	10	8	0.0417168	2.73321e-09
137	28.7426	0	0	0	7.98822e-08	6.6965e-05	0	0	0	0	0	0.734494	2	9	0.0107192	4.78539e-10
138	28.7426	0	1.74389e-06	0	2.5e-07	0	0	0	0	0	0	0	0	3	0	0
139	28.7426	0	1.61309e-06	0	1.92791e-07	1.17212e-05	0	0	0	0	0	0	0	3	0.0306288	2.39338e-10
140	28.7426	0	0	0	9.60846e-09	0.000268613	0	0	0	0	0	1.03867	3	9	0.361126	6.46687e-08
141	28.7426	0	2.35322e-06	0	4.40907e-08	6.78413e-05	0	0	0	0	0	2.50015	5	13	0.0538676	2.4363e-09
142	28.7426	2.61828e-06	0	0	8.81113e-09	0.000237312	0	0	0	0	0	0.656959	4	14	0.146917	2.32434e-08
143	28.7426	0	0	0	1.37476e-07	4.80017e-05	0	0	0	0	0	0	0	3	0.0300181	9.60613e-10
144	28.7426	0	0	0	2.00728e-07	0	0	0	0	0	0	0	0	3	0	0
145	28.7426	0	0	0	2.4997e-07	0	0	0	0	0	0	0	0	3	0	0
146	28.7426	0	0	0	2.5e-07	0	0	0	0	0	0	0	0	3	0	0
147	28.7426	0	0	0	2.49955e-07	0	0	0	0	0	0	0	0	3	0	0
148	28.7426	0	0	0	2.5e-07	0	0	0	0	0	0	0	0	3	0	0
149	28.7426	7.78416e-07	0	0	2.61589e-09	0.000139936	0	0	0	0	0	6.14813	8	21	0.102141	9.52877e-09
150	28.7426	4.7377e-06	0	0	0	0.000314947	0	0	0	0	0	1.67452	5	20	0.173885	3.65097e-08
151	28.7426	0	0	0	0	0.000664888	0	0	0	0	0	4.5657	6	18	0.181184	8.03113e-08
152	28.7426	0	0	0	6.06919e-08	0.000329823	0	0	0	0	0	1.67452	3	8	0.0590178	1.2977e-08
153	28.7426	0	1.17549e-06	0	2.45308e-07	0	0	0	0	0	0	0	0	3	0	0
154	28.7426	0	1.95748e-06	0	2.45176e-07	0	0	0	0	0	0	0	0	3	0	0
155	28.7426	0	0	0	5.72503e-08	0.000142696	0	0	0	0	0	3.28135	6	9	0.0581397	5.53087e-09
156	28.7426	0	0	0	0	0.000700968	0	0	0	0	0	3.74008	8	10	0.422987	1.97667e-07
157	28.7426	0	2.52274e-06	0	5.64019e-08	3.62301e-05	0	0	0	0	0	3.94932	9	3	0.0552939	1.33554e-09
158	28.7426	2.36197e-06	2.65378e-06	0	6.97637e-08	6.32889e-05	0	0	0	0	0	4.99081	9	9	0.0601788	2.5391e-09
159	28.7426	0	1.34007e-06	0	6.21081e-08	2.14596e-05	0	0	0	0	0	1.91472	4	12	0.00229903	3.28907e-11
160	28.7426	0	0	0	2.37634e-07	0	0	0	0	0	0	0	0	3	0	0
161	28.7426	0	0	0	2.21909e-07	0	0	0	0	0	0	0	0	3	0	0
162	28.7426	0	0	0	2.5e-07	0	0	0	0	0	0	0	0	3	0	0
163	28.7426	0	0	0	2.5e-07	0	0	0	0	0	0	0	0	3	0	0
164	28.7426	0	1.94145e-06	0	2.5e-07	0	0	0	0	0	0	0	0	3	0	0
165												2.36745	3	25
166	28.7426	4.62471e-06	0	0	1.11677e-09	0.000590208	0	0	0	0	0	5.71784	8	20	0.491724	1.93479e-07
167	28.7426	0	0	0	0	0.000611573	0	0	0	0	0	2.50015	4	25	0.272508	1.11105e-07
168	28.7426	0	3.01959e-07	0	7.43838e-08	0.000414767	0	0	0	0	0	4.39855	6	10	0.0327172	9.04668e-09
169	28.7426	0	2.73524e-06	0	2.43506e-07	0	0	0	0	0	0	0	0	3	0	0
170	28.7426	0	0	0	2.09571e-07	0	0	0	0	0	0	0	0	3	0	0
171	28.7426	0	0	0	8.0999e-11	0.000586959	0	0	0	0	0	3.1133	5	16	0.415638	1.62642e-07
172	28.7426	0	0	0	0	0.000224389	0	0	0	0	0	3.28135	4	13	0.135213	2.02268e-08
173	28.7426	8.18239e-07	0	0	0	0.000540005	0	0	0	0	0	7.01776	8	10	0.261194	9.40307e-08
174	28.7426	1.65314e-06	0	0	3.08223e-08	0.000307543	0	0	0	0	0	3.23186	4	11	0.238985	4.89989e-08
175	28.7426	0	1.56906e-06	0	1.80032e-07	0	0	0	0	0	0	0	0	3	0	0
176	28.7426	0	2.61029e-06	0	2.412e-07	0	0	0	0	0	0	0	0	3	0	0
177	28.7426	0	2.60123e-06	0	2.5e-07	0	0	0	0	0	0	0	0	3	0	0
178	28.7426	0	2.64385e-06	0	2.5e-07	0	0	0	0	0	0	0	0	3	0	0
179	28.7426	0	2.77419e-06	0	2.5e-07	0	0	0	0	0	0	0	0	3	0	0
180	28.7426	2.60535e-06	7.60728e-07	0	9.96777e-08	0.000596717	0	0	0	0	0	2.56391	5	11	0.550991	2.1919e-07
181	28.7426	3.8993e-06	0	0	0	0.00093299	0	0	0	0	0	5.29188	9	25	0.292602	1.81996e-07
182	28.7426	3.5997e-07	0	0	0	0.000526748	0	0	0	0	0	4.99081	8	9	0.205282	7.2088e-08
183	28.7426	0	3.00442e-06	0	2.51207e-08	2.51931e-05	0	0	0	0	0	2.64652	4	9	0.0213078	3.57873e-10
184	28.7426	0	0	0	1.17396e-10	0	0	0	0	0	0	3.09599	7	13	0	0
185	28.7426	0	0	0	3.55246e-08	0	0	0	0	0	0	0	0	3	0	0
186	28.7426	0	0	0	0	0.000641698	0	0	0	0	0	2.70681	5	12	0.321142	1.37384e-07
187	28.7426	0	0	0	0	0.000423617	0	0	0	0	0	0.734494	3	10	0.278272	7.85873e-08
188	28.7426	2.9342e-06	0	0	4.12026e-08	0.00042352	0	0	0	0	0	4.83862	6	11	0.385846	1.08943e-07
189	28.7426	0	0	0	2.09993e-07	5.39898e-06	0	0	0	0	0	2.80441	5	11	0.0100777	3.62728e-11
190	28.7426	0	0	0	1.82186e-07	9.67125e-05	0	0	0	0	0	0	0	3	0.0902622	5.81966e-09
191	28.7426	0	0	0	1.31502e-07	0.000153553	0	0	0	0	0	2.70681	4	12	0.18037	1.84642e-08
192	28.7426	0	0	0	2.5e-07	0	0	0	0	0	0	0	0	3	0	0
193	28.7426	0	0	0	2.5e-07	0	0	0	0	0	0	0	0	3	0	0
194	28.7426	0	0	0	1.60108e-07	7.84934e-05	0	0	0	0	0	0.734494	3	10	0.112421	5.88286e-09
195	28.7426	3.32123e-06	0	0	4.83185e-08	0.000265857	0	0	0	0	0	3.83917	5	9	0.288926	5.12087e-08
196												1.91472	4	19
197	28.7426	4.50941e-06	8.30913e-07	0	7.5438e-10	0.0019667	0	0	0	0	0	1.18423	4	15	0.812651	1.0655e-06
198	28.7426	2.90693e-08	0	0	0	0.00024997	0	0	0	0	0	3.02575	5	14	0.279762	4.66213e-08
199	28.7426	0	8.89282e-07	0	0	4.28475e-05	0	0	0	0	0	2.95382	9	0	0.0399907	1.14233e-09
200	28.7426	0	1.73281e-06	0	0	2.46351e-06	0	0	0	0	0	1.76843	4	9	0.00593215	9.7426e-12
201	28.7426	5.2069e-07	0	0	0	0.000494065	0	0	0	0	0	1.03867	2	10	0.0957113	3.15251e-08
202	28.7426	0	0	0	0	0.000315327	0	0	0	0	0	1.64202	3	11	0.249086	5.23622e-08
203	28.7426	1.53316e-06	0	0	7.73058e-12	0.000578126	0	0	0	0	0	3.54866	4	9	0.516641	1.99122e-07
204	28.7426	1.43243e-06	0	0	2.68687e-08	0.000763018	0	0	0	0	0	3.66765	6	19	0.64437	3.27778e-07
205	28.7426	0	0	0	2.19801e-07	1.21899e-05	0	0	0	0	0	0	0	3	0.0172118	1.39874e-10
206	28.7426	0	0	0	1.68645e-07	0.000324078	0	0	0	0	0	0	0	3	0.272125	5.87931e-08
207	28.7426	0	0	0	1.98629e-07	0.000240409	0	0	0	0	0	0	0	3	0.221657	3.55255e-08
208	28.7426	0	0	0	1.43132e-07	8.97504e-05	0	0	0	0	0	2.62611	8	3	0.100987	6.04239e-09
209	28.7426	0	0	0	1.37961e-07	0.000114523	0	0	0	0	0	0	0	3	0.0740175	5.65114e-09
210	28.7426	1.06184e-06	0	0	5.1181e-08	0.000395873	0	0	0	0	0	3.48762	5	12	0.283757	7.48879e-08
211	28.7426	3.53677e-06	0	0	0	0.000950461	0	0	0	0	0	1.18423	3	23	0.627098	3.97355e-07
212	28.7426	2.26523e-06	0	0	0	0.000245819	0	0	0	0	0	6.82666	10	29	0.213704	3.50216e-08
213	28.7426	2.88289e-06	0	0	0	0.000420643	0	0	0	0	0	0.46455	6	17	0.245159	6.87496e-08
214	28.7426	0	2.81001e-06	0	0	0.000362239	0	0	0	0	0	2.07667	4	12	0.0664795	1.60543e-08
215	28.7426	2.11342e-06	4.10226e-07	0	0	3.39045e-06	0	0	0	0	0	1.64202	4	5	0.00303023	6.84923e-12
216	28.7426	4.9465e-06	0	0	0	0.000308847	0	0	0	0	0	1.31374	3	9	0.146774	3.02204e-08
217	28.7426	3.81909e-06	0	0	0	0.000538743	0	0	0	0	0	4.3125	6	23	0.0944487	3.39224e-08
218	28.7426	5.74279e-06	0	0	3.70465e-09	0.00398401	0	0	0	0	0	3.34618	5	17	1.23881	3.29028e-06
219	28.7426	6.2709e-07	0	0	9.87298e-08	0.000232141	0	0	0	0	0	0.734494	3	12	0.194427	3.00897e-08
220	28.7426	3.46519e-06	0	0	8.10429e-08	0.00054847	0	0	0	0	0	1.46875	2	15	0.556273	2.03399e-07
221	28.7426	0	0	0	1.61489e-07	0.00037386	0	0	0	0	0	0	0	3	0.334635	8.34044e-08
222	28.7426	0	0	0	2.12879e-07	3.38925e-05	0	0	0	0	0	0	0	3	0.0220042	4.97184e-10
223	28.7426	0	0	0	8.48272e-08	0.00038072	0	0	0	0	0	5.8558	7	12	0.496418	1.25998e-07
224	28.7426	2.16396e-06	0	0	0	0.00138258	0	0	0	0	0	6.25095	12	29	0.568836	5.24309e-07
225	28.7426	3.10443e-06	0	0	0	0.00217304	0	0	0	0	0	3.24844	7	34	0.938904	1.36018e-06
226	28.7426	0	0	0	0	0.00107448	0	0	0	0	0	3.66765	6	20	0.94971	6.80298e-07
227	28.7426	2.24855e-06	0	0	0	0.000976405	0	0	0	0	0	3.54866	5	26	0.192277	1.2516e-07
228	28.7426	3.73676e-06	2.27252e-06	0	0	0.000359073	0	0	0	0	0	1.18423	3	7	0.209612	5.01774e-08
229	28.7426	0	8.58846e-07	0	0	0.000368781	0	0	0	0	0	3.83917	6	10	0.0553611	1.36108e-08
230	28.7426	0	0	0	0	0.000226665	0	0	0	0	0	2.39008	4	13	0.103843	1.56917e-08
231	28.7426	2.2033e-06	0	0	0	0.000114413	0	0	0	0	0	1.99734	4	9	0.15867	1.21026e-08
232	28.7426	3.02636e-06	0	0	0	0.000453187	0	0	0	0	0	0.46455	5	32	0.22103	6.67786e-08
233	28.7426	6.29598e-06	0	0	0	0.00306631	0	0	0	0	0	3.09599	6	18	1.45692	2.97823e-06
234	28.7426	2.40606e-07	0	0	2.83204e-09	0.00206421	0	0	0	0	0	0.929039	3	13	1.59897	2.2004e-06
235	28.7426	0	0	0	5.35266e-08	0.00160812	0	0	0	0	0	2.07667	6	9	1.45702	1.56204e-06
236	28.7426	0	0	0	1.15917e-07	0.0013913	0	0	0	0	0	1.46875	3	14	1.13511	1.05285e-06
237	28.7426	0	0	0	1.04481e-07	0.000831307	0	0	0	0	0	4.83862	7	19	0.681658	3.77778e-07
238	28.7426	0	0	0	5.61138e-08	0.00197663	0	0	0	0	0	2.10244	5	20	0.691446	9.11155e-07
239	28.7426	2.53773e-06	0	0	1.85997e-09	0.00233839	0	0	0	0	0	2.39008	5	18	0.91139	1.42079e-06
240	28.7426	0	0	0	0	0.000963552	0	0	0	0	0	1.64202	4	28	0.762177	4.89598e-07
241	28.7426	0	0	0	5.35845e-08	0.00118323	0	0	0	0	0	0	0	3	0.914288	7.21208e-07
242	28.7426	8.09778e-06	0	0	9.45081e-10	0.00329569	0	0	0	0	0	8.47841	13	58	0.460444	1.01165e-06
243	28.7426	2.02744e-06	3.21987e-06	0	0	0.000517204	0	0	0	0	0	3.74008	7	11	0.285015	9.82739e-08
244	28.7426	0	0	0	0	0.000337685	0	0	0	0	0	1.03867	3	6	0.287212	6.46581e-08
245	28.7426	6.94396e-07	0	0	0	0.000294806	0	0	0	0	0	4.5657	5	28	0.267505	5.25747e-08
246	28.7426	2.71936e-06	0	0	0	0.000348535	0	0	0	0	0	2.36745	4	19	0.291741	6.77879e-08
247	28.7426	4.33742e-06	0	0	0	0.000313206	0	0	0	0	0	1.76843	4	21	0.314258	6.56182e-08
248	28.7426	6.34738e-08	0	0	0	0.000470569	0	0	0	0	0	4.39855	6	20	0.280998	8.81527e-08
249	28.7426	2.56022e-06	0	0	0	0.00106185	0	0	0	0	0	2.70681	3	10	1.04182	7.37508e-07
250	28.7426	0	0	0	4.30381e-08	0.000451277	0	0	0	0	0	3.62349	5	12	0.513437	1.54468e-07
251	28.7426	0	0	0	4.64773e-08	0.000844307	0	0	0	0	0	0.734494	3	15	0.692051	3.89536e-07
252	28.7426	0	0	0	5.48226e-10	0.00226853	0	0	0	0	0	2.64652	5	13	1.53032	2.31439e-06
253	28.7426	0	0	0	1.2378e-08	0.00878144	0	0	0	0	0	2.64652	4	9	4.62219	2.70596e-05
254	28.7426	2.75931e-06	0	0	0	0.0056227	0	0	0	0	0	4.72685	6	17	2.5015	9.37678e-06
255	28.7426	0	0	0	2.17495e-09	0.00241176	0	0	0	0	0	0.32849	3	26	1.58192	2.54347e-06
256	28.7426	0	0	0	2.44266e-08	0.00389715	0	0	0	0	0	1.64202	4	14	2.40677	6.25304e-06
257	27.6955	4.88002e-06	1.15333e-06	0	0	0.00248785	0	0	0	0	0	4.10896	8	20	0.578358	9.59246e-07
258	27.6955	7.29049e-07	0	0	0	0.000401145	0	0	0	0	0	10.3663	13	39	0.177903	4.75766e-08
259	27.6955											8.02695	10	32
260												16.751	26	53
261	27.6955	4.58405e-06	5.43396e-07	0	8.44088e-09	0.000379726	0	0	0	0	0	7.05533	10	27	0.374592	9.4828e-08
262	27.6955	3.29754e-06	0	0	0	0.000540367	0	0	0	0	0	1.99734	7	30	0.363673	1.31011e-07
263	27.6955	0	0	0	0	0.000348578	0	0	0	0	0	8.1825	13	46	0.374348	8.6993e-08
264	27.6955	0	0	0	1.43097e-08	0.000104429	0	0	0	0	0	7.05533	10	127	0.0231179	1.60946e-09
265	27.6955	4.48066e-06	3.10813e-06	0	2.79741e-09	0.00182734	0	0	0	0	0	4.63546	10	59	0.840027	1.02335e-06
266	27.6955	3.11267e-06	0	0	0	0.000665994	0	0	0	0	0	13.0135	16	69	0.130761	5.80574e-08
267	27.6955	4.49028e-06	3.40279e-06	0	3.00475e-09	0.000806331	0	0	0	0	0	9.19404	14	69	0.453015	2.4352e-07
268	27.6955	5.23888e-06	1.86528e-06	0	2.56909e-09	0.000926811	0	0	0	0	0	3.82517	6	30	0.387586	2.39479e-07
269	27.6955	8.66552e-07	7.42896e-07	0	6.48125e-10	0.000822236	0	0	0	0	0	3.94932	6	25	0.794054	4.35266e-07
270	27.6955	1.78263e-06	0	0	0	0.000891151	0	0	0	0	0	1.39341	5	35	0.693346	4.11917e-07
271	27.6955	0	0	0	0	0.000165555	0	0	0	0	0	16.9022	24	118	0.108299	1.1953e-08
272	27.6955	0	0	0	0	4.19432e-06	0	0	0	0	0	0	0	127	0.00321267	8.98331e-12
273	27.6955	1.52471e-07	0	0	0	0.00011644	0	0	0	0	0	16.7194	24	64	0.107317	8.33066e-09
274	27.6955	2.15361e-06	9.42661e-07	0	0	0.000210281	0	0	0	0	0	12.3154	21	102	0.15989	2.24145e-08
275	27.6955	0	4.86487e-07	0	2.46487e-09	0.000209472	0	0	0	0	0	8.33499	13	59	0.159858	2.23239e-08
276	27.6955	4.90853e-07	2.81595e-06	0	2.10151e-10	0.000453926	0	0	0	0	0	14.284	18	74	0.269795	8.16446e-08
277	27.6955	7.77707e-07	1.98061e-07	0	1.98495e-09	0.000173724	0	0	0	0	0	21.1494	33	89	0.152213	1.76287e-08
278	27.6955	2.22943e-06	4.94647e-06	0	9.8992e-11	0.00184529	0	0	0	0	0	2.80441	4	21	1.71943	2.11523e-06
279	27.6955	2.99493e-06	3.23601e-06	0	0	0.00135848	0	0	0	0	0	2.70681	5	24	0.834578	7.55838e-07
280	27.6955	0	3.15835e-06	0	0	0.000873386	0	0	0	0	0	4.27508	7	29	0.63458	3.69489e-07
281	27.6955	0	1.26071e-06	0	0	0.00070842	0	0	0	0	0	12.5517	17	57	0.652887	3.08345e-07
282	27.6955	0	0	0	0	2.01947e-05	0	0	0	0	0	0	0	127	0.0213	2.86764e-10
283	27.6955	0	0	0	0	0.000312307	0	0	0	0	0	0	0	127	0.237066	4.93582e-08
284	27.6955	0	0	0	0	0.000137169	0	0	0	0	0	17.3488	26	114	0.0540633	4.94387e-09
285	27.6955	0	0	0	0	0.0004581	0	0	0	0	0	10.3264	21	39	0.40187	1.22731e-07
286	27.6955	7.82255e-07	0	0	0	0.00044611	0	0	0	0	0	18.2243	26	79	0.404551	1.20316e-07
287	27.6955	0	2.06428e-06	0	0	0.00122325	0	0	0	0	0	12.5718	18	56	0.893272	7.28466e-07
288	27.6955	0	3.06449e-06	0	0	0.0003061	0	0	0	0	0	4.10896	9	118	0.290127	5.92053e-08
289	27.6955	0	0	0	0	0	0	0	0	0	0	0	0	127	0	0
290	27.6955	3.12384e-06	5.50308e-07	0	5.38071e-09	0.00139315	0	0	0	0	0	11.256	15	58	0.732181	6.80027e-07
291	27.6955	2.03756e-06	2.66797e-06	0	0	0.000962417	0	0	0	0	0	15.5543	21	70	0.72917	4.67844e-07
292	27.6955	4.42694e-07	0	0	0	0.000249573	0	0	0	0	0	0	0	127	0.139313	2.31792e-08
293	27.6955	0	3.3996e-06	0	0	0.00166552	0	0	0	0	0	3.5335	5	40	1.07325	1.19168e-06
294	27.6955	0	4.83297e-07	0	1.17304e-08	0.000100348	0	0	0	0	0	11.9427	16	70	0.114329	7.64851e-09
295	27.6955	0	0	0	0	0.000480144	0	0	0	0	0	12.0445	16	111	0.353959	1.13301e-07
296	27.6955	0	0	0	0	4.36175e-05	0	0	0	0	0	0	0	127	0.0298623	8.68345e-10
297		0	0	0	0	1.71164e-05	0	0	0	0	0	0	0	127	0.00330922	3.77613e-11
298	27.6955	0	0	0	0	2.8658e-05	0	0	0	0	0	19.9332	34	109	0.00925815	1.7688e-10
299	27.6955	0	0	0	0	0.000944318	0	0	0	0	0	3.02575	6	48	0.688599	4.33504e-07
300	27.6955	0	0	0	0	0.000367033	0	0	0	0	0	7.84137	12	44	0.29875	7.31008e-08
301	27.6955	0	2.58487e-06	0	2.50989e-09	0.00142103	0	0	0	0	0	3.83917	6	31	0.981307	9.29647e-07
302	27.6955	0	0	0	9.27224e-10	0.000360179	0	0	0	0	0	8.82322	14	55	0.223914	5.3766e-08
303	27.6955	0	0	0	0	4.10518e-06	0	0	0	0	0	0	0	127	0.00548715	1.50172e-11
304	27.6955	0	0	0	0	0.000141459	0	0	0	0	0	12.0824	17	50	0.12191	1.14969e-08
305	27.6955	5.54263e-06	3.21039e-06	0	0	0.00151055	0	0	0	0	0	4.14789	8	27	1.08143	1.08904e-06
306	27.6955	0	0	0	0	7.03277e-05	0	0	0	0	0	21.6576	34	89	0.100231	4.69936e-09
307	27.6955	0	0	0	0	0.000508869	0	0	0	0	0	0	0	127	0.370412	1.25661e-07
308	27.6955	0	0	0	5.16484e-09	0.000141158	0	0	0	0	0	0	0	127	0.107247	1.00925e-08
309	27.6955	0	0	0	0	0.000237425	0	0	0	0	0	0	0	127	0.153761	2.43377e-08
310	27.6955	0	0	0	0	0.000279498	0	0	0	0	0	16.0835	26	127	0.158208	2.94791e-08
311	27.6955	0	0	0	0	0.000291161	0	0	0	0	0	0	0	127	0.145705	2.82825e-08
312	27.6955	0	0	0	0	0	0	0	0	0	0	0	0	127	0	0
313	27.6955	0	0	0	0	0.000229837	0	0	0	0	0	0	0	127	0.115701	1.77282e-08
314		0	0	0	0	0.000873584	0	0	0	0	0	12.62	16	89	0.424115	2.47e-07
315	27.6955	0	1.8562e-06	0	0	0.000511196	0	0	0	0	0	4.69279	7	58	0.333502	1.13656e-07
316	27.6955	0	6.14998e-06	0	0	0.00213056	0	0	0	0	0	1.31374	4	48	1.02176	1.45129e-06
317	27.6955	0	1.04987e-07	0	0	0.000537948	0	0	0	0	0	19.032	28	71	0.339798	1.21862e-07
318	27.6955	0	0	0	0	0.000185735	0	0	0	0	0	3.34618	7	91	0.0646914	8.01029e-09
319	27.6955	0	0	0	0	0.000200989	0	0	0	0	0	2.07667	6	127	0.140286	1.87974e-08
320	27.6955	2.75644e-06	8.09358e-07	0	0	0.00532254	0	0	0	0	0	11.324	16	50	2.29866	8.15649e-06
321	27.6955	2.29486e-06	1.9609e-06	0	0	0.00261079	0	0	0	0	0	10.0986	13	39	1.44358	2.51258e-06
322	27.6955	0	0	0	0	0.000136725	0	0	0	0	0	10.4012	16	75	0.116678	1.06352e-08
323	27.6955	0	0	0	0	0.000349581	0	0	0	0	0	6.93435	10	127	0.257317	5.99688e-08
324	27.6955	0	0	0	0	1.45506e-05	0	0	0	0	0	0	0	127	0.011971	1.16123e-10
325	27.6955	0	0	0	0	0	0	0	0	0	0	0	0	127	0	0
326	27.6955	0	0	0	0	0.000929032	0	0	0	0	0	0	0	127	0.474964	2.94171e-07
327	27.6955	0	0	0	0	0.000607085	0	0	0	0	0	5.80102	8	125	0.373368	1.51111e-07
328	27.6955	0	0	0	0	1.80504e-05	0	0	0	0	0	0	0	127	0.0113588	1.36687e-10
329	27.6955	0	0	0	0	1.08239e-05	0	0	0	0	0	0	0	127	0.0102189	7.37394e-11
330	27.6955											0	0	127
331	27.6955	0	1.49719e-06	0	0	0.000577436	0	0	0	0	0	17.5991	27	101	0.296504	1.14141e-07
332	27.6955	9.91991e-07	2.51108e-06	0	0	0.00638347	0	0	0	0	0	6.25095	11	58	1.70018	7.23537e-06
333	27.6955	0	1.30247e-06	0	0	0.00158861	0	0	0	0	0	4.69279	8	83	0.7997	8.46942e-07
334	27.6955	0	0	0	0	0.000735822	0	0	0	0	0	7.86147	21	73	0.46485	2.28031e-07
335	27.6955	0	0	0	0	0.000405735	0	0	0	0	0	16.4874	22	93	0.252826	6.8387e-08
336	27.6955	0	0	0	0	6.48482e-05	0	0	0	0	0	9.39576	16	127	0.0663708	2.86935e-09
337	27.6955	0	0	0	1.27805e-08	0.00011712	0	0	0	0	0	14.5043	19	94	0.11252	8.78551e-09
338	27.6955	2.76428e-06	2.62087e-06	0	9.73106e-09	0.00148117	0	0	0	0	0	13.3	23	31	0.812067	8.01871e-07
339	27.6955	0	0	0	0	0.000349209	0	0	0	0	0	16.2959	28	117	0.259634	6.04443e-08
340	27.6955	0	0	0	0	7.74027e-06	0	0	0	0	0	0	0	127	0.00626835	3.23458e-11
341	27.6955	0	9.36993e-07	0	0	0.000219547	0	0	0	0	0	0	0	127	0.138194	2.02267e-08
342	27.6955	0	0	0	0	0.000184305	0	0	0	0	0	0	0	127	0.0990945	1.21757e-08
343	27.6955	0	0	0	0	0.000126195	0	0	0	0	0	0	0	127	0.0850212	7.15283e-09
344	27.6955	0	0	0	0	0.00033907	0	0	0	0	0	4.14789	8	127	0.173421	3.92012e-08
345	27.6955	0	0	0	0	0.000165384	0	0	0	0	0	0	0	127	0.079446	8.75941e-09
346	27.6955	0	0	0	0	0.000355016	0	0	0	0	0	0	0	127	0.192018	4.54464e-08
347	27.6955	0	2.43213e-06	0	0	0.00041264	0	0	0	0	0	14.1583	22	112	0.27351	7.52409e-08
348	27.6955	0	0	0	0	0.00103231	0	0	0	0	0	0	0	127	0.524054	3.60659e-07
349	27.6955	0	0	0	0	0.00162627	0	0	0	0	0	2.32153	9	61	1.39726	1.51488e-06
350	27.6955	0	0	0	0	0.000515599	0	0	0	0	0	13.2395	27	71	0.337031	1.15849e-07
351	27.6955	0	0	0	0	0.000271015	0	0	0	0	0	16.9955	23	107	0.245699	4.43921e-08
352	27.6955	0	0	0	0	0.000150324	0	0	0	0	0	12.9242	18	83	0.146659	1.46976e-08
353	27.6955	1.02592e-07	0	0	1.69549e-09	0.000205208	0	0	0	0	0	12.6079	26	112	0.177224	2.42452e-08
354	27.6955	5.02998e-06	4.36133e-06	0	0	0.0018092	0	0	0	0	0	13.1672	19	49	1.42978	1.72451e-06
355	27.6955	0	1.64483e-06	0	0	0.000720092	0	0	0	0	0	8.05962	14	78	0.378835	1.81864e-07
356	27.6955	0	0	0	0	0.000258758	0	0	0	0	0	26.1074	36	105	0.185494	3.19988e-08
357	27.6955	0	3.67248e-06	0	0	0.00207259	0	0	0	0	0	21.8691	35	71	1.38886	1.91903e-06
358	27.6955	0	0	0	0	0.000152508	0	0	0	0	0	0.656959	2	127	0.147052	1.49511e-08
359	27.6955	0	0	0	0	2.63068e-05	0	0	0	0	0	0	0	127	0.00613798	1.07647e-10
360	27.6955	0	0	0	0	0.000151753	0	0	0	0	0	0	0	127	0.0792435	8.01695e-09
361	27.6955	0	0	0	0	0.000350838	0	0	0	0	0	3.42549	11	107	0.19507	4.56253e-08
362	27.6955	0	0	0	0	0.000434947	0	0	0	0	0	0	0	127	0.265936	7.71121e-08
363	27.6955											0	0	127
364	27.6955	0	0	0	0	0	0	0	0	0	0	0	0	127	0	0
365	27.6955	0	0	0	0	0.000304309	0	0	0	0	0	8.05962	16	98	0.260175	5.27824e-08
366	27.6955	0	0	0	0	0.000263152	0	0	0	0	0	12.3154	21	79	0.203024	3.56175e-08
367	27.6955	0	0	0	0	0.000301913	0	0	0	0	0	8.50309	11	79	0.239327	4.81706e-08
368	27.6955	1.23412e-06	0	0	0	0.000939984	0	0	0	0	0	9.83346	13	73	0.622882	3.90333e-07
369	27.6955	3.05601e-06	5.19565e-07	0	0	0.00107858	0	0	0	0	0	4.60072	5	33	0.803968	5.78095e-07
370	27.6955	6.93621e-07	1.18461e-06	0	0	0.000973707	0	0	0	0	0	8.50309	16	102	0.296703	1.92601e-07
371	27.6955	2.07638e-06	5.38561e-06	0	0	0.00100192	0	0	0	0	0	7.88819	25	73	0.597507	3.99105e-07
372	27.6955	0	3.98638e-06	0	0	0.00147931	0	0	0	0	0	12.9047	20	94	0.92374	9.10998e-07
373	27.6955	0	3.37349e-06	0	0	0.000516965	0	0	0	0	0	0	0	127	0.410384	1.41436e-07
374	27.6955	0	0	0	0	1.39495e-05	0	0	0	0	0	0	0	127	0.0249963	2.32458e-10
375	27.6955	0	0	0	0	0.000589976	0	0	0	0	0	13.0135	23	101	0.315441	1.24069e-07
376	27.6955	1.34423e-06	0	0	0	0.000639037	0	0	0	0	0	0	0	127	0.464721	1.97983e-07
377	27.6955	2.93365e-07	0	0	0	0.000766368	0	0	0	0	0	9.17133	19	82	0.431148	2.20279e-07
378	27.6955	2.36164e-06	0	0	0	0.000640702	0	0	0	0	0	6.03471	8	91	0.40866	1.74553e-07
379	27.6955	0	0	0	0	0	0	0	0	0	0	0	0	127	0	0
380	27.6955	0	0	0	0	0.000347084	0	0	0	0	0	0	0	127	0.199481	4.61577e-08
381	27.6955	6.59675e-07	0	0	0	0.000429209	0	0	0	0	0	15.0843	22	93	0.352863	1.00968e-07
382	27.6955	2.37101e-06	0	0	0	0.00129309	0	0	0	0	0	0.985384	5	48	1.00049	8.62478e-07
383	27.6955	0	0	0	0	0.00028322	0	0	0	0	0	10.0162	16	84	0.230857	4.3589e-08
384	27.6955	0	0	0	0	0.00047371	0	0	0	0	0	5.2514	12	56	0.408175	1.28904e-07
385	27.6955	2.4901e-06	2.45032e-06	0	0	0.00157412	0	0	0	0	0	11.9384	18	73	0.793453	8.32658e-07
386	27.6955	0	1.35963e-06	0	0	0.000370329	0	0	0	0	0	17.8027	28	69	0.264371	6.52695e-08
387	27.6955	4.54319e-06	0	0	0	0.000202662	0	0	0	0	0	0	0	127	0.107263	1.44921e-08
388	27.6955	3.70596e-06	0	0	0	0.000617428	0	0	0	0	0	0	0	127	0.451033	1.85654e-07
389	27.6955	2.90822e-06	0	0	0	0.0002819	0	0	0	0	0	0	0	127	0.157125	2.9529e-08
390	27.6955	2.34062e-06	0	0	0	0.000666848	0	0	0	0	0	0	0	127	0.295115	1.31198e-07
391	27.6955	2.36971e-06	0	0	0	0.000195173	0	0	0	0	0	19.1607	22	125	0.191638	2.49351e-08
392	27.6955	8.26485e-07	0	0	0	0.000373003	0	0	0	0	0	12.893	18	88	0.0789525	1.9633e-08
393	27.6955	0	0	0	0	0	0	0	0	0	0	0	0	127	0	0
394	27.6955	3.33892e-07	0	0	0	0.000743078	0	0	0	0	0	7.37024	9	73	0.586591	2.90588e-07
395	27.6955	0	0	0	0	0.000123074	0	0	0	0	0	16.3787	27	90	0.0991617	8.13612e-09
396	27.6955	0	0	0	0	0.000289971	0	0	0	0	0	9.47846	12	79	0.264797	5.11891e-08
397	27.6955	0	0	0	0	0.000626927	0	0	0	0	0	2.82352	5	71	0.499921	2.08943e-07
398	27.6955	6.31139e-07	0	0	0	0.000570132	0	0	0	0	0	7.37024	11	73	0.24121	9.1681e-08
399	27.6955	2.14555e-06	2.71738e-06	0	0	0.00116438	0	0	0	0	0	7.6854	13	54	0.730873	5.67341e-07
400	27.6955	3.3654e-06	0	0	0	0.000106525	0	0	0	0	0	0	0	127	0.0802217	5.69705e-09
401	27.6955	0	0	0	0	0	0	0	0	0	0	0	0	127	0	0
402	27.6955	0	0	0	0	3.01752e-05	0	0	0	0	0	0	0	127	0.0152944	3.07674e-10
403	27.6955	0	0	0	0	0.000262707	0	0	0	0	0	0	0	127	0.18707	3.27631e-08
404	27.6955	0	0	0	0	6.48095e-05	0	0	0	0	0	0	0	127	0.0370343	1.60012e-09
405	27.6955	0	0	0	0	3.27999e-05	0	0	0	0	0	0	0	127	0.0275258	6.01895e-10
406	27.6955	0	0	0	0	6.33618e-05	0	0	0	0	0	0	0	127	0.0310793	1.31283e-09
407	27.6955	0	0	0	0	6.81882e-06	0	0	0	0	0	0	0	127	0.00659259	2.99691e-11
408	27.6955	0	0	0	0	7.31503e-05	0	0	0	0	0	18.0556	26	109	0.0737536	3.59673e-09
409	27.6955	0	0	0	0	0.000829688	0	0	0	0	0	3.09599	5	59	0.606741	3.35604e-07
410	27.6955	0	0	0	0	0.000431075	0	0	0	0	0	13.7732	24	64	0.317798	9.13298e-08
411	27.6955	4.11501e-06	2.17945e-06	0	0	0.00401375	0	0	0	0	0	7.44856	11	45	1.59785	4.27559e-06
412	27.6955	1.94006e-07	9.92145e-07	0	0	0.00146546	0	0	0	0	0	8.50309	14	98	0.702197	6.86029e-07
413	27.6955	0	0	0	0	0.000160926	0	0	0	0	0	0	0	127	0.0824685	8.84753e-09
414	27.6955	0	0	0	0	0.000154698	0	0	0	0	0	0	0	127	0.0966101	9.96359e-09
415	27.6955	0	0	0	0	0	0	0	0	0	0	0	0	127	0	0
416	27.6955	0	0	0	0	0.0001846	0	0	0	0	0	0	0	127	0.109851	1.35189e-08
417	27.6955	0	0	0	0	3.7408e-05	0	0	0	0	0	0	0	127	0.0172271	4.2962e-10
418	27.6955	0	0	0	0	0.000614613	0	0	0	0	0	4.45897	17	110	0.407868	1.67121e-07
419	27.6955	0	0	0	0	0.000551212	0	0	0	0	0	4.77188	8	63	0.348142	1.27933e-07
420	27.6955	9.45752e-08	0	0	0	0.00135335	0	0	0	0	0	8.25276	15	84	0.328542	2.96422e-07
421	27.6955	2.62312e-06	2.85454e-06	0	0	0.00150181	0	0	0	0	0	7.6854	12	37	0.713384	7.14244e-07
422	27.6955	0	0	0	0	0.000170166	0	0	0	0	0	0	0	127	0.143164	1.62411e-08
423	27.6955	0	0	0	0	0.00024988	0	0	0	0	0	0	0	127	0.154464	2.57317e-08
424	27.6955	0	0	0	0	0	0	0	0	0	0	0	0	127	0	0
425	27.6955	0	0	0	0	0.000185305	0	0	0	0	0	0	0	127	0.0869459	1.0741e-08
426	27.6955	0	0	0	0	0.000141957	0	0	0	0	0	0	0	127	0.0722502	6.8376e-09
427	27.6955	0	0	0	0	0.000340245	0	0	0	0	0	5.01216	9	109	0.178276	4.04385e-08
428	27.6955	0	0	0	0	0.00102965	0	0	0	0	0	10.7902	13	77	0.682741	4.68658e-07
429	27.6955	2.58563e-06	1.25844e-06	0	0	0.00145845	0	0	0	0	0	15.4122	25	63	0.596439	5.79917e-07
430	27.6955	0	1.5176e-06	0	0	0.000142433	0	0	0	0	0	10.2005	17	113	0.110082	1.04529e-08
431	27.6955	0	0	0	0	0.000509394	0	0	0	0	0	4.72685	9	70	0.291225	9.88988e-08
432	27.6955	0	0	0	0	0.000244568	0	0	0	0	0	0	0	127	0.235069	3.83268e-08
433	27.6955	0	0	0	0	0.000100415	0	0	0	0	0	0	0	127	0.0842269	5.63841e-09
434	27.6955	0	0	0	0	0.000203218	0	0	0	0	0	0	0	127	0.0755959	1.02416e-08
435	27.6955	0	0	0	0	1.54721e-05	0	0	0	0	0	0	0	127	0.00319152	3.29197e-11
436	27.6955	0	0	0	0	0.000852881	0	0	0	0	0	7.84807	15	101	0.519142	2.95177e-07
437	27.6955	1.55345e-08	0	0	0	0.000574483	0	0	0	0	0	21.5507	28	80	0.34945	1.33835e-07
438	27.6955	2.64199e-06	1.07785e-06	0	0	0.00248726	0	0	0	0	0	5.01216	10	39	0.717457	1.18967e-06
439	27.6955	0	0	0	0	0.00035428	0	0	0	0	0	7.34154	10	107	0.342667	8.09334e-08
440	27.6955	1.65032e-06	0	0	0	0.00105595	0	0	0	0	0	20.9298	30	115	0.581406	4.09289e-07
441	27.6955	3.2548e-06	0	0	0	0.000531162	0	0	0	0	0	3.37813	5	62	0.341878	1.21062e-07
442	27.6955	2.82342e-06	0	0	0	0.00040752	0	0	0	0	0	0	0	127	0.308115	8.37087e-08
443	27.6955	0	0	0	0	0	0	0	0	0	0	0	0	127	0	0
444	27.6955	0	0	0	0	4.37828e-05	0	0	0	0	0	0	0	127	0.0596671	1.74159e-09
445	27.6955	2.68064e-06	0	0	0	0.000989926	0	0	0	0	0	2.64652	16	71	0.654451	4.31905e-07
446	27.6955	0	0	0	0	8.58144e-05	0	0	0	0	0	14.0242	18	118	0.0651083	3.72482e-09
447	27.6955	2.46445e-06	0	0	0	0.000405075	0	0	0	0	0	21.5486	34	86	0.451897	1.22035e-07
448	27.6955	0	0	0	0	0.000196281	0	0	0	0	0	12.9864	19	115	0.126005	1.64883e-08
449	27.6955	0	0	0	0	0.000635747	0	0	0	0	0	0	0	127	0.381157	1.61546e-07
450		0	0	0	0	0	0	0	0	0	0	0	0	127	0	0
451	27.6955	2.32137e-07	0	0	0	8.6208e-05	0	0	0	0	0	0	0	127	0.0612995	3.52301e-09
452	27.6955	2.40752e-06	0	0	0	0.00040233	0	0	0	0	0	14.7375	22	90	0.238779	6.40452e-08
453	27.6955	2.05097e-06	0	0	0	0.000123291	0	0	0	0	0	9.43997	13	110	0.131017	1.07688e-08
454	27.6955	1.37356e-06	0	0	0	0.000580192	0	0	0	0	0	11.5077	19	115	0.514663	1.99069e-07
455	27.6955	0	0	0	0	0.000164319	0	0	0	0	0	0	0	127	0.132123	1.44736e-08
456		0	0	0	1.31025e-07	5.15812e-05	0	0	0	0	0	0	0	8	0.00759024	2.61009e-10
457	27.6955	0	0	0	0	0	0	0	0	0	0	0	0	127	0	0
458	27.6955	2.3852e-06	0	0	0	0.00100488	0	0	0	0	0	4.9586	6	127	0.374299	2.50749e-07
459	27.6955	2.91088e-06	0	0	0	0.00162379	0	0	0	0	0	8.1825	11	94	0.551962	5.97513e-07
460	27.6955	0	0	0	0	0.000777221	0	0	0	0	0	6.49248	15	75	0.410262	2.12576e-07
461	27.6955	0	0	0	0	0.000162777	0	0	0	0	0	0	0	127	0.143411	1.55626e-08
462	28.7426	5.72689e-06	0	0	0	0.00526178	0	0	0	0	0	3.28135	6	16	3.00345	1.05357e-05
463	28.7426	7.65669e-07	0	0	4.91195e-08	0.000162142	0	0	0	0	0	0.929039	11	11	0.0592175	6.40109e-09
464	28.7426	0	0	0	1.51352e-07	2.43782e-06	0	0	0	0	0	0	0	8	0.00453024	7.3626e-12
465	28.7426	4.59078e-06	4.35341e-06	0	1.52131e-07	0.000668289	0	0	0	0	0	0	0	8	0.35725	1.59164e-07
466	28.7426	5.36573e-06	2.78296e-06	0	1.25912e-07	0.00266585	0	0	0	0	0	0	0	8	1.02201	1.81635e-06
467	27.6955	0	0	0	0	0	0	0	0	0	0	0	0	127	0	0
468	27.6955	0	0	0	0	5.03165e-05	0	0	0	0	0	0	0	127	0.0396912	1.33141e-09
469	27.6955	3.03208e-06	0	0	0	0.000548831	0	0	0	0	0	13.2887	19	91	0.383311	1.40248e-07
470	27.6955	0	0	0	0	0.00076567	0	0	0	0	0	11.1966	17	87	0.287029	1.46513e-07
471	27.6955	0	0	0	0	0.000447557	0	0	0	0	0	5.97272	11	63	0.356346	1.06323e-07
472	28.7426	4.60497e-06	0	0	0	0.00863577	0	0	0	0	0	2.56391	6	16	4.72368	2.7195e-05
473	28.7426	4.57208e-06	0	0	0	0.00205333	0	0	0	0	0	3.48762	8	11	1.96792	2.69386e-06
474	28.7426	5.18545e-06	0	0	0	0.00276398	0	0	0	0	0	1.64202	3	18	2.21723	4.08559e-06
475	28.7426	5.62599e-06	0	0	0	0.0119092	0	0	0	0	0	1.67452	3	11	2.51195	1.99436e-05
476	28.7426	9.8603e-06	0	0	0	0.0139878	0	0	0	0	0	1.18423	3	14	2.60148	2.42594e-05
477	28.7426	4.35735e-06	0	0	0	0.0024574	0	0	0	0	0	1.91472	5	14	1.68445	2.75958e-06
478	28.7426	2.91367e-06	0	0	2.48694e-08	0.000753454	0	0	0	0	0	3.94932	7	10	0.467448	2.34801e-07
479												0	0	127
480	27.6955	0	0	0	0	2.81878e-05	0	0	0	0	0	0	0	127	0.027485	5.16496e-10
481	27.6955	1.06877e-06	0	0	0	7.13201e-05	0	0	0	0	0	0	0	127	0.0576371	2.74046e-09
482	27.6955	1.64768e-06	0	0	0	0.000627161	0	0	0	0	0	20.2083	25	72	0.418295	1.74892e-07
483	27.6955	0	0	0	0	0.00124547	0	0	0	0	0	19.3934	29	64	0.769075	6.38572e-07
484	28.7426	5.16462e-06	0	0	0	0.00147656	0	0	0	0	0	2.32153	5	8	0.287042	2.82556e-07
485	28.7426	5.17142e-06	0	0	0	1.41058e-06	0	0	0	0	0	8.77569	17	18	0.00294715	2.77146e-12
486	28.7426	5.16493e-06	0	0	2.88921e-08	1.481e-05	0	0	0	0	0	2.82352	7	14	0.00495401	4.89125e-11
487	28.7426	5.23062e-06	0	0	1.13402e-07	6.47337e-05	0	0	0	0	0	1.76843	3	13	0.0459716	1.98394e-09
488	28.7426	5.56032e-06	0	0	3.93452e-08	0.0015088	0	0	0	0	0	2.10244	3	12	0.164967	1.65936e-07
489	28.7426	1.47157e-06	0	0	0	0.00055364	0	0	0	0	0	2.95382	9	16	0.249246	9.1995e-08
490	28.7426	5.16735e-06	0	0	4.26065e-08	0.000987524	0	0	0	0	0	4.9586	6	14	1.00567	6.6208e-07
491	27.6955	0	0	0	0	4.90134e-05	0	0	0	0	0	0	0	127	0.0369303	1.20672e-09
492	27.6955	0	0	0	0	9.98481e-05	0	0	0	0	0	0	0	127	0.0645963	4.29988e-09
493	27.6955	2.58009e-06	0	0	0	0.00036792	0	0	0	0	0	16.8795	22	92	0.154771	3.79624e-08
494	27.6955	2.8074e-07	0	0	0	0.000140036	0	0	0	0	0	11.6795	23	56	0.0944837	8.82076e-09
495	28.7426	2.53812e-07	0	0	1.64037e-07	1.3544e-05	0	0	0	0	0	1.31374	3	7	0.00349798	3.15845e-11
496	28.7426	0	0	0	2.25267e-07	0	0	0	0	0	0	0	0	3	0	0
497	28.7426	0	0	0	2.41189e-07	0	0	0	0	0	0	0	0	3	0	0
498	28.7426	0	0	0	2.5e-07	0	0	0	0	0	0	0	0	3	0	0
499	28.7426	0	0	0	2.27703e-07	0	0	0	0	0	0	7.89486	12	3	0	0
500	28.7426	6.05182e-06	0	0	9.10521e-09	0.000335184	0	0	0	0	0	0.32849	6	17	0.202221	4.51876e-08
501	28.7426	5.13908e-06	0	0	1.0387e-09	0.00197799	0	0	0	0	0	5.24123	9	15	2.03189	2.67938e-06
502	27.6955											0	0	127
503	27.6955	0	2.06746e-06	0	0	0.000101404	0	0	0	0	0	0	0	127	0.0680768	4.60218e-09
504	27.6955	0	0	0	0	0.000163017	0	0	0	0	0	0	0	127	0.113748	1.23619e-08
505	27.6955	0	0	0	0	0.000648208	0	0	0	0	0	0	0	127	0.434607	1.8781e-07
506	27.6955	0	0	0	0	0.000234316	0	0	0	0	0	6.73294	11	127	0.14416	2.25193e-08
507	27.6955	3.02782e-06	0	0	0	0.000494073	0	0	0	0	0	20.9705	24	114	0.277858	9.15215e-08
508	28.7426	0	0	0	2.5e-07	0	0	0	0	0	0	0	0	3	0	0
509	28.7426	0	0	0	2.5e-07	0	0	0	0	0	0	0	0	3	0	0
510	28.7426	0	0	0	2.5e-07	0	0	0	0	0	0	0	0	3	0	0
511	28.7426	0	0	0	2.5e-07	0	0	0	0	0	0	0	0	3	0	0
512	28.7426	0	0	0	2.5e-07	0	0	0	0	0	0	0	0	3	0	0
513	28.7426	0	1.06745e-07	0	1.84517e-07	2.81986e-06	0	0	0	0	0	1.91472	5	10	0.00264954	4.98088e-12
514	28.7426	9.023e-06	2.80962e-06	0	3.35499e-10	0.00167606	0	0	0	0	0	2.56391	4	11	1.46196	1.63356e-06
515	27.6955	0	0	0	0	0.000929689	0	0	0	0	0	4.27508	6	82	0.494012	3.06185e-07
516	27.6955	0	0	0	0	0	0	0	0	0	0	0	0	127	0	0
517	27.6955	0	0	0	0	6.19162e-06	0	0	0	0	0	0	0	127	0.0069095	2.85207e-11
518	27.6955	0	6.96128e-06	0	0	0.00016496	0	0	0	0	0	0	0	127	0.118969	1.30834e-08
519	27.6955	0	3.44327e-06	0	0	0.000170049	0	0	0	0	0	0	0	127	0.103753	1.17621e-08
520	27.6955	0	1.28179e-06	0	0	0	0	0	0	0	0	0	0	127	0	0
521	27.6955	0	0	0	0	3.6078e-05	0	0	0	0	0	0	0	127	0.00547902	1.31781e-10
522	27.6955	7.98063e-07	0	0	0	1.20245e-05	0	0	0	0	0	0	0	127	0.0115567	9.26427e-11
523	28.7426	0	0	0	2.39676e-07	0	0	0	0	0	0	0	0	3	0	0
524	28.7426	0	0	0	2.5e-07	0	0	0	0	0	0	0	0	3	0	0
525	28.7426	0	0	0	2.5e-07	0	0	0	0	0	0	0	0	3	0	0
526	28.7426	0	0	0	2.5e-07	0	0	0	0	0	0	0	0	3	0	0
527	28.7426	0	0	0	2.5e-07	0	0	0	0	0	0	0	0	3	0	0
528	28.7426	0	0	0	2.35265e-07	0	0	0	0	0	0	4.39855	7	16	0	0
529	28.7426	5.50201e-06	0	0	7.02398e-09	0.000128446	0	0	0	0	0	5.57637	8	12	0.105633	9.04545e-09
530	28.7426	7.21807e-06	0	0	4.24707e-08	0.00314499	0	0	0	0	0	0	0	7	1.56558	3.2825e-06
531	27.6955	0	0	0	0	0.000347657	0	0	0	0	0	10.4852	16	124	0.258705	5.99604e-08
532	27.6955	0	0	0	0	0	0	0	0	0	0	0	0	127	0	0
533	27.6955	2.6942e-07	2.86942e-06	0	0	0.00025286	0	0	0	0	0	0	0	127	0.208547	3.51555e-08
534	27.6955	1.176e-06	5.00843e-06	0	0	0.000181876	0	0	0	0	0	0	0	127	0.143013	1.73405e-08
535	27.6955	0	2.69371e-06	0	0	0	0	0	0	0	0	0	0	127	0	0
536	27.6955	0	0	0	0	0	0	0	0	0	0	0	0	127	0	0
537	27.6955	3.8724e-06	0	0	0	0.00111198	0	0	0	0	0	9.84401	14	125	0.750728	5.56532e-07
538	27.6955	5.1665e-06	0	0	0	0.000690934	0	0	0	0	0	0	0	127	0.428222	1.97249e-07
539	28.7426	0	0	0	2.5e-07	0	0	0	0	0	0	0	0	3	0	0
540	28.7426	0	0	0	2.5e-07	0	0	0	0	0	0	0	0	3	0	0
541	28.7426	0	0	0	2.5e-07	0	0	0	0	0	0	0	0	3	0	0
542	28.7426	0	0	0	2.5e-07	0	0	0	0	0	0	0	0	3	0	0
543	28.7426	0	0	0	2.5e-07	0	0	0	0	0	0	10.2005	16	3	0	0
544	28.7426	0	0	0	2.18229e-07	0	0	0	0	0	0	0.929039	4	17	0	0
545	28.7426	3.03547e-06	0	0	0	0.000740597	0	0	0	0	0	8.77569	14	26	0.0473256	2.33661e-08
546	28.7426	8.75543e-06	0	0	3.30011e-08	0.00205381	0	0	0	0	0	2.32153	5	10	1.30729	1.78994e-06
547		0	0	0	0	0.000288625	0	0	0	0	0	0.656959	5	12	0.21655	4.16679e-08
548	27.6955	4.29907e-06	0	0	0	0.000701838	0	0	0	0	0	17.0489	23	64	0.584062	2.73278e-07
549	27.6955	3.10482e-06	0	0	0	0.000164023	0	0	0	0	0	21.3179	30	75	0.0936182	1.0237e-08
550	27.6955	0	0	0	0	7.45203e-05	0	0	0	0	0	0	0	127	0.033576	1.66806e-09
551	27.6955	9.57715e-07	3.10364e-06	0	0	0.0004129	0	0	0	0	0	12.9864	27	55	0.47279	1.30143e-07
552	27.6955	1.57453e-06	5.91762e-06	0	0	0.000339775	0	0	0	0	0	13.6786	19	71	0.242771	5.49917e-08
553	27.6955	1.63405e-06	0	0	0	0.000146054	0	0	0	0	0	0	0	127	0.0527513	5.13635e-09
554	27.6955	5.9044e-06	0	0	0	1.47754e-05	0	0	0	0	0	0	0	127	0.00902464	8.88949e-11
555	27.6955	1.61497e-06	0	0	0	0	0	0	0	0	0	0	0	127	0	0
556	27.6955	0	0	0	0	0	0	0	0	0	0	0	0	127	0	0
557	28.7426	0	1.44927e-06	0	2.24736e-07	0	0	0	0	0	0	0	0	3	0	0
558	28.7426	0	0	0	2.41121e-07	0	0	0	0	0	0	0	0	3	0	0
559	28.7426	0	0	0	2.5e-07	0	0	0	0	0	0	0	0	3	0	0
560	28.7426	0	0	0	2.5e-07	0	0	0	0	0	0	9.80706	12	13	0	0
561	28.7426	0	0	0	2.21193e-07	0	0	0	0	0	0	13.8347	23	20	0	0
562	28.7426	0	0	0	1.00078e-07	2.50968e-05	0	0	0	0	0	1.46875	3	10	0.0114443	1.91477e-10
563	28.7426	8.30944e-07	0	0	0	0.000550149	0	0	0	0	0	3.54866	8	18	0.0769561	2.82249e-08
564	28.7426	9.38614e-06	0	0	8.68184e-09	0.00147817	0	0	0	0	0	3.66765	6	13	1.298	1.27912e-06
565	27.6955	0	0	0	0	0.0003293	0	0	0	0	0	5.57637	9	13	0.319124	7.00583e-08
566	27.6955	0	0	0	0	0.000654373	0	0	0	0	0	1.18423	5	11	0.500521	2.18351e-07
567	27.6955	2.62715e-06	0	0	0	0.000428447	0	0	0	0	0	4.91531	8	24	0.22538	6.43756e-08
568	27.6955	5.24323e-06	0	0	0	0.00128819	0	0	0	0	0	6.20832	9	29	0.713544	6.12788e-07
569	27.6955	8.33202e-06	3.03621e-06	0	0	0.000568326	0	0	0	0	0	7.13726	14	28	0.714416	2.70681e-07
570	27.6955	1.32086e-05	4.68641e-06	0	0	0.000607139	0	0	0	0	0	6.7408	11	127	0.844075	3.41647e-07
571	27.6955	4.9922e-06	4.54895e-06	0	0	0.000205542	0	0	0	0	0	17.4254	27	103	0.130466	1.78776e-08
572	27.6955	0	4.59735e-06	0	0	1.64588e-05	0	0	0	0	0	0	0	127	0.0314902	3.45527e-10
573	27.6955	0	3.41926e-06	0	0	0.000198837	0	0	0	0	0	0	0	127	0.0427286	5.66402e-09
574	27.6955	0	0	0	0	9.44512e-07	0	0	0	0	0	0	0	127	0.00686924	4.32539e-12
575	28.7426	0	1.64251e-06	0	3.51312e-08	0.000478427	0	0	0	0	0	0.656959	1	8	0.510738	1.62901e-07
576	28.7426	0	2.89114e-06	0	1.23396e-07	0	0	0	0	0	0	0	0	3	0	0
577	28.7426	0	0	0	2.10801e-08	0.000102538	0	0	0	0	0	3.24844	5	10	0.0139703	9.54998e-10
578	28.7426	1.74698e-07	0	0	6.08291e-08	4.93702e-11	0	0	0	0	0	3.23186	5	14	0.00396251	1.3042e-16
579	28.7426	3.04795e-06	0	0	2.06352e-09	0.000548123	0	0	0	0	0	1.46875	6	22	0.515651	1.88427e-07
580	28.7426	2.1945e-06	0	0	0	0.000371426	0	0	0	0	0	3.1133	6	10	0.333998	8.27036e-08
581	28.7426	2.88054e-06	0	0	0	0.00127996	0	0	0	0	0	2.70681	10	19	0.225385	1.92322e-07
582	28.7426	4.09564e-06	0	0	0	0.000618796	0	0	0	0	0	1.18423	5	14	0.264029	1.0892e-07
583	30.7721											3.93572	8	18
584		0	6.09989e-06	0	1.82866e-07	0.000729461	0	0	0	0	0	0	0	7	0.0106495	5.17895e-09
585	27.6955	2.82536e-06	1.04354e-06	0	7.99646e-08	0.000557013	0	0	0	0	0	16.3787	26	50	0.336132	1.2482e-07
586	27.6955	2.61281e-06	0	0	4.99179e-11	0.00139027	0	0	0	0	0	10.7902	12	19	0.787448	7.29841e-07
587	27.6955	3.42297e-06	0	0	0	0.000365322	0	7.4474e-09	0	0	0	2.50015	5	17	0.0900496	2.19314e-08
588	27.6955	1.031e-05	0	1.27013e-08	0	0.0215086	0	1.44098e-07	0	1.27013e-08	0	2.10244	4	33	3.60067	5.16302e-05
589	27.6955	3.6608e-06	0	2.2232e-09	0	0.0018232	0	1.15547e-09	0	2.2232e-09	0	3.5335	10	36	0.867721	1.05469e-06
590	27.6955	1.19641e-05	2.35611e-06	0	0	0.00787395	0	0	0	0	0	9.46198	12	20	4.2325	2.22177e-05
591	27.6955	3.23912e-06	0	0	0	0.000618503	0	0	0	0	0	4.00325	7	42	0.620735	2.55951e-07
592	27.6955	0	0	0	0	1.99243e-05	0	0	0	0	0	0	0	127	0.0113963	1.51376e-10
593	27.6955	0	0	0	0	0	0	0	0	0	0	0	0	127	0	0
594	27.6955	0	2.66629e-07	0	0	1.47672e-06	0	0	0	0	0	0	0	127	0.00351633	3.46175e-12
595	27.6955	0	0	0	0	1.40642e-06	0	0	0	0	0	0	0	127	0.00333196	3.1241e-12
596	28.7426	2.95038e-06	0	0	1.20018e-08	0.000372002	0	0	0	0	0	4.27508	6	15	0.502494	1.24619e-07
597	28.7426	2.74097e-06	8.09114e-07	0	5.10035e-08	0.000654377	0	0	0	0	0	1.67452	8	12	0.754905	3.29328e-07
598	28.7426	2.65485e-06	3.15774e-06	0	8.30173e-08	0.000136188	0	0	0	0	0	2.70681	4	11	0.160957	1.46136e-08
599	28.7426	2.81839e-06	4.51574e-07	0	6.82247e-09	0.000718977	0	0	0	0	0	4.69279	7	13	0.670189	3.21233e-07
600	28.7426	0	0	0	0	0.000396785	0	0	0	0	0	3.1133	4	9	0.0786141	2.07952e-08
601	28.7426	1.12819e-06	0	0	0	0.00101858	0	0	0	0	0	5.4897	12	16	0.23953	1.62653e-07
602	28.7426	2.28011e-06	0	0	0	0.00291796	0	0	0	0	0	6.08733	7	11	1.26608	2.46292e-06
603	28.7426	1.87609e-06	0	0	0	3.88514e-05	0	0	0	0	0	1.64202	4	11	0.0223227	5.78179e-10
604	30.7721	1.27606e-05	1.10025e-06	0	8.64932e-09	0.000909079	0	0	0	0	0	0.734494	3	14	0.456005	2.76363e-07
605												7.39168	8	7
606		4.83267e-06	0	0	5.4762e-08	9.98034e-05	0	0	0	0	0	0	0	7	0.0821074	5.46306e-09
607	30.7721	2.71379e-06	0	0	1.30005e-08	0.000276667	0	0	0	0	0	2.32153	3	9	0.301365	5.55853e-08
608	30.7721	5.57597e-06	0	0	0	0.000551853	0	0	0	0	0	3.37813	6	19	0.575116	2.11586e-07
609	30.7721	1.74458e-06	4.4551e-07	0	2.55673e-08	0.000509626	0	0	0	0	0	5.01216	7	8	0.609048	2.06924e-07
610	30.7721	0	3.95165e-06	0	1.91732e-07	7.7688e-05	0	0	0	0	0	0	0	7	0.0996729	5.16226e-09
611	27.6955	8.03531e-07	1.12163e-06	0	9.32315e-08	0.00187657	0	0	0	0	0	3.5335	12	33	0.214382	2.68202e-07
612	27.6955	5.50382e-06	0	0	0	0.00123265	0	1.87403e-09	0	0	0	6.31853	10	34	0.127156	1.04492e-07
613	27.6955	7.5446e-06	0	1.12634e-09	0	0.00822136	0	3.84046e-08	0	1.12634e-09	0	2.97197	6	21	1.87718	1.02887e-05
614	27.6955	1.10783e-05	0	0	0	0.00068853	0	0	0	0	0	1.85759	3	18	0.53129	2.43873e-07
615	27.6955	9.82675e-06	4.6869e-07	0	0	0.00113325	0	0	0	0	0	1.91472	5	23	0.887023	6.70143e-07
616	27.6955	2.75808e-06	1.92612e-06	0	0	0.00233148	0	0	0	0	0	5.08619	10	42	0.983031	1.52794e-06
617	27.6955	1.90667e-06	0	0	0	0.000654706	0	0	0	0	0	6.92671	12	57	0.314006	1.37054e-07
618	27.6955	0	0	0	0	0.000675073	0	0	0	0	0	13.3527	21	117	0.100837	4.53817e-08
619	27.6955	0	0	0	0	6.48464e-05	0	0	0	0	0	0	0	127	0.0345644	1.49425e-09
620	27.6955	0	0	0	0	2.9888e-05	0	0	0	0	0	0	0	127	0.00748184	1.49078e-10
621	28.7426	0	0	0	3.16409e-09	0.000383662	0	0	0	0	0	5.71784	8	17	0.463814	1.18632e-07
622	28.7426	0	0	0	8.43457e-08	0.000322429	0	0	0	0	0	2.20252	5	13	0.432397	9.29448e-08
623	28.7426	0	0	0	5.10809e-08	0.00012752	0	0	0	0	0	3.48762	7	11	0.153158	1.30204e-08
624	28.7426	0	3.27545e-06	0	4.14766e-08	0.000495194	0	0	0	0	0	5.08619	7	14	0.50818	1.67765e-07
625	28.7426	0	0	0	0	0.000802832	0	0	0	0	0	0.985384	8	12	0.0710891	3.80484e-08
626	28.7426	0	0	0	3.0051e-09	0.000157271	0	0	0	0	0	6.14813	10	14	0.0450212	4.72034e-09
627	28.7426	0	5.08379e-06	0	3.12092e-08	0.00144052	0	0	0	0	0	4.63546	10	13	0.131355	1.26146e-07
628	30.7721	0	6.7276e-06	0	4.85026e-08	0.00291398	0	0	0	0	0	1.64202	7	13	0.0888714	1.72647e-07
629	30.7721	2.57674e-07	2.06209e-06	0	2.83066e-08	0.000324885	0	0	0	0	0	5.90105	14	12	0.222503	4.81918e-08
630	30.7721	1.03072e-05	0	0	2.22651e-10	0.00064457	0	0	0	0	0	8.15679	10	16	0.377691	1.62299e-07
631	30.7721	9.86272e-06	0	0	0	0.00117923	0	0	0	0	0	3.66765	7	14	0.640577	5.03591e-07
632	30.7721	3.47118e-06	0	0	2.77764e-09	0.000855193	0	0	0	0	0	2.64652	4	12	0.819378	4.67151e-07
633	30.7721	2.14154e-06	0	0	1.4766e-09	0.000586174	0	0	0	0	0	2.20252	3	12	0.618433	2.41673e-07
634	30.7721	5.02625e-06	3.79361e-06	0	2.19714e-08	0.000868268	0	0	0	0	0	0.32849	1	10	0.818504	4.73787e-07
635	30.7721	4.65671e-06	3.19885e-06	0	2.31244e-08	0.00228157	0	3.41407e-09	0	0	0	4.10896	10	24	1.41904	2.15842e-06
636	30.7721	3.9501e-06	2.6539e-06	0	1.99324e-08	0.00483408	0	1.28815e-09	0	5.50547e-08	0	2.50015	4	16	2.58638	8.33519e-06
637	30.7721	8.00716e-06	3.0796e-06	0	2.65829e-08	0.00704248	0	8.37058e-08	0	8.74447e-08	0	0	1	6	3.42997	1.61037e-05
638	30.7721	8.65863e-06	0	0	1.89825e-08	0.00465343	4.3213e-10	4.50664e-09	0	1.06565e-07	0	2.82352	6	13	2.45194	7.60663e-06
639	30.7721	5.90709e-06	0	0	1.89341e-07	0.000624731	0	0	0	0	0	0	0	7	0.477231	1.98761e-07
640	27.6955	3.44484e-06	1.62212e-06	0	9.59985e-08	0.00126543	0	0	0	0	0	4.00325	9	25	0.158214	1.33472e-07
641	27.6955	4.54225e-06	0	0	1.13338e-09	0.00474184	0	7.01926e-08	0	0	0	19.9424	32	51	1.0919	3.45175e-06
642	27.6955	4.75429e-06	0	0	0	0.000111754	0	0	0	0	0	8.53384	15	16	0.170184	1.26792e-08
643	27.6955	3.05307e-06	0	0	0	0.000205754	0	0	0	0	0	8.6617	12	19	0.145542	1.99639e-08
644	27.6955	1.55773e-06	2.48757e-06	0	0	0.000187999	0	0	0	0	0	3.82517	9	24	0.280871	3.52023e-08
645	27.6955	1.05897e-06	0	0	0	0.000767878	0	0	0	0	0	4.63546	5	18	0.460617	2.35799e-07
646	27.6955	2.94056e-06	0	0	0	0.000385644	0	0	0	0	0	3.54866	8	25	0.511601	1.3153e-07
647	27.6955	5.91863e-07	0	0	0	0.000171857	0	0	0	0	0	27.1561	41	78	0.0777527	8.90825e-09
648	27.6955	0	0	0	0	0	0	0	0	0	0	0	0	127	0	0
649	28.7426	0	0	0	2.19624e-08	0.000551771	0	0	0	0	0	1.39341	6	8	0.469724	1.72787e-07
650	28.7426	0	0	0	1.9583e-09	0.000399859	0	0	0	0	0	2.07667	6	12	0.398818	1.06314e-07
651	28.7426	0	1.13028e-06	0	1.28693e-08	4.98387e-05	0	0	0	0	0	5.90105	10	16	0.0401037	1.33248e-09
652	28.7426	0	1.42868e-06	0	3.52943e-08	9.87231e-06	0	0	0	0	0	11.0723	20	22	0.00303644	1.99845e-11
653	28.7426	0	1.78326e-06	0	1.22594e-07	0.000232557	0	0	0	0	0	6.01707	9	11	0.0103623	1.60655e-09
654	30.7721	0	3.08105e-06	0	4.34857e-08	1.41484e-05	0	0	0	0	0	2.50015	4	9	0.00831363	7.84166e-11
655	30.7721	7.25351e-07	8.46743e-07	0	0	2.25588e-06	0	0	0	0	0	1.64202	2	10	0.00278847	4.19364e-12
656	30.7721	4.39658e-06	2.01452e-06	0	1.15279e-09	2.82262e-06	0	0	0	0	0	2.39008	4	10	0.00551239	1.03729e-11
657	30.7721	0	0	0	0	0.000400583	0	0	0	0	0	4.91531	7	22	0.384844	1.02775e-07
658	30.7721	6.24067e-07	3.5838e-07	0	5.37958e-09	0.000836749	0	0	0	0	0	4.4107	8	11	0.491457	2.74151e-07
659	30.7721	1.9099e-06	3.16483e-06	0	4.21801e-08	0.00201776	0	0	0	0	0	3.74008	10	17	1.7037	2.29177e-06
660	30.7721	8.0689e-06	4.03927e-06	0	3.62174e-08	0.003335	0	0	0	0	0	3.82517	6	19	1.96369	4.36593e-06
661	30.7721	5.71131e-06	2.76382e-06	0	1.86782e-08	0.00209317	0	0	0	0	0	3.23186	5	17	1.13131	1.57869e-06
662	30.7721	1.09554e-05	4.61898e-06	0	2.08352e-08	0.00746019	6.52691e-08	3.64454e-08	0	0	0	2.32153	4	14	4.24962	2.11353e-05
663	30.7721	2.13514e-05	4.79908e-06	0	1.28018e-09	0.0408827	7.65215e-08	2.3018e-07	0	5.76485e-08	0	1.85759	6	10	6.06964	0.000165429
664	30.7721	2.55947e-05	7.26712e-07	0	0	0.0315604	0	3.31969e-07	0	5.89824e-09	0	3.54866	6	9	2.07412	4.36402e-05
665	30.7721	8.93897e-06	6.96843e-07	0	0	0.00865977	6.65616e-10	4.77602e-08	0	0	0	9.25617	16	11	0.987218	5.69939e-06
666	30.7721	1.11264e-05	0	0	0	0.00221352	0	0	0	0	0	6.29327	10	19	0.390403	5.7611e-07
667	30.7721	8.80343e-06	0	0	1.53053e-08	0.00110627	0	0	0	0	0	6.174	8	14	1.12747	8.31523e-07
668	30.7721	0	0	0	1.58904e-07	0.000165064	0	0	0	0	0	0	0	7	0.185584	2.04222e-08
669	27.6955	5.12971e-06	2.48389e-06	0	1.84415e-07	0.00137787	0	2.22591e-08	0	0	0	0	0	7	0.243941	2.2408e-07
670	27.6955	3.77932e-06	0	0	4.3136e-08	0.000979905	0	0	0	0	0	5.29188	10	25	0.906467	5.92168e-07
671	27.6955	0	0	0	2.49194e-08	0.000110205	0	0	0	0	0	11.4855	18	46	0.0494383	3.63222e-09
672	27.6955	0	2.86097e-06	0	5.19677e-08	0.000304766	0	0	0	0	0	1.91472	4	21	0.197069	4.004e-08
673	27.6955	0	0	0	9.23555e-08	2.79173e-05	0	0	0	0	0	2.82352	4	5	0.024859	4.62662e-10
674	27.6955	1.44218e-06	0	0	1.17941e-08	0.000213004	0	0	0	0	0	3.5335	7	23	0.252329	3.58314e-08
675	27.6955	4.14759e-06	0	0	1.00749e-08	0.000104621	0	0	0	0	0	5.79184	8	16	0.0449445	3.13477e-09
676	27.6955	3.67768e-06	0	0	0	0.00111523	0	0	0	0	0	2.07667	5	61	0.146385	1.08836e-07
677	28.7426	0	0	0	1.02636e-07	0.000556521	0	0	0	0	0	0	0	3	0.505713	1.87626e-07
678	28.7426	0	0	0	1.43873e-07	0	0	0	0	0	0	0	0	3	0	0
679	28.7426	0	0	0	8.09284e-09	1.78078e-05	0	0	0	0	0	4.10896	8	16	0.0166522	1.97692e-10
680	28.7426	0	6.41666e-06	0	2.5e-07	0	0	0	0	0	0	0	0	3	0	0
681	28.7426	0	5.06684e-07	0	1.7461e-07	0	0	0	0	0	0	8.25276	8	11	0	0
682	30.7721	0	1.17366e-06	0	1.45025e-08	5.63831e-05	0	0	0	0	0	4.05645	14	18	0.0696072	2.61645e-09
683	30.7721	0	2.92399e-06	0	2.54623e-08	0.000603543	0	0	0	0	0	12.4423	16	27	0.353543	1.42252e-07
684	30.7721	2.7956e-06	2.89264e-06	0	3.55749e-08	0.000407942	0	0	0	0	0	5.60496	11	21	0.270645	7.3605e-08
685	30.7721	0	2.95856e-06	0	4.39035e-08	0.00077732	0	0	0	0	0	6.21687	9	15	0.700298	3.62904e-07
686	30.7721	0	1.04758e-06	0	1.63341e-08	0.00065982	0	0	0	0	0	5.2514	7	15	0.668872	2.94224e-07
687	30.7721	0	2.61631e-06	0	3.45838e-08	0.000479872	0	0	0	0	0	3.74008	8	14	0.556509	1.78035e-07
688	30.7721	0	0	0	0	0.000446092	0	0	0	0	0	5.56681	8	20	0.582312	1.73177e-07
689	30.7721	4.74825e-06	0	0	0	0.0014217	3.40326e-10	3.40326e-10	0	3.45504e-08	0	12.3934	18	35	0.936004	8.87144e-07
690	30.7721	2.17809e-05	1.84384e-06	0	1.19761e-08	0.0197651	2.02689e-07	5.20505e-08	4.63469e-08	5.68788e-09	1.09733e-07	8.15679	12	18	14.8453	0.000195612
691	30.7721	2.2729e-05	7.41201e-06	0	2.55373e-08	0.0118259	7.55792e-09	2.18618e-07	4.87097e-10	1.0497e-07	8.03688e-08	1.76843	7	17	8.19067	6.45746e-05
692	30.7721	1.17724e-05	5.11722e-06	0	1.26275e-09	0.0171249	0	1.14787e-07	0	0	0	1.64202	4	10	2.11271	2.41199e-05
693	30.7721	7.50995e-06	2.02994e-06	0	0	0.00141477	0	0	0	0	0	2.32153	4	11	0.638356	6.02083e-07
694	30.7721	5.12488e-06	2.73919e-06	0	0	0.00444846	0	0	0	0	0	2.97197	5	8	0.377114	1.11838e-06
695	30.7721	2.57947e-06	2.88613e-06	0	0	0.00602614	0	0	0	0	0	3.74008	5	10	0.441411	1.77334e-06
696	30.7721	1.71818e-06	8.11792e-09	0	1.05233e-08	0.0026186	0	0	0	0	0	1.03867	4	12	1.0999	1.92014e-06
697	27.6955	0	0	0	1.91777e-07	0.000378539	0	0	0	0	0	0	0	7	0.0631234	1.59298e-08
698	27.6955	5.86617e-07	2.22674e-06	0	1.77333e-07	0.00028181	0	0	0	0	0	0	0	7	0.345484	6.49072e-08
699	27.6955	2.43797e-06	0	0	4.14293e-08	0.000808194	0	0	0	0	0	3.48762	5	18	0.687423	3.70381e-07
700	27.6955	0	2.80051e-06	0	2.26216e-08	5.84756e-05	0	0	0	0	0	3.94932	9	30	0.083764	3.26543e-09
701	27.6955	0	0	0	4.58608e-08	0.000278085	0	0	0	0	0	12.0149	19	46	0.190215	3.5264e-08
702	27.6955	0	0	0	1.45307e-07	0	0	0	0	0	0	0	0	5	0	0
703	27.6955	4.16311e-06	4.13766e-07	0	1.31868e-07	2.91191e-05	0	0	0	0	0	0	0	5	0.0220466	4.27985e-10
704	27.6955	3.02308e-07	0	0	0	0.000267127	0	0	0	0	0	1.64202	10	13	0.0832696	1.4829e-08
705	28.7426	0	0	0	1.07688e-07	0.00114057	0	0	0	0	0	3.1133	4	15	0.975162	7.41491e-07
706	28.7426	0	0	0	2.37904e-07	0.000180019	0	0	0	0	0	0	0	3	0.189857	2.27853e-08
707	28.7426	0	4.27105e-06	0	2.5e-07	0	0	0	0	0	0	0	0	3	0	0
708	30.7721	0	1.33779e-06	0	2.5e-07	0	0	0	0	0	0	0	0	3	0	0
709	30.7721	0	0	0	2.34849e-07	5.86195e-06	0	0	0	0	0	0	0	3	0.0173764	6.79064e-11
710	30.7721	0	0	0	3.40357e-08	0.0503101	0	0	0	0	0	1.64202	4	9	1.36009	4.56176e-05
711	30.7721	0	3.03561e-06	0	3.14181e-08	0.000829807	0	0	0	0	0	2.56391	9	18	0.58057	3.21174e-07
712	30.7721	5.49496e-07	5.72642e-07	0	4.83153e-09	0.00402062	0	0	0	0	0	0.32849	4	12	2.47842	6.64319e-06
713	30.7721	0	0	0	0	0.00171158	0	0	0	0	0	1.99734	4	29	0.887397	1.01257e-06
714	30.7721	0	3.48579e-06	0	6.81009e-08	0.00102084	0	0	0	0	0	3.28135	4	16	0.744141	5.06431e-07
715	30.7721	0	1.26828e-06	0	2.09991e-08	0.00030211	0	0	0	0	0	4.87164	7	16	0.318002	6.40478e-08
716	30.7721	0	0	0	0	0.00158921	0	0	0	0	0	3.93572	8	36	1.71113	1.81289e-06
717	30.7721	2.97149e-06	0	0	0	0.00334627	0	2.09115e-08	0	5.57129e-09	0	12.3154	17	63	1.24857	2.78536e-06
718	30.7721	2.01014e-05	4.60944e-07	0	0	0.0119222	4.50917e-09	1.93011e-07	0	2.07411e-08	1.2715e-07	1.03867	3	27	6.39856	5.08565e-05
719	30.7721	6.11729e-06	0	0	6.21798e-10	0.00564621	0	6.51074e-08	0	0	2.30995e-09	8.77569	12	22	3.33127	1.25394e-05
720	30.7721	1.18976e-05	1.48304e-06	0	5.78038e-10	0.00305872	0	0	0	0	0	2.32153	5	18	1.50357	3.06601e-06
721	30.7721	7.78739e-06	2.57702e-06	0	0	0.000724983	0	0	0	0	0	2.36745	4	15	0.923811	4.46498e-07
722	30.7721	6.46146e-06	0	0	0	0.00148825	0	0	0	0	0	3.83917	5	13	1.38992	1.37903e-06
723	30.7721	4.26373e-06	0	0	0	0.000935628	0	0	0	0	0	3.09599	7	20	0.78033	4.86732e-07
724	30.7721	6.72014e-06	0	0	0	0.00251499	0	0	0	0	0	1.46875	5	11	1.4374	2.41003e-06
725	30.7721	2.4059e-06	0	0	3.82818e-08	0.00253954	0	0	0	0	0	5.71784	9	15	0.819982	1.38825e-06
726	30.7721	0	0	0	2.45512e-07	0	0	0	0	0	0	0	0	7	0	0
727	27.6955	2.96861e-06	3.42991e-06	0	1.12119e-07	0.000794918	0	0	0	0	0	0	0	7	0.267817	1.41928e-07
728	27.6955	0	4.71056e-07	0	2.55373e-08	0.000551623	0	0	0	0	0	3.02575	3	29	0.231209	8.50269e-08
729	27.6955	2.65882e-07	0	0	0	0.000106693	0	0	0	0	0	4.05645	10	18	0.0395818	2.8154e-09
730	27.6955	5.27026e-06	1.50054e-06	0	0	0.000475547	0	0	0	0	0	1.67452	4	14	0.19546	6.19668e-08
731	27.6955	1.46832e-06	9.8239e-07	0	2.39436e-08	1.57551e-05	0	0	0	0	0	5.17979	7	9	0.00731942	7.6879e-11
732	27.6955	0	0	0	0	0.000461643	0	0	0	0	0	4.83862	9	26	0.0629399	1.93705e-08
733	27.6955	0	0	0	0	0	0	0	0	0	0	0	0	0	0	0
734	27.6955	0	0	0	0	3.16423e-05	0	0	0	0	0	0	0	0	0.0252211	5.32037e-10
735	27.6955											0	0	0
736	27.6955	0	0	0	0	2.55934e-05	0	0	0	0	0	0	0	0	0.00992976	1.69424e-10
737	27.6955	0	0	0	0	9.6223e-05	0	0	0	0	0	0	0	0	0.0582108	3.73414e-09
738	27.6955	0	0	0	0	1.71517e-05	0	0	0	0	0	0	0	0	0.00674727	7.71516e-11
739	27.6955	0	0	0	0	4.45519e-05	0	0	0	0	0	0	0	0	0.0211271	6.27503e-10
740	27.6955											0	0	0
741	27.6955	0	0	0	0	0.000116639	0	0	0	0	0	0	0	0	0.105	8.16473e-09
742	27.6955	0	0	0	0	9.24334e-06	0	0	0	0	0	0	0	0	0.00660008	4.06712e-11
743	27.6955	0	0	0	0	0	0	0	0	0	0	0	0	0	0	0
744	27.6955	0	0	0	0	2.98708e-05	0	0	0	0	0	0	0	0	0.0142334	2.83442e-10
745	27.6955	0	0	0	0	3.88975e-05	0	0	0	0	0	0	0	0	0.0171223	4.44009e-10
746	27.6955	2.08554e-06	0	0	0	0.000142678	0	0	0	0	0	0	0	0	0.10887	1.03556e-08
747	27.6955	2.52715e-07	0	0	0	0.000243612	0	0	0	0	0	0	0	0	0.116967	1.89963e-08
748	27.6955	0	0	0	0	7.67585e-05	0	0	0	0	0	0	0	0	0.093363	4.7776e-09
749	27.6955	0	0	0	0	3.85114e-05	0	0	0	0	0	0	0	0	0.0245173	6.29465e-10
750	27.6955	0	0	0	0	9.65459e-06	0	0	0	0	0	0	0	0	0.00551562	3.55007e-11
751	27.6955	7.52499e-07	0	0	0	2.17146e-05	0	0	0	0	0	0	0	0	0.018788	2.71982e-10
752	27.6955	3.15757e-06	0	0	0	0.000106528	0	0	0	0	0	0	0	0	0.0946855	6.72445e-09
753	27.6955	1.87501e-06	0	0	0	0.000415105	0	0	0	0	0	0	0	0	0.230081	6.36719e-08
754	27.6955	0	0	0	0	0.00020324	0	0	0	0	0	0	0	0	0.138763	1.88015e-08
755	27.6955	2.05117e-08	0	0	0	0.000197064	0	0	0	0	0	0	0	0	0.110571	1.45264e-08
756	27.6955	4.00321e-06	0	0	0	0	0	0	0	0	0	0	0	0	0	0
757	27.6955	0	0	0	0	3.73356e-05	0	0	0	0	0	0	0	0	0.024136	6.00755e-10
758	27.6955	0	0	0	0	1.68724e-05	0	0	0	0	0	0	0	0	0.0107557	1.20983e-10
759	27.6955	3.47906e-06	0	0	0	0.000298864	0	0	0	0	0	0	0	0	0.196474	3.9146e-08
760	27.6955	3.1144e-06	0	0	0	0.000318005	0	0	0	0	0	0	0	0	0.216752	4.59523e-08
761	27.6955	3.26216e-06	0	0	0	0.000350348	0	0	0	0	0	0	0	0	0.193848	4.52762e-08
762	27.6955	3.27598e-06	0	0	0	6.93684e-05	0	0	0	0	0	0	0	0	0.073445	3.39651e-09
763	27.6955	0	0	0	0	2.86996e-05	0	0	0	0	0	0	0	0	0.0214184	4.098e-10
764	27.6955	0	0	0	0	1.67555e-06	0	0	0	0	0	0	0	0	0.0159663	1.78349e-11
765	27.6955	2.68124e-06	0	0	0	0.000308276	0	0	0	0	0	0	0	0	0.160544	3.29946e-08
766	27.6955	0	0	0	0	0	0	0	0	0	0	0	0	0	0	0
767	27.6955	1.66448e-06	0	0	0	0.000353196	0	0	0	0	0	0	0	0	0.180268	4.24467e-08
768	27.6955	0	0	0	0	6.50138e-05	0	0	0	0	0	0	0	0	0.0327611	1.41995e-09
769	27.6955	0	0	0	0	4.40823e-05	0	0	0	0	0	0	0	0	0.0524623	1.54177e-09
770	27.6955	2.56375e-06	0	0	0	0.000153325	0	0	0	0	0	0	0	0	0.0725447	7.41528e-09
771	27.6955											0	0	0
772	27.6955	0	0	0	0	1.68423e-07	0	0	0	0	0	0	0	0	0.00816168	9.1641e-13
773	27.6955	8.96981e-07	0	0	0	0.000181771	0	0	0	0	0	0	0	0	0.12123	1.46908e-08
774	27.6955	4.28466e-06	0	0	0	0.000151294	0	0	0	0	0	0	0	0	0.120441	1.2148e-08
775	27.6955	0	0	0	0	4.46139e-05	0	0	0	0	0	0	0	0	0.0171483	5.10036e-10
776	27.6955	1.20982e-06	1.53256e-06	0	0	0	0	0	0	0	0	0	0	0	0	0
777	27.6955	3.04875e-06	0	0	0	0.000112378	0	0	0	0	0	0	0	0	0.0970797	7.2731e-09
778	27.6955	2.22836e-06	0	0	0	8.91122e-05	0	0	0	0	0	0	0	0	0.0904811	5.37532e-09
779	27.6955	0	0	0	0	3.71619e-05	0	0	0	0	0	0	0	0	0.0358342	8.87778e-10
780	27.6955	0	0	0	0	0	0	0	0	0	0	0	0	0	0	0
781	27.6955	4.57488e-06	3.02301e-06	0	0	0	0	0	0	0	0	0	0	0	0	0
782		0	0	0	0	0	0	0	0	0	0	0	0	0	0	0
783	27.6955	0	0	0	0	7.64016e-06	0	0	0	0	0	0	0	0	0.0123126	6.27137e-11
784	27.6955	0	0	0	0	4.0041e-05	0	0	0	0	0	0	0	0	0.0406403	1.08485e-09
785	27.6955	0	0	0	0	0	0	0	0	0	0	0	0	0	0	0
786	27.6955	0	0	0	0	0	0	0	0	0	0	0	0	0	0	0
787	27.6955	5.34451e-06	3.89104e-06	0	0	0.000146453	0	0	0	0	0	0	0	0	0.109184	1.06602e-08
788	27.6955	0	0	0	0	4.63812e-06	0	0	0	0	0	0	0	0	0.00289668	8.95677e-12
789		0	0	0	0	0	0	0	0	0	0	0	0	0	0	0
790	27.6955	0	0	0	0	0.000225592	0	0	0	0	0	0	0	0	0.111592	1.67828e-08
791	27.6955	0	0	0	0	0	0	0	0	0	0	0	0	0	0	0
792	27.6955	0	0	0	0	0	0	0	0	0	0	0	0	0	0	0
793	27.6955	1.0266e-06	4.57225e-07	0	0	3.67903e-05	0	0	0	0	0	0	0	0	0.0272912	6.69368e-10
794	27.6955	3.91455e-06	3.81159e-06	0	0	8.8892e-05	0	0	0	0	0	0	0	0	0.0244889	1.45124e-09
795	27.6955	0	0	0	0	0	0	0	0	0	0	0	0	0	0	0
796	27.6955	0	0	0	0	5.74725e-05	0	0	0	0	0	0	0	0	0.0515254	1.9742e-09
797	27.6955	0	0	0	0	0	0	0	0	0	0	0	0	0	0	0
798	27.6955	5.8033e-07	4.54015e-07	0	0	1.57457e-05	0	0	0	0	0	0	0	0	0.0146934	1.54239e-10
799	27.6955	6.38159e-06	6.12283e-06	0	0	1.88382e-05	0	0	0	0	0	0	0	0	0.0210286	2.64094e-10
800	27.6955	0	4.05787e-07	0	0	1.02607e-05	0	0	0	0	0	0	0	0	0.00890197	6.08936e-11
801	27.6955	0	0	0	0	0	0	0	0	0	0	0	0	0	0	0
802	27.6955	0	0	0	0	0	0	0	0	0	0	0	0	0	0	0
803	27.6955	0	0	0	0	6.05205e-05	0	0	0	0	0	13.7369	22	93	0.0545472	2.20081e-09
804	27.6955	0	0	0	0	3.58474e-06	0	0	0	0	0	0	0	0	0.0075329	1.80023e-11
805	27.6955	6.32217e-06	6.51802e-06	0	0	0.000143867	0	0	0	0	0	0	0	0	0.163966	1.57262e-08
806	27.6955	0	4.50032e-06	0	0	0.000102857	0	0	0	0	0	0	0	0	0.0567819	3.89359e-09
807	27.6955	0	3.24564e-06	0	0	0.000116683	0	0	0	0	0	0	0	0	0.0568454	4.42191e-09
808	27.6955	0	3.45151e-06	0	0	0.000122629	0	0	0	0	0	0	0	0	0.101251	8.27751e-09
809	27.6955	0	0	0	0	5.05904e-06	0	0	0	0	0	0	0	0	0.00447075	1.50785e-11
810	27.6955	0	0	0	0	0	0	0	0	0	0	0	0	0	0	0
811	27.6955	0	0	0	0	1.93888e-05	0	0	0	0	0	0	0	0	0.0160913	2.07993e-10
812	27.6955	0	0	0	0	1.04848e-05	0	0	0	0	0	0	0	0	0.00970023	6.78031e-11
813	27.6955	0	0	0	0	0.00028116	0	0	0	0	0	7.25473	12	73	0.21872	4.09969e-08
814	27.6955	4.47299e-06	2.70541e-06	0	0	0.000601853	0	0	0	0	0	0	0	0	0.447079	1.79384e-07
815	27.6955	1.12039e-06	1.27458e-06	0	0	0.000575412	0	0	0	0	0	0	0	0	0.384919	1.47658e-07
816	27.6955	0	7.6647e-07	0	0	0.000107404	0	0	0	0	0	0	0	0	0.0309889	2.21889e-09
817	27.6955	0	0	0	0	1.29315e-05	0	0	0	0	0	0	0	0	0.0110088	9.49072e-11
818	27.6955	0	2.34275e-06	0	0	1.37017e-05	0	0	0	0	0	0	0	0	0.00983427	8.98306e-11
819	27.6955	0	5.13967e-06	0	0	4.72795e-06	0	0	0	0	0	0	0	0	0.0125746	3.96346e-11
820	27.6955	0	2.34744e-06	0	0	1.88284e-05	0	0	0	0	0	0	0	0	0.010329	1.29652e-10
821	27.6955	0	4.41255e-06	0	0	0.000109796	0	0	0	0	0	0	0	0	0.0699586	5.12079e-09
822	27.6955	0	1.09866e-06	0	0	4.19979e-05	0	0	0	0	0	0	0	0	0.0417206	1.16812e-09
823	27.6955	0	0	0	0	0.00103086	0	0	0	0	0	9.43997	15	62	0.504785	3.46908e-07
824	27.6955	4.89076e-06	2.59891e-06	0	0	0.00142516	0	0	0	0	0	0	0	0	0.892132	8.47618e-07
825	27.6955	0	0	0	0	0	0	0	0	0	0	0	0	0	0	0
826	27.6955	0	0	0	0	1.0403e-05	0	0	0	0	0	0	0	0	0.00905953	6.28307e-11
827	27.6955	0	0	0	0	4.93416e-05	0	0	0	0	0	0	0	0	0.0578542	1.90308e-09
828	27.6955	0	0	0	0	0	0	0	0	0	0	0	0	0	0	0
829	27.6955	0	0	0	0	0	0	0	0	0	0	0	0	0	0	0
830	27.6955	0	3.24718e-06	0	0	3.37225e-06	0	0	0	0	0	0	0	0	0.00306667	6.89439e-12
831	27.6955	0	0	0	0	0	0	0	0	0	0	0	0	0	0	0
832	27.6955	2.12009e-06	1.37918e-06	0	0	5.38002e-05	0	0	0	0	0	0	0	0	0.0274323	9.8391e-10
833	27.6955	0	0	0	0	0	0	0	0	0	0	27.8351	34	108	0	0
834	27.6955	2.99403e-06	1.93343e-06	0	0	0.000257966	0	0	0	0	0	0	0	0	0.199604	3.43274e-08
835	27.6955	1.74451e-06	3.86574e-06	0	0	0.000390206	0	0	0	0	0	0	0	0	0.327402	8.51695e-08
836	27.6955	0	0	0	0	0.000398249	0	0	0	0	0	0	0	0	0.339575	9.0157e-08
837	27.6955	0	0	0	0	0.000304406	0	0	0	0	0	0	0	0	0.31459	6.38422e-08
838	27.6955	0	0	0	0	2.9176e-05	0	0	0	0	0	0	0	0	0.0437884	8.51714e-10
839	27.6955	0	0	0	0	3.24174e-05	0	0	0	0	0	0	0	0	0.0379387	8.19916e-10
840	27.6955	0	0	0	0	0	0	0	0	0	0	0	0	0	0	0
841	27.6955	0	0	0	0	0	0	0	0	0	0	0	0	0	0	0
842	27.6955	3.51978e-07	0	0	0	3.80062e-05	0	0	0	0	0	0	0	0	0.0232888	5.9008e-10
843	27.6955	6.32389e-06	0	0	0	9.40743e-06	0	0	0	0	0	0	0	0	0.00891852	5.59336e-11
844	27.6955	0	0	0	0	0	0	0	0	0	0	0	0	0	0	0
845	27.6955	0	0	0	0	0	0	0	0	0	0	0	0	0	0	0
846	27.6955	1.99899e-06	0	0	0	0.000173206	0	0	0	0	0	0	0	127	0.127254	1.46942e-08
847	27.6955	4.92106e-06	3.59852e-06	0	0	0.000409516	0	0	0	0	0	62.518	127	127	0.464999	1.26949e-07
848	27.6955	0	0	0	0	5.76561e-07	0	0	0	0	0	0	0	127	0.00498144	1.91474e-12
849	27.6955	0	0	0	0	7.59108e-06	0	0	0	0	0	0	0	127	0.00336963	1.70528e-11
850	27.6955	0	0	0	0	8.90919e-05	0	0	0	0	0	20.0885	27	83	0.0774638	4.60093e-09
851	27.6955	0	0	0	0	4.58356e-05	0	0	0	0	0	15.133	23	104	0.0352606	1.07746e-09
852	27.6955	0	0	0	0	3.0918e-05	0	0	0	0	0	9.25617	16	114	0.0307736	6.34305e-10
853	27.6955	0	0	0	0	0.000222117	0	0	0	0	0	10.0832	18	127	0.179474	2.65762e-08
854	27.6955	7.64686e-08	0	0	0	0.000180757	0	0	0	0	0	0	0	127	0.0416517	5.01922e-09
855	27.6955	0	0	0	0	4.41142e-05	0	0	0	0	0	0	0	127	0.0283142	8.32706e-10
856	27.6955	7.47742e-06	0	0	0	2.83625e-05	0	0	0	0	0	0	0	127	0.0335845	6.35028e-10
857	27.6955	1.53346e-07	0	0	0	0	0	0	0	0	0	0	0	127	0	0
858	27.6955	0	0	0	0	0	0	0	0	0	0	0	0	127	0	0
859	27.6955	0	0	0	0	0	0	0	0	0	0	0	0	127	0	0
860	23.6786	2.53843e-06	0	0	0	2.93663e-05	0	0	0	0	0	0	0	127	0.0236313	4.62641e-10
861	23.6786	3.02128e-06	0	0	0	1.05291e-06	0	0	0	0	0	0	0	127	0.00425187	2.98456e-12
862	23.6786	4.35665e-06	0	0	0	1.83836e-06	0	0	0	0	0	0	0	127	0.00849856	1.04156e-11
863												0	0	127
864	27.6955	5.38066e-06	0	0	0	0.000585695	0	0	0	0	0	14.4119	22	46	0.483168	1.88659e-07
865	27.6955	4.9485e-06	2.90821e-06	0	0	0.000125309	0	0	0	0	0	3.74008	8	26	0.0966196	8.07153e-09
866	27.6955	0	0	0	0	0	0	0	0	0	0	0	0	127	0	0
867	27.6955	0	0	0	0	0	0	0	0	0	0	0	0	127	0	0
868	27.6955	0	0	0	0	0	0	0	0	0	0	0	0	127	0	0
869	27.6955	0	0	0	0	0	0	0	0	0	0	0	0	127	0	0
870	27.6955	0	0	0	0	1.32102e-05	0	0	0	0	0	0	0	127	0.00571043	5.02905e-11
871	27.6955	4.37055e-07	3.87177e-07	0	0	1.06799e-05	0	0	0	0	0	0	0	127	0.00296882	2.11378e-11
872	27.6955	5.19087e-06	4.2649e-06	0	0	0.000335171	0	0	0	0	0	8.05962	15	115	0.169894	3.79624e-08
873	27.6955	2.69811e-06	3.00476e-06	0	0	0.00183503	0	0	0	0	0	17.1161	21	114	1.05055	1.2852e-06
874	27.6955	1.23022e-06	2.84888e-06	0	0	0.0018131	0	0	0	0	0	0	0	127	1.14754	1.38706e-06
875	27.6955	0	5.01871e-07	0	0	0.00116651	0	0	0	0	0	0	0	127	0.775387	6.02998e-07
876	27.6955	0	0	0	0	0.000444423	0	0	0	0	0	1.03867	2	127	0.305048	9.03803e-08
877	27.6955	0	0	0	0	0	0	0	0	0	0	0	0	127	0	0
878	23.6786	0	0	0	0	0	0	0	0	0	0	0	0	127	0	0
879	23.6786	0	0	0	0	2.07788e-05	0	0	0	0	0	0	0	127	0.0161536	2.23768e-10
880	23.6786	0	0	0	0	1.40376e-05	0	0	0	0	0	0	0	127	0.0349539	3.27113e-10
881	23.6786	1.00799e-05	0	0	0	2.66675e-06	0	0	0	0	0	0	0	127	0.00813864	1.44691e-11
882	23.6786	2.05312e-06	0	0	0	0.000191275	0	0	0	0	0	0	0	127	0.118528	1.51143e-08
883	23.6786											0	0	127
884	23.6786											0	0	127
885	23.6786	0	0	0	0	0	0	0	0	0	0	0	0	127	0	0
886	23.6786	1.33635e-06	0	0	0	0	0	0	0	0	0	0	0	127	0	0
887	23.6786											0	0	127
888	27.6955	5.27402e-06	1.86685e-06	0	0	0.00163321	0	0	0	0	0	5.8558	9	34	0.575003	6.26068e-07
889	27.6955	8.70771e-06	7.74579e-07	0	0	0.00105676	0	0	0	0	0	14.2875	22	85	0.451732	3.18248e-07
890	27.6955	0	0	0	0	0.000408317	0	0	0	0	0	1.39341	3	127	0.392289	1.06785e-07
891	27.6955	0	0	0	0	0.000555422	0	0	0	0	0	0	0	127	0.209715	7.76534e-08
892	27.6955	0	0	0	0	5.62247e-07	0	0	0	0	0	0	0	127	0.0030376	1.13859e-12
893	27.6955	0	0	0	0	0	0	0	0	0	0	0	0	127	0	0
894	27.6955	0	0	0	0	0.000359381	0	0	0	0	0	0	0	127	0.205171	4.91563e-08
895	27.6955	2.99161e-06	3.97615e-06	0	0	0.000624369	0	0	0	0	0	0	0	127	0.431024	1.79412e-07
896	27.6955	7.77187e-07	1.10835e-06	0	0	2.26106e-06	0	0	0	0	0	0	0	127	0.0113637	1.71294e-11
897	27.6955	0	0	0	0	0	0	0	0	0	0	0	0	127	0	0
898	27.6955	0	0	0	0	0.000284102	0	0	0	0	0	0	0	127	0.140298	2.65726e-08
899	27.6955	0	0	0	0	5.52557e-05	0	0	0	0	0	0	0	127	0.0507012	1.86769e-09
900	27.6955	0	0	0	0	0.000166811	0	0	0	0	0	0	0	127	0.124454	1.38403e-08
901	23.6786	0	0	0	0	0	0	0	0	0	0	0	0	127	0	0
902	23.6786	0	0	0	0	0.000113827	0	0	0	0	0	0	0	127	0.123076	9.33957e-09
903	23.6786	0	0	0	0	0.000358468	0	0	0	0	0	0	0	127	0.250726	5.99182e-08
904	23.6786	0	0	0	0	0.000516864	0	0	0	0	0	0	0	127	0.194454	6.70041e-08
905	23.6786	2.40137e-06	0	0	0	0.000258841	0	0	0	0	0	0	0	127	0.186892	3.22502e-08
906	23.6786	0	0	0	0	0	0	0	0	0	0	0	0	127	0	0
907	23.6786	0	0	0	0	2.63179e-05	0	0	0	0	0	0	0	127	0.0233928	4.10432e-10
908	23.6786	0	0	0	0	0.000264294	0	0	0	0	0	0	0	127	0.222876	3.92698e-08
909	23.6786	0	0	0	0	0	0	0	0	0	0	0	0	127	0	0
910	23.6786	1.49857e-07	0	0	0	0	0	0	0	0	0	0	0	127	0	0
911	23.6786	0	0	0	0	0	0	0	0	0	0	0	0	127	0	0
912	23.6786	0	0	0	0	0	0	0	0	0	0	0	0	127	0	0
913	23.6786	0	0	0	0	0	0	0	0	0	0	0	0	127	0	0
914												0	0	127
915	27.6955	5.66969e-06	4.33373e-07	0	0	0.000464228	0	0	0	0	0	0	0	127	0.180358	5.58183e-08
916	27.6955	1.52642e-06	2.97176e-06	0	0	0.000706392	0	0	0	0	0	15.3422	26	45	0.669025	3.15063e-07
917	27.6955	0	0	0	0	7.59714e-05	0	0	0	0	0	16.4199	21	119	0.0410009	2.0766e-09
918	27.6955	0	0	0	0	0.000105316	0	0	0	0	0	0	0	127	0.0950259	6.6718e-09
919	27.6955	0	0	0	0	0.000146417	0	0	0	0	0	0	0	127	0.117635	1.14825e-08
920	27.6955	0	0	0	0	1.15056e-05	0	0	0	0	0	0	0	127	0.00943008	7.23327e-11
921	27.6955	0	0	0	0	0	0	0	0	0	0	0	0	127	0	0
922	27.6955	0	0	0	0	3.3175e-05	0	0	0	0	0	0	0	127	0.0219092	4.84558e-10
923	27.6955	3.10018e-06	3.65464e-06	0	0	0.000321178	0	0	0	0	0	9.43997	14	62	0.294329	6.30213e-08
924	27.6955	5.02189e-07	2.29174e-07	0	0	0.000312285	0	0	0	0	0	7.21823	12	115	0.212786	4.42999e-08
925	27.6955	0	0	0	0	0	0	0	0	0	0	0	0	127	0	0
926	27.6955	0	0	0	0	0.000220925	0	0	0	0	0	0	0	127	0.151661	2.23371e-08
927	27.6955	0	0	0	0	0.000790039	0	0	0	0	0	0	0	127	0.581266	3.06149e-07
928	27.6955	0	0	0	0	5.9547e-06	0	0	0	0	0	0	0	127	0.011773	4.67365e-11
929	23.6786	0	0	0	0	0	0	0	0	0	0	0	0	127	0	0
930	23.6786	0	0	0	0	0.000225247	0	0	0	0	0	0	0	127	0.184121	2.76485e-08
931	23.6786	0	0	0	0	7.62474e-05	0	0	0	0	0	0	0	127	0.0609945	3.10045e-09
932	23.6786	3.07651e-06	8.75506e-07	0	0	0.000983617	0	0	0	0	0	0	0	127	0.312928	2.05201e-07
933	23.6786	0	1.38478e-06	0	0	0.000579472	0	0	0	0	0	0	0	127	0.16569	6.40084e-08
934	23.6786	0	0	0	0	0.000420801	0	0	0	0	0	0	0	127	0.196715	5.51852e-08
935	23.6786	0	0	0	0	0.000196838	0	0	0	0	0	0	0	127	0.190969	2.50599e-08
936	23.6786	7.65434e-07	0	0	0	5.37277e-05	0	0	0	0	0	0	0	127	0.0344406	1.23361e-09
937	23.6786	0	0	0	0	0	0	0	0	0	0	0	0	127	0	0
938	23.6786	0	0	0	0	0	0	0	0	0	0	0	0	127	0	0
939	23.6786	0	0	0	0	3.45001e-05	0	0	0	0	0	0	0	127	0.0160927	3.70132e-10
940	23.6786	0	0	0	0	1.06612e-05	0	0	0	0	0	0	0	127	0.0155808	1.10739e-10
941												0	0	127
942	27.6955	3.73974e-07	0	0	0	0.000662278	0	0	0	0	0	0	0	127	0.407599	1.79963e-07
943	27.6955	1.15788e-05	2.67755e-06	0	0	0.00717674	0	0	0	5.53483e-09	4.6543e-09	9.47846	15	18	4.66723	2.23303e-05
944	27.6955	0	0	0	0	0.000120875	0	0	0	0	0	0	0	127	0.128495	1.03546e-08
945	27.6955	0	0	0	0	0	0	0	0	0	0	0	0	127	0	0
946	27.6955	0	0	0	0	7.66092e-05	0	0	0	0	0	0	0	127	0.0153703	7.85002e-10
947	27.6955	0	0	0	0	0	0	0	0	0	0	0	0	127	0	0
948	27.6955	0	0	0	0	2.26552e-05	0	0	0	0	0	0	0	127	0.0107669	1.62618e-10
949	27.6955	0	0	0	0	3.18292e-05	0	0	0	0	0	0	0	127	0.00486405	1.03213e-10
950	27.6955	0	1.72792e-06	0	0	0.000705855	0	0	0	0	0	11.8786	17	78	0.465552	2.19075e-07
951	27.6955	3.05165e-06	2.41713e-06	0	0	0.00234481	0	0	0	0	0	6.66969	9	46	1.37773	2.15368e-06
952	27.6955	0	0	0	0	9.65071e-05	0	0	0	0	0	0	0	127	0.0645034	4.15003e-09
953	27.6955	0	0	0	0	8.38538e-05	0	0	0	0	0	0	0	127	0.0616461	3.44617e-09
954	27.6955	0	0	0	0	0.000297572	0	0	0	0	0	0	0	127	0.218826	4.3411e-08
955	27.6955	0	0	0	0	0	0	0	0	0	0	0	0	127	0	0
956	23.6786	0	0	0	0	0	0	0	0	0	0	0	0	127	0	0
957	23.6786	0	0	0	0	2.79387e-05	0	0	0	0	0	0	0	127	0.0154204	2.87216e-10
958	23.6786	0	0	0	0	1.68455e-05	0	0	0	0	0	0	0	127	0.006756	7.5872e-11
959	23.6786	1.08338e-08	0	0	0	0.000952293	0	0	0	0	0	0	0	127	0.296633	1.88321e-07
960	23.6786	4.27223e-06	2.60736e-06	0	0	0.00224047	0	0	0	0	0	0	0	127	0.358276	5.35138e-07
961	23.6786	2.18904e-07	2.47943e-06	0	0	9.27415e-06	0	0	0	0	0	0	0	127	0.0168406	1.04122e-10
962	23.6786	8.45007e-07	0	0	0	0.000576215	0	0	0	0	0	0	0	127	0.486795	1.86999e-07
963	23.6786	9.9086e-06	0	0	0	0.000205245	0	0	0	0	0	0	0	127	0.167092	2.28632e-08
964	23.6786	2.05731e-06	0	0	0	3.9976e-05	0	0	0	0	0	0	0	127	0.0477542	1.27268e-09
965	23.6786	0	0	0	0	0	0	0	0	0	0	0	0	127	0	0
966	23.6786	0	0	0	0	5.51564e-05	0	0	0	0	0	0	0	127	0.0414689	1.52485e-09
967	23.6786	0	0	0	0	3.86022e-05	0	0	0	0	0	0	0	127	0.0206966	5.32622e-10
968	27.6955	0	0	0	0	0.00026623	0	0	0	0	0	0	0	127	0.26336	4.67429e-08
969	27.6955	3.03624e-05	3.52314e-06	0	0	0.0155761	1.45378e-09	3.43088e-08	3.70538e-09	3.49513e-09	9.38878e-08	1.64202	2	8	10.1642	0.000105546
970	27.6955	9.47102e-06	1.76363e-06	0	0	0.00527765	0	0	0	0	4.68948e-08	19.1026	27	99	5.11201	1.79863e-05
971	27.6955	0	0	0	0	9.08209e-05	0	0	0	0	0	0	0	127	0.0704346	4.26462e-09
972	27.6955	0	0	0	0	0	0	0	0	0	0	0	0	127	0	0
973	27.6955	0	0	0	0	3.04452e-05	0	0	0	0	0	0	0	127	0.0362899	7.36568e-10
974	27.6955	0	0	0	0	2.86741e-06	0	0	0	0	0	0	0	127	0.0210475	4.02345e-11
975	27.6955	0	0	0	0	0.000497298	0	0	0	0	0	8.23366	11	112	0.399122	1.32322e-07
976	27.6955	0	2.32762e-06	0	0	0.000331893	0	0	0	0	0	16.4991	21	123	0.333269	7.37398e-08
977	27.6955	2.40411e-06	0	0	0	0.00385356	0	0	0	0	0	4.87164	9	46	1.81445	4.6614e-06
978	27.6955	0	0	0	0	0.000195962	0	0	0	0	0	0	0	127	0.177405	2.31764e-08
979	27.6955	0	0	0	0	0.000241793	0	0	0	0	0	0	0	127	0.159712	2.57448e-08
980	27.6955	0	0	0	0	8.77802e-05	0	0	0	0	0	0	0	127	0.0585346	3.42545e-09
981	27.6955	0	0	0	0	4.63265e-05	0	0	0	0	0	0	0	127	0.0302969	9.35697e-10
982	27.6955	0	0	0	0	0	0	0	0	0	0	0	0	127	0	0
983	23.6786	0	0	0	0	0	0	0	0	0	0	0	0	127	0	0
984	23.6786	0	0	0	0	0	0	0	0	0	0	0	0	127	0	0
985	23.6786	0	0	0	0	0	0	0	0	0	0	0	0	127	0	0
986	23.6786	0	0	0	0	1.86653e-05	0	0	0	0	0	0	0	127	0.00411839	5.12474e-11
987	23.6786	2.87582e-06	1.7003e-06	0	0	0.000724721	0	0	0	0	0	0	0	127	0.250531	1.21043e-07
988	23.6786	3.02561e-06	3.48657e-06	0	0	0.00109919	0	0	0	0	0	8.50309	16	106	0.558679	4.09397e-07
989	23.6786	4.7665e-06	1.08017e-06	0	0	0.00029488	0	0	0	0	0	1.99734	5	127	0.189089	3.71723e-08
990	23.6786	0	0	0	0	1.85167e-05	0	0	0	0	0	0	0	127	0.0200594	2.47624e-10
991	23.6786	0	0	0	0	1.50086e-05	0	0	0	0	0	0	0	127	0.0103946	1.04006e-10
992	23.6786	0	1.05782e-06	0	0	0.00032577	0	0	0	0	0	0	0	127	0.158268	3.43726e-08
993	23.6786	0	0	0	0	4.43943e-05	0	0	0	0	0	0	0	127	0.0482612	1.42835e-09
994	23.6786	0	0	0	0	2.24525e-05	0	0	0	0	0	0	0	127	0.0122004	1.82619e-10
995	23.6786	0	0	0	0	0	0	0	0	0	0	0	0	127	0	0
996	27.6955	0	0	0	0	0	0	0	0	0	0	0	0	127	0	0
997	27.6955	2.26415e-05	4.34104e-06	4.51798e-09	0	0.00722979	0	2.81779e-08	1.12208e-08	4.51798e-09	5.52431e-08	1.46875	4	21	5.41785	2.61133e-05
998	27.6955	2.10902e-05	2.4928e-06	0	0	0.00947566	0	3.09411e-09	1.41169e-12	0	1.41644e-07	8.53384	12	34	5.76917	3.64444e-05
999	27.6955	9.81421e-07	4.34465e-07	0	0	0.000321837	0	0	0	0	0	0	0	127	0.441766	9.47845e-08
1000	27.6955	0	0	0	0	0	0	0	0	0	0	0	0	127	0	0
1001	27.6955	0	0	0	0	9.82331e-05	0	0	0	0	0	0	0	127	0.0912939	5.97872e-09
1002	27.6955	0	0	0	0	4.23361e-05	0	0	0	0	0	13.7369	19	114	0.0431127	1.21682e-09
1003	27.6955	0	0	0	0	0.000103507	0	0	0	0	0	7.90152	15	110	0.090071	6.2153e-09
1004	27.6955	1.51907e-06	8.1318e-07	0	0	0.000427978	0	0	0	0	0	4.65848	10	42	0.38276	1.09209e-07
1005	27.6955	1.92134e-06	2.0645e-06	0	0	0.00173874	0	0	0	0	0	5.29188	11	51	0.962305	1.11546e-06
1006	27.6955	0	0	0	0	0.000859884	0	0	0	0	0	4.91531	9	54	0.675518	3.87245e-07
1007	27.6955	0	0	0	0	2.51423e-05	0	0	0	0	0	0	0	127	0.0137754	2.30897e-10
1008	27.6955	0	0	0	0	4.1991e-05	0	0	0	0	0	0	0	127	0.0186391	5.21784e-10
1009	27.6955	0	0	0	0	0	0	0	0	0	0	0	0	127	0	0
1010	27.6955	0	0	0	0	0	0	0	0	0	0	0	0	127	0	0
1011	27.6955	0	0	0	0	0	0	0	0	0	0	0	0	127	0	0
1012	23.6786	0	0	0	0	0	0	0	0	0	0	0	0	127	0	0
1013	23.6786	0	0	0	0	6.29547e-05	0	0	0	0	0	0	0	127	0.0589674	2.47485e-09
1014	23.6786	0	0	0	0	0	0	0	0	0	0	0	0	127	0	0
1015	23.6786	0	0	0	0	0	0	0	0	0	0	0	0	127	0	0
1016	23.6786	0	0	0	0	0	0	0	0	0	0	0	0	127	0	0
1017	23.6786	3.14106e-06	2.6338e-06	0	0	0.000532065	0	0	0	0	0	10.2005	12	98	0.0652894	2.31588e-08
1018	23.6786	1.97435e-06	2.66553e-06	0	0	0.000180426	0	0	0	0	0	0	0	127	0.101432	1.22006e-08
1019	23.6786	3.69799e-06	5.21398e-06	0	0	0.000209484	0	0	0	0	0	3.24844	7	92	0.182635	2.5506e-08
1020	23.6786	1.19509e-06	2.97643e-06	0	0	6.28824e-05	0	0	0	0	0	0	0	127	0.0628015	2.63274e-09
1021	23.6786	0	2.56381e-06	0	0	4.63226e-06	0	0	0	0	0	0	0	127	0.0137962	4.26051e-11
1022	23.6786	0	0	0	0	2.11725e-05	0	0	0	0	0	0	0	127	0.0198483	2.80158e-10
1023	23.6786	0	0	0	0	3.36495e-06	0	0	0	0	0	0	0	127	0.00248564	5.57603e-12
1024	27.6955	8.9382e-07	0	0	0	7.29206e-05	0	0	0	0	0	15.0418	21	89	0.0174779	8.49667e-10
1025	27.6955	1.29706e-05	3.65375e-06	0	0	0.000339123	0	8.97725e-10	0	0	1.06676e-08	22.5434	30	113	0.169745	3.83761e-08
1026	27.6955	8.23561e-06	1.86361e-06	0	0	0.000447948	0	0	0	0	3.12805e-08	15.2364	22	54	0.29412	8.78337e-08
1027	27.6955	2.27929e-06	1.30678e-06	0	0	0.000138948	0	0	0	0	0	0	0	127	0.128203	1.18757e-08
1028	27.6955	3.17504e-06	0	0	0	0.000212824	0	0	0	0	0	30.4218	42	109	0.200427	2.84371e-08
1029	27.6955	1.50831e-06	0	0	0	5.69506e-05	0	0	0	0	0	0	0	127	0.0791561	3.00532e-09
1030	27.6955	0	0	0	0	6.79705e-05	0	0	0	0	0	0	0	127	0.0663311	3.0057e-09
1031	27.6955	0	0	0	0	6.60326e-05	0	0	0	0	0	9.26742	13	35	0.0652272	2.87141e-09
1032	27.6955	2.33454e-06	3.58058e-06	0	0	0.00133428	0	0	0	0	0	1.35416	3	31	0.317129	2.82093e-07
1033	27.6955	0	7.20396e-08	0	0	0.00145064	0	0	0	0	0	6.58171	9	32	0.736078	7.11856e-07
1034	27.6955	0	0	0	0	0.000539418	0	0	0	0	0	6.01707	11	48	0.368235	1.32422e-07
1035	27.6955	0	3.97068e-07	0	0	0.0001964	0	0	0	0	0	0	0	127	0.174032	2.27866e-08
1036	27.6955	5.94518e-07	1.46757e-06	0	0	0.000998138	0	0	0	0	0	2.97197	7	89	0.440105	2.92857e-07
1037	27.6955	0	0	0	0	0	0	0	0	0	0	0	0	127	0	0
1038	27.6955	0	0	0	0	0	0	0	0	0	0	0	0	127	0	0
1039	23.6786	0	0	0	0	5.13855e-05	0	0	0	0	0	0	0	127	0.0369732	1.26659e-09
1040	23.6786	0	0	0	0	2.03041e-07	0	0	0	0	0	0	0	127	0.00369777	5.00533e-13
1041	23.6786	0	0	0	0	0.000121309	0	0	0	0	0	0	0	127	0.108321	8.76025e-09
1042	23.6786	0	0	0	0	0.000286221	0	0	0	0	0	0	0	127	0.210749	4.02138e-08
1043	23.6786	0	0	0	0	5.36477e-05	0	0	0	0	0	0	0	127	0.0387074	1.38438e-09
1044	23.6786	0	0	0	0	1.5925e-05	0	0	0	0	0	0	0	127	0.0115332	1.22444e-10
1045	23.6786	0	0	0	0	4.30783e-05	0	0	0	0	0	0	0	127	0.0749097	2.15132e-09
1046	23.6786	7.25894e-07	1.71681e-07	0	0	0.000164972	0	0	0	0	0	0	0	127	0.0608728	6.69485e-09
1047	23.6786	0	0	0	0	0.000120519	0	0	0	0	0	0	0	127	0.0929727	7.46997e-09
1048	23.6786	3.46443e-06	4.14244e-06	0	0	0.000362652	0	0	0	0	0	14.6164	24	101	0.222916	5.3894e-08
1049	23.6786	1.02065e-06	4.19441e-06	0	0	0.000103559	0	0	0	0	0	12.2452	19	77	0.0752905	5.198e-09
1050	23.6786	1.45488e-06	1.97991e-06	0	0	0.000123343	0	0	0	0	0	26.0996	38	113	0.0788884	6.48686e-09
1051	23.6786	0	0	0	0	4.78665e-05	0	0	0	0	0	0	0	127	0.0639291	2.04004e-09
1052	27.6955	3.12164e-06	0	0	0	0.00104324	0	0	0	0	0	12.62	23	66	0.0962761	6.69591e-08
1053	27.6955	1.4271e-05	3.24519e-06	0	0	0.000754849	0	0	0	0	0	5.33205	7	9	0.0837581	4.21498e-08
1054	27.6955	4.0934e-06	0	0	0	0.000320199	0	0	0	0	0	2.07667	4	20	0.233196	4.97793e-08
1055	27.6955	0	0	0	0	0	0	0	0	0	0	0	0	127	0	0
1056	27.6955	0	0	0	0	3.37354e-06	0	0	0	0	0	0	0	127	0.00518169	1.16538e-11
1057	27.6955	2.28673e-06	0	0	0	3.41369e-06	0	0	0	0	0	0	0	127	0.00933697	2.1249e-11
1058	27.6955	3.118e-06	0	0	0	3.96311e-05	0	0	0	0	0	17.5234	26	99	0.0240043	6.34212e-10
1059	27.6955	3.29168e-06	0	0	0	9.81665e-05	0	0	0	0	0	21.3702	29	103	0.0915374	5.99061e-09
1060	27.6955	3.95656e-06	2.75344e-06	0	0	0.00026319	0	0	0	0	0	6.25095	9	36	0.222419	3.90256e-08
1061	27.6955	0	8.59387e-07	0	0	0.000515618	0	0	0	0	0	2.10244	8	46	0.44349	1.52448e-07
1062	27.6955	3.06698e-06	3.29027e-06	0	0	0.000824926	0	0	0	0	0	19.0222	28	45	0.550508	3.02753e-07
1063	27.6955	2.92053e-06	2.50139e-06	0	0	0.000542007	0	0	0	0	0	16.4434	26	91	0.319535	1.1546e-07
1064	27.6955	3.75949e-06	0	0	0	0.00144495	0	0	0	0	0	4.17365	6	74	1.05595	1.01719e-06
1065	27.6955	1.24714e-07	0	0	0	0.000131465	0	0	0	0	0	0	0	127	0.0842496	7.3839e-09
1066	27.6955	0	0	0	0	3.82524e-06	0	0	0	0	0	0	0	127	0.00752271	1.91841e-11
1067	27.6955	0	0	0	0	0	0	0	0	0	0	0	0	127	0	0
1068	23.6786	0	0	0	0	5.70025e-05	0	0	0	0	0	0	0	127	0.0538646	2.04695e-09
1069	23.6786	0	0	0	0	4.94395e-05	0	0	0	0	0	0	0	127	0.0507936	1.67414e-09
1070	23.6786	0	6.14904e-07	0	0	0.000235062	0	0	0	0	0	0	0	127	0.224996	3.52587e-08
1071	23.6786	0	0	0	0	1.32779e-05	0	0	0	0	0	0	0	127	0.0152204	1.3473e-10
1072	23.6786	0	0	0	0	0	0	0	0	0	0	0	0	127	0	0
1073	23.6786	0	0	0	0	0	0	0	0	0	0	0	0	127	0	0
1074	23.6786	0	0	0	0	1.40275e-06	0	0	0	0	0	0	0	127	0.0033616	3.14365e-12
1075	23.6786	0	0	0	0	2.48262e-05	0	0	0	0	0	0	0	127	0.00846275	1.40065e-10
1076	23.6786	0	0	0	0	0.000114744	0	0	0	0	0	0	0	127	0.0419139	3.20625e-09
1077	23.6786	2.53132e-06	1.85552e-06	0	0	0.000243875	0	0	0	0	0	0	0	127	0.150885	2.45314e-08
1078	23.6786	2.89726e-06	3.1307e-06	0	0	0.000389281	0	0	0	0	0	39.2194	64	91	0.292504	7.59108e-08
1079	23.6786	0	0	0	0	1.31798e-05	0	0	0	0	0	0	0	127	0.0107817	9.47341e-11
1080	27.6955	5.40351e-06	2.31597e-06	0	0	7.78708e-05	0	0	0	0	0	3.09599	5	8	0.0708574	3.67848e-09
1081	27.6955	1.26531e-05	2.36807e-07	0	0	0.00580312	0	0	0	0	0	7.94135	11	52	0.272337	1.0536e-06
1082	27.6955	5.08834e-07	0	0	0	0.0010669	0	0	0	0	0	0	0	127	0.409606	2.9134e-07
1083	27.6955	0	0	0	0	0	0	0	0	0	0	0	0	127	0	0
1084	27.6955	0	0	0	0	0	0	0	0	0	0	0	0	127	0	0
1085	27.6955	0	0	0	0	0	0	0	0	0	0	0	0	127	0	0
1086	27.6955	0	0	0	0	0.000101642	0	0	0	0	0	14.5214	22	81	0.11285	7.64688e-09
1087	27.6955	0	0	0	0	0.000103182	0	0	0	0	0	0	0	127	0.0872311	6.00042e-09
1088	27.6955	2.08635e-06	3.46824e-08	0	0	0.000236163	0	0	0	0	0	3.28135	7	34	0.194274	3.05869e-08
1089	27.6955	5.94035e-06	5.59838e-06	0	0	0.00387425	0	0	0	0	0	1.64202	2	24	2.02965	5.24225e-06
1090	27.6955	2.91352e-07	0	0	0	0.00012517	0	0	0	0	0	0	0	127	0.110675	9.23543e-09
1091	27.6955	0	0	0	0	0.000262825	0	0	0	0	0	0	0	127	0.168898	2.95938e-08
1092	27.6955	0	0	0	0	0.000341959	0	0	0	0	0	6.21687	16	125	0.26989	6.15275e-08
1093	27.6955	3.02673e-06	0	0	0	0.00124136	0	0	0	0	0	7.37024	9	80	0.948754	7.85164e-07
1094	27.6955	0	0	0	0	0.00041304	0	0	0	0	0	0	0	127	0.378408	1.04198e-07
1095	27.6955	0	0	0	0	0	0	0	0	0	0	0	0	127	0	0
1096	23.6786	0	0	0	0	3.12693e-05	0	0	0	0	0	11.4006	19	127	0.0472845	9.85704e-10
1097	23.6786	0	4.5644e-08	0	0	4.10192e-05	0	0	0	0	0	0	0	127	0.0403271	1.10279e-09
1098	23.6786	0	2.9623e-06	0	0	0.000328482	0	0	0	0	0	15.7413	25	95	0.221247	4.84504e-08
1099	23.6786	0	0	0	0	9.67141e-05	0	0	0	0	0	0	0	127	0.0656854	4.23514e-09
1100	23.6786	0	0	0	0	1.0384e-05	0	0	0	0	0	0	0	127	0.00794473	5.49987e-11
1101	23.6786	0	0	0	0	5.38026e-05	0	0	0	0	0	0	0	127	0.0342175	1.22733e-09
1102	23.6786	0	0	0	0	0.000106037	0	0	0	0	0	0	0	127	0.051923	3.67051e-09
1103	23.6786	0	0	0	0	2.45485e-06	0	0	0	0	0	0	0	127	0.00353801	5.7902e-12
1104	23.6786	0	0	0	0	0	0	0	0	0	0	0	0	127	0	0
1105	23.6786	1.50469e-06	0	0	0	0.000540756	0	0	0	0	0	0.32849	1	127	0.217262	7.83238e-08
1106	23.6786	4.51704e-06	4.61999e-06	0	0	0.000612204	0	0	0	0	0	3.02575	9	69	0.462167	1.88627e-07
1107	23.6786	2.99411e-06	2.9507e-06	0	0	0.000693133	0	0	0	0	0	0	0	127	0.397636	1.83743e-07
1108	23.6786	0	5.48361e-06	0	0	8.36064e-05	0	0	0	0	0	3.94932	7	93	0.0409511	2.28252e-09
1109	23.6786	0	0	0	0	3.68476e-06	0	0	0	0	0	0	0	127	0.0100032	2.45729e-11
1110	23.6786	0	0	0	0	1.17754e-05	0	0	0	0	0	0	0	127	0.00476497	3.74064e-11
1111		3.04746e-06	1.46026e-06	0	0	0.000135124	0	0	0	0	0	0	0	127	0.0739666	6.66312e-09
1112	23.6786											0	0	127
1113	23.6786	0	4.92774e-06	0	0	9.90791e-05	0	0	0	0	0	0.32849	1	127	0.0580971	3.83747e-09
1114	23.6786	0	0	0	0	2.56425e-05	0	0	0	0	0	0.32849	1	127	0.0122413	2.09265e-10
1115	23.6786	0	0	0	0	6.64195e-06	0	0	0	0	0	0	0	127	0.00321376	1.42305e-11
1116	23.6786	0	0	0	0	3.96835e-05	0	0	0	0	0	0	0	127	0.0315089	8.33588e-10
1117	23.6786	2.81541e-06	3.56672e-06	0	0	7.09259e-05	0	0	0	0	0	13.903	24	97	0.0475626	2.24895e-09
1118	23.6786	1.64865e-06	2.79506e-06	0	0	3.92433e-06	0	0	0	0	0	0	0	127	0.00384773	1.00665e-11
1119	23.6786	3.03696e-06	1.287e-06	0	0	0.000160305	0	0	0	0	0	0	0	127	0.146714	1.56793e-08
1120	23.6786	3.05928e-06	0	0	0	0.000263436	0	0	0	0	0	1.46875	2	127	0.14688	2.57957e-08
1121	23.6786	8.72884e-07	0	0	0	0	0	0	0	0	0	0	0	127	0	0
1122	23.6786	0	0	0	0	0	0	0	0	0	0	0	0	127	0	0
1123	23.6786	0	0	0	0	3.87729e-05	0	0	0	0	0	0	0	127	0.0210825	5.44952e-10
1124	23.6786	0	0	0	0	0	0	0	0	0	0	0	0	127	0	0
1125	23.6786	0	4.34739e-06	0	0	7.42357e-05	0	0	0	0	0	0	0	127	0.0292857	1.44937e-09
1126	23.6786	5.75119e-07	0	0	0	1.31138e-05	0	0	0	0	0	0	0	127	0.0207616	1.81509e-10
1127	23.6786	5.24016e-06	5.19396e-06	0	0	0.000177444	0	0	0	0	0	0	0	127	0.211182	2.4982e-08
1128	23.6786	2.15351e-06	1.55977e-06	0	0	4.35885e-05	0	0	0	0	0	0	0	127	0.0375095	1.08999e-09
1129	23.6786	0	0	0	0	3.95676e-06	0	0	0	0	0	0	0	127	0.00327746	8.64541e-12
1130	23.6786	0	0	0	0	1.8044e-05	0	0	0	0	0	0	0	127	0.00964747	1.16052e-10
1131	23.6786	3.11523e-06	0	0	0	1.21974e-05	0	0	0	0	0	0	0	127	0.0185295	1.50675e-10
1132	23.6786	4.57584e-06	0	0	0	4.67579e-05	0	0	0	0	0	0	0	127	0.0264114	8.23295e-10
1133	23.6786	0	0	0	0	0	0	0	0	0	0	0	0	127	0	0
1134	23.6786	0	0	0	0	1.5126e-05	0	0	0	0	0	0	0	127	0.0112155	1.13097e-10
1135	23.6786	0	0	0	0	4.17583e-05	0	0	0	0	0	0	0	127	0.0442763	1.2326e-09
1136	23.6786	0	3.23171e-06	0	0	2.00863e-06	0	0	0	0	0	0	0	127	0.00732344	9.8067e-12
1137	23.6786	3.39346e-06	6.98162e-06	0	0	0	0	0	0	0	0	0	0	127	0	0
1138	23.6786	2.76828e-06	6.27479e-06	0	0	5.84489e-05	0	0	0	0	0	21.1325	31	86	0.0709021	2.76277e-09
1139	23.6786	4.77521e-07	1.73273e-06	0	0	1.74449e-05	0	0	0	0	0	0	0	127	0.0128205	1.49102e-10
1140	23.6786	0	0	0	0	2.36369e-05	0	0	0	0	0	0	0	127	0.0191532	3.01815e-10
1141	23.6786	0	0	0	0	0.000104815	0	0	0	0	0	0	0	127	0.0977832	6.83279e-09
1142	23.6786	0	0	0	0	4.90468e-05	0	0	0	0	0	0	0	127	0.0206946	6.7667e-10
1143	23.6786	0	0	0	0	0	0	0	0	0	0	0	0	127	0	0
1144	23.6786	1.19011e-06	0	0	0	2.10132e-06	0	0	0	0	0	0	0	127	0.00410734	5.7539e-12
1145	23.6786	2.822e-06	0	0	0	0.00017051	0	0	0	0	0	0	0	127	0.124246	1.41234e-08
1146	23.6786	3.25584e-06	1.7369e-06	0	0	0.000747582	0	0	0	0	0	0	0	127	0.481416	2.39932e-07
1147	23.6786	2.30698e-06	3.00632e-06	0	0	0.000142742	0	0	0	0	0	0	0	127	0.135262	1.28717e-08
1148	23.6786	2.51814e-07	6.49346e-07	0	0	5.96517e-05	0	0	0	0	0	0	0	127	0.0260002	1.03397e-09
1149	23.6786	0	0	0	0	6.57528e-06	0	0	0	0	0	0	0	127	0.0155965	6.83676e-11
1150	23.6786	4.14361e-06	4.03612e-06	0	0	5.31554e-05	0	0	0	0	0	0	0	127	0.0417677	1.48012e-09
1151		4.68872e-07	2.83769e-07	0	0	0	0	0	0	0	0	0	0	127	0	0
1152	28.7426	1.00513e-05	0	0	0	0.00123193	1.54504e-09	0	0	0	0	6.01707	12	112	0.730398	5.99865e-07
1153	28.7426	2.32975e-06	4.55818e-06	0	0	0.00326627	9.89333e-10	0	0	0	0	1.18423	3	11	1.9862	4.32498e-06
1154	28.7426	2.21671e-06	7.18066e-07	0	0	0.00684392	0	1.8006e-08	0	0	0	2.70681	7	28	2.94775	1.34494e-05
1155	28.7426	2.87347e-06	0	0	0	0.00151285	0	0	0	0	0	1.64202	2	8	1.14778	1.15761e-06
1156	28.7426	0	0	0	0	0.00107994	0	0	0	0	0	1.46875	2	18	0.407475	2.93365e-07
1157	28.7426	3.32544e-06	0	0	0	0.000341752	0	0	0	0	0	5.17979	8	33	0.183028	4.17001e-08
1158	28.7426	4.53397e-07	0	0	0	0.000662644	0	0	0	0	0	3.96287	7	27	0.248426	1.09746e-07
1159	28.7426	2.62352e-06	0	0	0	0.00214376	0	0	0	0	0	2.20252	4	15	1.45202	2.07519e-06
1160	28.7426	0	0	0	0	0.00076196	0	0	0	0	0	0.46455	3	10	0.63765	3.2391e-07
1161	28.7426	6.9425e-07	0	0	0	0.00154121	0	0	0	0	0	1.64202	3	11	1.16182	1.19374e-06
1162	28.7426	3.19506e-06	0	0	0	0.00405719	0	0	0	0	0	2.39008	4	32	1.67574	4.53253e-06
1163	28.7426	4.90433e-06	0	0	0	0.00485615	0	0	0	0	0	4.37414	7	28	2.07796	6.72726e-06
1164	28.7426	2.13556e-08	0	0	0	0.00192861	0	0	0	0	0	4.69279	6	18	1.24925	1.60621e-06
1165	28.7426	0	0	0	6.15123e-08	0.00126605	0	0	0	0	0	1.35416	4	12	0.833919	7.03858e-07
1166	28.7426	0	0	0	1.07688e-07	0.00121614	0	0	0	0	0	0	0	3	0.780417	6.32729e-07
1167	28.7426	6.99998e-07	1.07393e-06	0	0	5.76159e-05	0	0	0	0	0	1.64202	6	71	0.0289578	1.11229e-09
1168	28.7426	1.80614e-05	3.40174e-06	0	0	0.00675154	1.14065e-08	9.95574e-09	0	2.03709e-09	0	3.28135	5	12	3.10903	1.39938e-05
1169	28.7426	2.22789e-05	6.30786e-07	0	7.58933e-10	0.0644774	1.22351e-07	1.99582e-07	7.17905e-08	2.5684e-10	0	1.03867	5	20	43.6315	0.0018755
1170	28.7426	1.97808e-05	2.29228e-06	0	0	0.024521	4.41352e-08	2.91942e-07	0	0	0	2.50015	4	18	13.1371	0.000214756
1171	28.7426	5.07564e-06	1.62266e-06	0	0	0.00452563	0	5.36417e-09	0	0	0	4.45897	9	26	3.39983	1.02576e-05
1172	28.7426	6.62584e-06	0	0	0	0.00731825	0	0	0	0	0	1.03867	2	26	1.90683	9.30313e-06
1173	28.7426	3.81858e-06	0	0	0	0.000759701	0	0	0	0	0	3.09599	9	63	0.218261	1.10542e-07
1174	28.7426	2.66076e-06	0	0	0	0.00172542	0	0	0	0	0	4.39855	7	33	0.247021	2.84142e-07
1175	28.7426	5.07264e-06	0	0	0	0.00245932	0	0	0	0	0	1.64202	3	28	1.27474	2.09e-06
1176	28.7426	3.8855e-06	0	0	0	0.000917376	0	0	0	0	0	6.29327	8	16	0.838222	5.12644e-07
1177	28.7426	2.70792e-06	0	0	0	0.00262876	0	0	0	0	0	0.32849	5	25	1.56707	2.7463e-06
1178	28.7426	1.92192e-06	0	0	1.04844e-09	0.00450645	0	0	0	0	0	4.05645	5	11	1.36817	4.11039e-06
1179	28.7426	9.44968e-07	0	0	4.40568e-08	0.00402321	0	0	0	0	0	1.64202	4	16	1.44698	3.88101e-06
1180	28.7426	0	0	0	2.23957e-08	0.00306276	0	0	0	0	0	3.62349	5	18	1.9108	3.90155e-06
1181	28.7426	0	0	0	3.62656e-08	0.00330929	0	0	0	0	0	3.62349	5	23	2.36243	5.21198e-06
1182	28.7426	0	2.38486e-07	0	1.51427e-07	0.00150474	0	0	0	0	0	0	0	3	1.12358	1.12713e-06
1183	28.7426	9.71888e-07	1.6726e-06	0	0	0.000764733	0	0	0	0	0	1.18423	5	18	0.346338	1.76571e-07
1184	28.7426	1.10235e-05	3.43198e-06	0	0	0.00874448	8.42499e-09	6.75848e-08	0	0	0	2.93557	5	11	4.8518	2.82843e-05
1185	28.7426	3.1195e-05	0	0	3.05217e-09	0.029468	3.96457e-08	2.92477e-07	2.3797e-08	0	0	1.67452	5	40	19.7346	0.000387693
1186	28.7426	2.32276e-05	0	0	0	0.00691398	0	1.70046e-07	0	0	0	8.89987	17	43	2.10117	9.68498e-06
1187	28.7426	5.11879e-06	0	0	0	0.00185879	0	0	0	0	0	0.656959	3	24	0.557922	6.91373e-07
1188	28.7426	9.12727e-06	0	0	0	0.00218205	0	0	0	0	0	4.05645	7	38	1.2698	1.84717e-06
1189	28.7426	2.09657e-06	0	0	0	0.00113127	0	0	0	0	0	1.46875	3	32	1.19389	9.00409e-07
1190	28.7426	1.41785e-06	0	0	0	0.00116834	0	0	0	0	0	1.99734	3	46	0.785879	6.12116e-07
1191	28.7426	1.94796e-06	0	0	0	0.00143353	0	0	0	0	0	20.3942	31	92	0.93387	8.9249e-07
1192	28.7426	3.14591e-06	0	0	0	0.00175524	0	0	0	0	0	3.34618	5	31	1.11098	1.30002e-06
1193	28.7426	0	0	0	0	0.00221165	0	0	0	0	0	1.97019	5	27	1.20387	1.77502e-06
1194	28.7426	2.42238e-06	0	0	0	0.00318087	0	0	0	0	0	1.18423	2	21	1.4719	3.12128e-06
1195	28.7426	0	0	0	6.24017e-08	0.00177173	0	0	0	0	0	3.66765	6	19	0.879382	1.03868e-06
1196	28.7426	0	0	0	1.67476e-07	0.000691387	0	0	0	0	0	0	0	3	0.656726	3.02701e-07
1197	28.7426	0	8.19116e-07	0	2.5e-07	0	0	0	0	0	0	0	0	3	0	0
1198	25.8549	0	4.9854e-06	0	2.5e-07	0	0	0	0	0	0	0	0	3	0	0
1199													6	127
1200	28.7426	1.25219e-06	1.4462e-06	0	0	0.000627663	0	0	0	0	0	6.25095	11	33	0.482878	2.02056e-07
1201	28.7426	1.37129e-05	3.74078e-06	0	0	0.0356831	0	1.7937e-07	0	0	0	2.82352	3	14	3.63212	8.64035e-05
1202	28.7426	1.60038e-05	0	0	0	0.032395	0	2.45726e-07	0	0	0	1.91472	5	69	2.76131	5.96351e-05
1203	28.7426	0	0	0	0	0.000119337	0	0	0	0	0	7.86147	12	103	0.0777648	6.18682e-09
1204	28.7426	4.74936e-06	0	0	1.19793e-09	0.00244892	0	0	0	0	0	1.99734	6	31	1.18768	1.93901e-06
1205	28.7426	1.37871e-06	0	0	0	0.000922616	0	0	0	0	0	2.39008	4	29	0.367882	2.26276e-07
1206	28.7426	4.16876e-06	6.91021e-07	0	0	0.00191706	0	0	0	0	0	2.39008	6	13	0.660216	8.43784e-07
1207	28.7426	4.02084e-06	2.79825e-06	0	0	0.00200328	0	0	0	0	0	3.42549	5	17	0.871746	1.16423e-06
1208	28.7426	3.86304e-06	1.00379e-07	0	0	0.00234347	0	0	0	0	0	5.33205	11	63	0.81199	1.26859e-06
1209	28.7426	0	0	0	0	0.00193434	0	0	0	0	0	4.55397	6	26	0.722291	9.31437e-07
1210	28.7426	1.2795e-06	0	0	0	0.000698323	0	0	0	0	0	6.35204	11	38	0.42029	1.95665e-07
1211	28.7426	1.96156e-06	0	0	0	0.00635294	0	0	0	0	0	2.80441	5	15	2.55153	1.08065e-05
1212	28.7426	0	0	0	0	0.00216566	0	0	0	0	0	2.10244	4	24	1.4357	2.07282e-06
1213	28.7426	0	0	0	8.94919e-08	0.000820736	0	0	0	0	0	1.46875	3	9	0.778374	4.25893e-07
1214	28.7426	0	2.80367e-06	0	2.2247e-07	1.41118e-05	0	0	0	0	0	0	0	3	0.00712697	6.70497e-11
1215	25.8549	0	0	0	1.92421e-07	0.000388666	0	0	0	0	0	0	0	3	0.326091	8.44935e-08
1216	28.7426	2.40753e-06	3.1e-06	0	0	0.000702444	0	0	0	0	0	1.99734	5	17	0.521557	2.44243e-07
1217	28.7426	4.39656e-06	2.35645e-06	0	0	0.00475903	0	1.35149e-08	0	0	0	2.20252	4	22	1.21356	3.85023e-06
1218	28.7426	1.68095e-05	1.439e-07	0	0	0.0287175	0	1.03934e-07	0	0	0	3.02575	8	40	2.60803	4.99308e-05
1219	28.7426	0	0	0	1.58545e-09	0.000493118	0	0	0	0	0	0	0	127	0.179928	5.91505e-08
1220	28.7426	2.96985e-06	0	0	2.28345e-09	0.000389353	0	0	0	0	0	19.8619	31	103	0.236468	6.13798e-08
1221	28.7426	1.54397e-06	0	0	0	0.000438472	0	0	0	0	0	1.46875	3	62	0.275011	8.03896e-08
1222	28.7426	2.43652e-06	0	0	1.01742e-09	0.00127524	0	0	0	0	0	1.91472	4	25	0.646997	5.50052e-07
1223	28.7426	5.96704e-06	0	0	1.6963e-08	0.00783377	0	0	0	0	0	1.85759	2	23	2.94934	1.5403e-05
1224	28.7426	3.35621e-06	2.68025e-06	0	0	0.0035945	0	0	0	0	0	1.64202	5	9	1.39098	3.33325e-06
1225	28.7426	1.70941e-06	2.66872e-06	0	0	0.0012131	0	0	0	0	0	3.66765	6	8	0.701644	5.67445e-07
1226	28.7426	2.75812e-06	3.05427e-06	0	0	0.00137565	0	0	0	0	0	8.36012	13	45	0.536912	4.92402e-07
1227	28.7426	0	2.97312e-06	0	0	0.000438538	0	0	0	0	0	1.18423	3	7	0.148808	4.35054e-08
1228	28.7426	0	2.25234e-06	0	0	0.00355895	0	0	0	0	0	1.67452	2	10	1.01415	2.40621e-06
1229	28.7426	0	2.05133e-06	0	0	0.000207624	0	0	0	0	0	2.70681	5	10	0.140943	1.95087e-08
1230	28.7426	3.17226e-06	1.2678e-06	0	4.85147e-09	0.00135187	0	0	0	0	0	0.985384	6	19	1.08323	9.76261e-07
1231	25.8549	0	0	0	2.75108e-08	0.0027631	0	0	0	0	0	4.00325	5	18	1.06843	1.96812e-06
1232	28.7426	2.52771e-07	0	0	0	0.000225352	0	0	0	0	0	4.05645	9	46	0.204859	3.07769e-08
1233	28.7426	3.47695e-06	4.37832e-06	0	0	0.00121979	0	0	0	0	0	2.78517	7	18	1.14049	9.27435e-07
1234	28.7426	1.03788e-06	1.53138e-06	0	0	0.0031594	0	0	2.13527e-08	0	0	6.22541	10	29	1.38991	2.92752e-06
1235	28.7426	1.87445e-05	1.2873e-06	0	0	0.0171588	0	3.62655e-10	1.01922e-08	0	0	2.39008	4	21	3.85775	4.41295e-05
1236	28.7426	1.05432e-05	0	0	8.93047e-10	0.00199523	0	0	0	0	0	3.98984	7	36	0.990329	1.31729e-06
1237	28.7426	7.12045e-06	0	0	1.35686e-09	0.00105146	0	0	0	0	0	5.80102	12	95	0.659031	4.61963e-07
1238	28.7426	5.28198e-06	0	0	0	0.00122547	0	0	0	0	0	4.65848	6	50	0.867184	7.08472e-07
1239	28.7426	9.68249e-07	0	0	0	0.000775794	0	0	0	0	0	24.206	33	106	0.543675	2.81186e-07
1240	28.7426	2.90618e-06	0	0	5.48911e-09	0.00101199	0	0	0	0	0	4.14789	10	31	0.552363	3.72658e-07
1241	28.7426	0	0	0	0	0.00237796	0	0	0	0	0	6.49248	8	63	0.531679	8.42873e-07
1242	28.7426	1.57363e-06	0	0	0	0.00188544	0	0	0	0	0	8.31609	12	31	0.718189	9.02736e-07
1243	28.7426	4.77376e-06	1.68717e-06	0	0	0.0015113	0	0	0	0	0	1.35416	3	9	1.0918	1.10003e-06
1244	28.7426	2.54254e-06	1.89079e-06	0	0	0.00462063	0	0	0	0	0	5.57637	7	19	1.93127	5.94911e-06
1245	28.7426	0	2.25313e-06	0	0	0.0112035	0	0	0	0	0	3.94932	6	13	2.58051	1.92738e-05
1246	28.7426	8.54551e-07	2.7806e-06	0	0	0.000891386	0	0	0	0	0	2.29822	5	8	0.709155	4.21421e-07
1247	28.7426	2.99052e-06	0	0	1.34568e-08	0.00158532	0	0	0	0	0	5.11758	6	15	1.00444	1.06158e-06
1248	25.8549	0	0	0	3.91184e-08	0.000284206	0	0	0	0	0	0.734494	3	10	0.188088	3.56372e-08
1249	28.7426	3.19052e-06	0	0	0	0.00127698	0	0	0	0	0	3.66765	5	40	0.56856	4.84026e-07
1250	28.7426	3.45903e-06	4.03053e-07	0	0	0.000776136	0	0	0	0	0	1.91472	6	35	0.500521	2.58981e-07
1251	28.7426	2.80095e-06	2.45463e-06	0	0	0.00155627	0	0	0	0	0	2.64652	5	17	0.633546	6.57313e-07
1252	28.7426	4.00335e-06	3.86724e-06	0	0	0.00235132	0	0	3.8966e-09	0	0	5.82848	10	25	1.04301	1.63497e-06
1253	28.7426	9.9853e-06	0	0	0	0.0118388	0	1.86456e-08	6.42526e-08	0	0	6.80336	9	41	5.25682	4.14898e-05
1254	28.7426	5.01613e-06	0	0	0	0.00244244	0	0	0	0	0	2.56391	5	45	0.603209	9.82201e-07
1255	28.7426	8.78304e-06	0	0	0	0.00202083	0	0	0	0	0	3.94932	6	45	0.887429	1.19556e-06
1256	28.7426	1.60335e-06	0	0	0	0.00191378	0	0	0	0	0	6.7408	8	40	0.410156	5.23298e-07
1257	28.7426	4.53437e-06	0	0	0	0.00157853	0	0	0	0	0	2.10244	4	37	0.809177	8.51538e-07
1258	28.7426	1.25362e-06	0	0	0	0.000957321	0	0	0	0	0	3.74008	5	33	0.477703	3.04877e-07
1259	28.7426	0	0	0	0	0.000910891	0	0	0	0	0	2.50015	4	41	0.570327	3.46337e-07
1260	28.7426	2.4473e-06	0	0	0	0.000902839	0	0	0	0	0	2.70681	6	18	0.754819	4.5432e-07
1261	28.7426	0	0	0	0	0.00188841	0	0	0	0	0	4.60072	7	19	1.54464	1.94461e-06
1262	28.7426	9.13275e-07	4.62609e-06	0	0	0.00331868	0	0	0	0	0	1.67452	3	8	1.77624	3.92985e-06
1263	28.7426	4.30606e-06	0	0	0	0.00379369	0	0	0	0	0	3.37813	8	32	1.80423	4.56314e-06
1264	28.7426	4.09095e-06	0	0	0	0.00195315	0	0	0	0	0	3.28135	7	22	1.35859	1.76902e-06
1265	25.8549	0	0	0	0	0.00132773	0	0	0	0	0	0.46455	2	9	0.729593	6.45803e-07
1266	25.8549	3.82474e-06	0	0	1.21432e-08	0.0044028	0	0	0	0	0	1.64202	4	8	1.65164	4.84789e-06
1267	28.7426	2.06463e-06	0	0	2.12435e-09	0.00206687	0	0	0	0	0	5.6334	10	70	1.36628	1.88261e-06
1268	28.7426	4.12468e-06	2.2988e-06	0	0	0.00238809	0	0	0	0	0	5.57637	8	23	1.22261	1.94647e-06
1269	28.7426	0	0	0	0	0.000672993	0	0	0	0	0	3.74008	5	24	0.308961	1.38619e-07
1270	28.7426	2.62096e-06	3.49282e-06	0	0	0.00151002	0	0	0	0	0	6.25095	11	32	0.596901	6.00889e-07
1271	28.7426	3.76428e-06	0	0	0	0.001237	0	0	0	0	0	3.1133	4	19	0.745529	6.14815e-07
1272	28.7426	1.74571e-06	0	0	0	0.00342861	0	0	0	0	0	0.734494	2	39	0.639596	1.46195e-06
1273	28.7426	9.96377e-07	0	0	0	0.000529099	0	0	0	0	0	3.28135	6	29	0.330742	1.16663e-07
1274	28.7426	6.40371e-06	0	0	0	0.000933378	0	0	0	0	0	3.34618	5	32	0.355597	2.21271e-07
1275	28.7426	1.20559e-06	3.26488e-06	0	0	0.000557138	0	0	0	0	0	3.62349	6	18	0.375135	1.39335e-07
1276	28.7426	8.17819e-06	3.85415e-06	0	0	0.00114227	0	0	0	0	0	2.36745	4	25	0.819031	6.23705e-07
1277	28.7426	5.45924e-06	5.51165e-06	0	0	0.00130428	0	0	0	0	0	1.35416	4	20	0.849793	7.38913e-07
1278	28.7426	5.24577e-06	2.94485e-06	0	0	0.00038087	0	0	0	0	0	2.32153	3	14	0.2993	7.59961e-08
1279	28.7426	2.70051e-06	3.17966e-06	0	0	0.000344638	0	0	0	0	0	3.66765	5	13	0.248769	5.7157e-08
1280	28.7426	2.78307e-06	4.22632e-06	0	0	0.000627046	0	0	0	0	0	2.97197	6	30	0.551138	2.30393e-07
1281	28.7426	3.54032e-06	2.72591e-06	0	0	0.00110086	0	0	0	0	0	1.99734	3	16	0.537026	3.94126e-07
1282	25.8549	2.50464e-06	0	0	0	0.00202757	0	0	0	0	0	6.00822	9	28	0.43606	5.89427e-07
1283	25.8549	0	0	0	0	0.000652949	0	0	0	0	0	2.95382	5	16	0.411209	1.78999e-07
1284	25.8549	8.06711e-06	1.62642e-06	0	8.99971e-09	0.00817992	0	0	0	0	0	3.02575	5	17	4.31159	2.35123e-05
1285	28.7426	0	0	0	0	0.00199444	0	0	0	0	0	3.48762	7	57	1.45748	1.93791e-06
1286	28.7426	1.31928e-06	0	0	0	0.000719389	0	0	0	0	0	14.9368	20	66	0.575472	2.75992e-07
1287	28.7426	1.02048e-05	2.26787e-06	0	0	0.0039859	0	0	0	0	0	2.32153	6	46	2.17433	5.77779e-06
1288	28.7426	8.8638e-06	0	0	0	0.00242625	0	0	0	0	0	4.45897	10	34	1.27219	2.05776e-06
1289	28.7426	5.9793e-07	2.79012e-06	0	0	0.000673697	0	0	0	0	0	1.18423	3	20	0.705255	3.16752e-07
1290	28.7426	2.29242e-06	0	0	0	0.00242711	0	0	0	0	0	2.97197	6	23	1.61847	2.61881e-06
1291	28.7426	2.01746e-06	0	0	0	0.00109877	0	0	0	0	0	0.734494	4	26	0.66919	4.90191e-07
1292	28.7426	1.66192e-06	0	0	0	0.000583419	0	0	0	0	0	1.35416	3	42	0.434973	1.69181e-07
1293	28.7426	2.44631e-06	0	0	0	0.0011294	0	0	0	0	0	3.37813	8	46	0.478964	3.60627e-07
1294	28.7426	9.33217e-06	0	0	0	0.00161086	0	0	0	0	0	5.33205	9	51	1.0088	1.08335e-06
1295	28.7426	5.60617e-06	2.24697e-06	0	0	0.0013752	0	0	0	0	0	1.99734	3	27	0.933097	8.55464e-07
1296	28.7426	4.08121e-06	1.13522e-06	0	0	0.00123013	0	0	0	0	0	2.56391	4	20	0.306259	2.51158e-07
1297	28.7426	8.41594e-06	0	0	0	0.000209951	0	0	0	0	0	3.09599	8	25	0.13343	1.86758e-08
1298	25.8549	1.96435e-06	0	0	0	0.000180832	0	0	0	0	0	2.70681	4	31	0.0836792	1.00879e-08
1299	25.8549	4.3692e-06	3.88572e-06	0	0	0.000719189	0	0	0	0	0	3.74008	6	29	0.507814	2.43476e-07
1300	25.8549	2.93107e-06	0	0	0	0.000722214	0	0	0	0	0	1.46875	6	16	0.214178	1.03122e-07
1301	25.8549	4.9633e-06	0	0	0	0.00104607	0	0	0	0	0	2.56391	4	22	0.592396	4.13126e-07
1302	25.8549	2.16046e-06	0	0	0	0.000894845	0	0	0	0	0	2.97197	8	26	0.472252	2.81728e-07
1303	25.8549	5.69672e-06	0	0	0	0.00279959	0	0	0	0	0	2.70681	4	16	1.22995	2.29558e-06
1304	28.7426	3.42783e-06	1.25571e-06	0	0	0.000697808	0	0	0	0	0	12.0824	18	116	0.568698	2.64561e-07
1305	28.7426	1.66271e-06	5.28055e-06	0	0	0.00175368	0	0	0	0	0	4.45897	8	37	1.41934	1.65938e-06
1306	28.7426	1.38125e-06	4.52024e-06	0	0	0.0016832	0	0	0	0	0	3.34618	10	46	1.05217	1.18067e-06
1307	28.7426	3.56056e-06	0	0	0	0.00173246	0	0	0	0	0	7.05533	10	55	0.529262	6.11283e-07
1308	28.7426	2.79962e-06	2.24975e-06	0	0	0.000713227	0	0	0	0	0	4.10896	8	34	0.652369	3.10191e-07
1309	28.7426	6.03232e-06	0	0	0	0.00173801	0	0	0	0	0	1.39341	4	27	1.28577	1.48978e-06
1310	28.7426	4.76785e-06	0	0	0	0.00192867	0	0	0	0	0	1.91472	6	33	0.930545	1.19648e-06
1311	28.7426	5.96441e-06	0	0	0	0.00142423	0	0	0	0	0	1.76843	4	36	0.674237	6.4018e-07
1312	28.7426	5.48536e-07	3.11794e-06	0	0	0.000628512	0	0	0	0	0	4.27508	6	27	0.404955	1.69679e-07
1313	28.7426	3.29268e-06	3.14973e-06	0	0	0.000846988	0	0	0	0	0	3.93572	7	37	0.657799	3.71432e-07
1314	28.7426	9.38312e-06	1.4329e-06	0	0	0.000941088	0	0	0	0	0	6.49248	8	34	0.615223	3.85986e-07
1315	28.7426	6.06736e-06	0	0	2.44264e-09	0.000235434	0	0	0	0	0	2.39008	3	50	0.249965	3.92336e-08
1316	25.8549	6.45482e-06	0	0	0	0.000124358	0	0	0	0	0	1.67452	4	26	0.149938	1.24306e-08
1317	25.8549	2.80609e-06	1.35778e-06	0	0	0.00012041	0	0	0	0	0	4.4107	6	20	0.12147	9.75084e-09
1318	25.8549	1.71251e-06	0	0	4.54551e-09	0.000454184	0	0	0	0	0	3.94932	7	29	0.200511	6.07126e-08
1319	25.8549	6.17015e-06	0	0	2.94477e-10	0.000656938	0	0	0	0	0	0.656959	5	41	0.345848	1.51467e-07
1320	25.8549	4.55769e-06	0	0	0	0.00108124	0	0	0	0	0	2.62611	6	28	0.413175	2.97829e-07
1321	25.8549	7.65391e-06	0	0	2.83886e-10	0.00204066	0	0	0	0	0	2.07667	4	30	0.838971	1.14137e-06
1322	25.8549	3.44904e-06	0	0	0	0.0021265	0	0	0	0	0	3.5335	6	28	1.1779	1.66987e-06
1323	28.7426	2.08197e-06	2.00515e-06	0	0	0.00255318	0	0	0	0	0	0	0	127	0.908273	1.54599e-06
1324	28.7426	3.81345e-06	4.1741e-06	0	0	0.00148339	0	0	0	0	0	0	0	127	0.856303	8.46823e-07
1325	28.7426	1.57485e-07	5.04368e-06	0	0	0.000480807	0	0	0	0	0	0	0	127	0.389131	1.24731e-07
1326	28.7426	0	9.45265e-07	0	0	0.000567523	0	0	0	0	0	10.5391	18	73	0.444843	1.68306e-07
1327	28.7426	2.83977e-06	3.40052e-06	0	0	0.00496644	0	0	0	0	0	3.1133	6	51	2.45467	8.12733e-06
1328	28.7426	6.95629e-07	0	0	0	0.00159361	0	0	0	0	0	6.87303	11	60	0.940327	9.99009e-07
1329	28.7426	7.37619e-07	3.42339e-06	0	1.19996e-08	0.000386188	0	0	0	0	0	9.12573	11	123	0.264457	6.80868e-08
1330	28.7426	1.6395e-07	4.28416e-08	0	0	0.000745946	0	0	0	0	0	18.571	27	107	0.535056	2.66082e-07
1331	28.7426	1.93869e-06	0	0	0	0.000946218	0	0	0	0	0	4.69279	8	57	0.679896	4.28887e-07
1332	28.7426	6.34097e-06	0	0	0	0.000461796	0	0	0	0	0	3.66765	7	46	0.403719	1.2429e-07
1333	28.7426	1.08541e-05	2.67927e-06	0	0	0.00852142	0	0	0	0	0	2.07667	3	34	3.92987	2.23254e-05
1334	28.7426	1.39471e-06	0	0	0	0.00179948	0	0	0	0	0	4.77188	6	66	0.829549	9.9517e-07
1335	28.7426	3.40893e-06	0	0	0	0.000261766	0	0	0	0	0	2.64652	7	52	0.234704	4.09584e-08
1336	28.7426	6.22665e-06	0	0	6.40191e-10	0.000168028	0	0	0	0	0	3.54866	7	51	0.177341	1.98655e-08
1337	28.7426	3.44792e-06	0	0	0	0.000220321	0	0	0	0	0	1.39341	5	43	0.135864	1.99557e-08
1338	25.8549	5.09375e-06	0	0	0	0.00109938	0	0	0	0	0	6.11346	11	25	0.60443	4.43e-07
1339	25.8549	2.34877e-06	0	0	0	0.000463872	0	0	0	0	0	2.10244	3	23	0.209077	6.46567e-08
1340	25.8549	4.90482e-06	0	0	6.71764e-10	0.000233089	0	0	0	0	0	8.23366	13	48	0.154456	2.40013e-08
1341	25.8549	3.40163e-06	0	0	0	0.00134405	0	0	0	0	0	3.71128	7	27	0.377201	3.37985e-07
1342	25.8549	1.13681e-06	0	0	0	0.000957801	0	0	0	0	0	1.76843	4	47	0.33599	2.14541e-07
1343	25.8549	0	0	0	0	0.000837379	0	0	0	0	0	0.985384	2	44	0.557843	3.11417e-07
1344	28.7426	0	2.55953e-07	0	0	0.000173664	0	0	0	0	0	0	0	127	0.153036	1.77179e-08
1345	28.7426	6.16897e-07	2.87146e-06	0	0	0.000837556	0	0	0	0	0	0	0	127	0.620726	3.46595e-07
1346	28.7426	3.31631e-06	2.39455e-06	0	0	0.002828	0	0	0	0	0	0	0	127	1.56342	2.94757e-06
1347	28.7426	0	0	0	0	0.000577181	0	0	0	0	0	0	0	127	0.409059	1.57401e-07
1348	28.7426	0	0	0	0	0.00062453	0	0	0	0	0	0	0	127	0.396303	1.65002e-07
1349	28.7426	2.38675e-06	2.17166e-06	0	0	0.00200658	0	0	0	0	0	8.36012	14	60	0.856483	1.14574e-06
1350	28.7426	1.77959e-06	1.74372e-06	0	0	0.00087682	0	0	0	0	0	13.5427	22	87	0.734466	4.2933e-07
1351	28.7426	0	0	0	0	0.000381852	0	0	0	0	0	9.17701	11	100	0.213894	5.44507e-08
1352	28.7426	0	4.41455e-06	0	0	0.000498291	0	0	0	0	0	4.37414	7	75	0.332936	1.10599e-07
1353	28.7426	0	0	0	0	0.000143912	0	0	0	0	0	0	0	127	0.0958405	9.19509e-09
1354	28.7426	0	0	0	0	1.58265e-05	0	0	0	0	0	0	0	127	0.00281828	2.97357e-11
1355	28.7426	2.09446e-06	0	0	0	0.000201232	0	0	0	0	0	16.3314	20	127	0.167568	2.248e-08
1356	28.7426	6.21873e-06	3.69145e-06	0	0	0.00103824	0	0	0	0	0	4.87164	6	43	0.60583	4.19329e-07
1357	28.7426	6.22453e-06	0	0	0	0.00161322	0	0	0	0	0	3.37813	6	46	0.709735	7.63305e-07
1358	28.7426	2.73661e-06	0	0	0	0.00063576	0	0	0	0	0	5.0015	7	55	0.395756	1.67737e-07
1359	28.7426	5.87658e-06	0	0	0	0.000294611	0	0	0	0	0	6.20832	11	49	0.178473	3.50534e-08
1360	25.8549	6.02948e-06	0	0	0	8.75164e-05	0	0	0	0	0	2.10244	5	54	0.0698191	4.07355e-09
1361	25.8549	8.89679e-07	0	0	5.16199e-09	0.000614925	0	0	0	0	0	6.14813	8	53	0.183301	7.51445e-08
1362	25.8549	0	0	0	0	0.000913951	0	0	0	0	0	3.62349	5	41	0.227102	1.38373e-07
1363	25.8549	3.1569e-06	0	0	0	0.000321039	0	0	0	0	0	3.66765	7	43	0.145174	3.1071e-08
1364	25.8549	2.0457e-06	0	0	0	0.00190227	0	0	0	0	0	1.97019	3	35	0.522519	6.62647e-07
1365	25.8549	0	0	0	0	0.000581609	0	0	0	0	0	6.35204	10	41	0.317452	1.23089e-07
1366	25.8549	0	0	0	0	0.000774928	0	0	0	0	0	3.96287	7	34	0.700846	3.6207e-07
1367	28.7426	0	0	0	0	4.24064e-05	0	0	0	0	0	0	0	127	0.0189072	5.34524e-10
1368	28.7426	5.15083e-06	0	0	0	0.000373723	0	0	0	0	0	0	0	127	0.233831	5.82586e-08
1369	28.7426	1.36324e-06	0	0	0	0.000518941	0	0	0	0	0	0	0	127	0.338642	1.17157e-07
1370	28.7426	0	0	0	1.8584e-09	0.0010125	0	0	0	0	0	0	0	127	0.688841	4.64968e-07
1371	28.7426	4.82082e-06	3.12518e-06	0	5.89351e-08	0.00187162	0	0	0	0	0	13.1634	20	96	0.858416	1.07109e-06
1372	28.7426	8.26269e-07	8.92769e-07	0	0	0.00196356	0	0	0	0	0	0	0	127	0.776287	1.01619e-06
1373	28.7426	0	0	0	0	0.000382414	0	0	0	0	0	0	0	127	0.274674	7.0026e-08
1374	28.7426	0	2.25884e-06	0	0	0.000572451	0	0	0	0	0	0	0	127	0.322117	1.22931e-07
1375	28.7426	0	1.3929e-06	0	0	0.000388814	0	0	0	0	0	0	0	127	0.305482	7.91839e-08
1376	28.7426	0	0	0	0	8.38113e-05	0	0	0	0	0	0	0	127	0.0839386	4.69e-09
1377	28.7426	1.22216e-06	0	0	0	0.00063001	0	0	0	0	0	0	0	127	0.409868	1.72147e-07
1378	28.7426	7.88461e-06	2.15071e-06	0	0	0.001183	0	0	0	0	0	5.4016	9	109	0.542078	4.27519e-07
1379	28.7426	7.69891e-06	3.66871e-06	0	0	0.00142151	0	0	0	0	0	4.26254	7	49	0.954606	9.04654e-07
1380	28.7426	1.12936e-06	0	0	0	0.000727098	0	0	0	0	0	5.90105	10	78	0.457056	2.21549e-07
1381	28.7426	4.38944e-06	0	0	0	0.0090524	0	0	0	0	0	5.128	8	48	0.454082	2.74035e-06
1382	28.7426	6.46678e-07	0	0	0	0.00200217	0	0	0	0	0	4.65848	7	63	0.66268	8.8453e-07
1383	25.8549	8.56873e-06	0	0	0	0.000358141	0	0	0	0	0	4.87164	7	56	0.0805858	1.92407e-08
1384	25.8549	2.64315e-06	0	0	0	8.33455e-05	0	0	0	0	0	1.03867	4	32	0.0353415	1.9637e-09
1385	25.8549	0	0	0	0	0.000190092	0	0	0	0	0	7.16682	11	55	0.0863767	1.09463e-08
1386	25.8549	2.30379e-06	0	0	0	0.000939848	0	0	0	0	0	7.59576	9	74	0.394197	2.4699e-07
1387	25.8549	0	0	0	0	0.000219983	0	0	0	0	0	2.56391	7	31	0.12438	1.8241e-08
1388	25.8549	0	0	0	0	0.000455896	0	0	0	0	0	1.31374	4	27	0.260243	7.90958e-08
1389	25.8549	0	0	0	0	0.00127074	0	0	0	0	0	7.04032	11	29	0.832425	7.05199e-07
1390	28.7426											0	0	127
1391	28.7426	0	0	0	0	0.000435729	0	0	0	0	0	0	0	127	0.287648	8.35577e-08
1392	28.7426	3.8156e-06	7.72752e-07	0	0	0.00188865	0	0	0	0	0	0	0	127	0.625945	7.88128e-07
1393	28.7426	0	3.37882e-06	0	9.07597e-09	0.000308761	0	0	0	0	0	0.46455	3	79	0.249675	5.13933e-08
1394	28.7426	2.9767e-06	4.29463e-06	0	1.13227e-07	0.000267276	0	0	0	0	0	0	0	76	0.190518	3.39473e-08
1395	28.7426	3.23658e-06	7.76557e-07	0	3.02348e-08	0.000168858	0	0	0	0	0	0	0	127	0.124077	1.39675e-08
1396	28.7426	0	0	0	0	4.10003e-05	0	0	0	0	0	0	0	127	0.0304798	8.3312e-10
1397	28.7426	0	5.57639e-08	0	0	7.86692e-05	0	0	0	0	0	0	0	127	0.062865	3.29702e-09
1398	28.7426	0	3.33825e-06	0	0	0.000397351	0	0	0	0	0	0	0	127	0.25201	6.67578e-08
1399	28.7426	0	0	0	0	0	0	0	0	0	0	0	0	127	0	0
1400	28.7426	0	0	0	0	0.00020231	0	0	0	0	0	0	0	127	0.119265	1.60857e-08
1401	28.7426	1.78292e-06	0	0	0	0.000593527	0	0	0	0	0	0	0	127	0.528493	2.09117e-07
1402	28.7426	3.94587e-06	1.20672e-07	0	0	0.000315159	0	0	0	0	0	0	0	127	0.205929	4.32669e-08
1403	28.7426	0	0	0	0	0.000221551	0	0	0	0	0	0	0	127	0.100544	1.48504e-08
1404	28.7426	0	0	0	1.11259e-08	6.93267e-05	0	0	0	0	0	16.1436	25	108	0.0616495	2.8493e-09
1405	28.7426	0	1.55072e-06	0	5.92036e-10	0.000467284	0	0	0	0	0	16.2959	23	118	0.274941	8.56503e-08
1406	28.7426	1.14979e-05	2.76798e-06	0	4.00443e-10	0.00032682	0	0	0	0	0	4.45897	8	39	0.148125	3.22734e-08
1407	25.8549	1.25212e-06	1.82008e-06	0	0	0.000368192	0	0	0	0	0	1.03867	3	42	0.125552	3.08181e-08
1408	25.8549	3.05212e-06	0	0	0	0.000716077	0	0	0	0	0	3.42549	8	57	0.176962	8.44789e-08
1409	25.8549	6.00564e-06	0	0	0	0.000265004	0	0	0	0	0	1.18423	5	39	0.155355	2.74465e-08
1410	25.8549	4.04596e-06	0	0	0	0.000855326	0	0	0	0	0	4.27508	7	28	0.309283	1.76359e-07
1411	25.8549	2.92748e-06	0	0	0	0.00182754	0	0	0	0	0	0.929039	2	33	0.31457	3.83261e-07
1412	25.8549	2.88398e-06	0	0	0	0.00209325	0	0	0	0	0	12.7909	16	46	0.55377	7.72787e-07
1413	25.8549	2.89371e-06	6.51125e-07	0	0	0.00417143	0	0	0	0	0	1.35416	4	22	0.758546	2.10948e-06
1414	28.7426	0	0	0	0	9.09554e-05	0	0	0	0	0	0	0	127	0.0184281	1.11742e-09
1415	28.7426	1.68518e-06	0	0	0	9.04095e-05	0	0	0	0	0	0	0	127	0.0821576	4.95188e-09
1416	28.7426	4.96159e-06	2.32351e-06	0	0	7.8862e-05	0	0	0	0	0	0	0	127	0.085342	4.48683e-09
1417	28.7426	3.49575e-06	2.21396e-06	0	6.11277e-09	0.000622835	0	0	0	0	0	0	0	127	0.337864	1.40289e-07
1418	28.7426	4.98905e-07	3.06173e-06	0	8.38448e-09	5.54093e-05	0	0	0	0	0	0	0	127	0.0420797	1.5544e-09
1419	28.7426	0	0	0	0	0.000244578	0	0	0	0	0	0	0	127	0.0642809	1.04811e-08
1420	28.7426	0	0	0	0	8.48318e-06	0	0	0	0	0	0	0	127	0.00200541	1.13415e-11
1421	28.7426	0	0	0	0	3.72019e-05	0	0	0	0	0	0	0	127	0.0315557	7.82622e-10
1422	25.8549	0	0	0	0	0.000208406	0	0	0	0	0	0	0	127	0.0811508	1.12749e-08
1423	28.7426	0	0	0	0	8.71887e-06	0	0	0	0	0	0	0	127	0.00375563	2.18299e-11
1424	28.7426	0	0	0	0	0	0	0	0	0	0	0	0	127	0	0
1425	28.7426	0	0	0	0	8.09446e-05	0	0	0	0	0	0	0	127	0.0425891	2.29824e-09
1426	28.7426	0	0	0	0	0.000237625	0	0	0	0	0	0	0	127	0.0286297	4.53542e-09
1427	28.7426	0	0	0	0	4.57281e-05	0	0	0	0	0	0	0	127	0.0148209	4.51821e-10
1428	28.7426	0	0	0	0	1.81403e-05	0	0	0	0	0	0	0	127	0.0122758	1.48458e-10
1429	28.7426	7.71693e-06	0	0	0	0.000628163	0	0	0	0	0	13.7187	22	114	0.208604	8.73584e-08
1430	25.8549	5.94366e-06	1.12856e-06	0	1.11478e-09	0.000131092	0	0	0	0	0	8.30346	21	75	0.160049	1.39875e-08
1431	25.8549	3.5792e-06	3.82224e-06	0	0	0.000248312	0	0	0	0	0	10.6365	16	45	0.107342	1.77694e-08
1432	25.8549	0	4.43337e-06	0	1.59298e-08	0.000784257	0	0	0	0	0	2.64652	5	45	0.212801	1.11261e-07
1433	25.8549	4.53791e-06	3.04216e-06	0	1.101e-08	0.00126299	0	0	0	0	0	4.45897	8	29	0.317071	2.66973e-07
1434	25.8549	5.14192e-06	4.70716e-06	0	0	0.000284512	0	0	0	0	0	0	0	29	0.0656508	1.24523e-08
1435	25.8549	0	1.82331e-06	0	0	0.00119105	0	0	0	0	0	3.54866	5	42	0.222677	1.76812e-07
1436	25.8549	0	3.35962e-06	0	0	0.00212458	0	0	0	0	0	0	0	25	0.654692	9.27298e-07
1437	25.8549	0	2.46333e-06	0	0	0.000959402	0	0	0	0	0	1.85759	4	27	0.335957	2.14879e-07
1438	28.7426	2.15494e-06	0	0	0	8.78993e-05	0	0	0	0	0	0	0	127	0.0607084	3.55748e-09
1439	28.7426	0	0	0	0	9.09619e-05	0	0	0	0	0	0	0	127	0.060945	3.69578e-09
1440	28.7426	0	2.4784e-07	0	0	6.36413e-06	0	0	0	0	0	0	0	127	0.00325277	1.38007e-11
1441	28.7426	0	4.81822e-06	0	0	2.16615e-05	0	0	0	0	0	0	0	127	0.0315257	4.55263e-10
1442	28.7426	0	1.81753e-07	0	0	4.10732e-05	0	0	0	0	0	0	0	127	0.0300029	8.21544e-10
1443	28.7426	0	0	0	0	2.03298e-05	0	0	0	0	0	0	0	127	0.0223165	3.0246e-10
1444	28.7426	0	0	0	0	0	0	0	0	0	0	0	0	127	0	0
1445	25.8549	0	0	0	0	0.000209575	0	0	0	0	0	0	0	127	0.183484	2.56357e-08
1446	25.8549	0	0	0	0	9.53927e-05	0	0	0	0	0	0	0	127	0.0868157	5.52106e-09
1447	25.8549	0	0	0	0	0.000159098	0	0	0	0	0	0	0	127	0.0947406	1.00487e-08
1448	28.7426	0	0	0	0	0.000536841	0	0	0	0	0	0	0	127	0.177808	6.36366e-08
1449	25.8549	0	0	0	0	9.86598e-05	0	0	0	0	0	0	0	127	0.0659903	4.3404e-09
1450	25.8549	0	0	0	0	0.000332361	0	0	0	0	0	0	0	127	0.228678	5.06692e-08
1451	25.8549	0	0	0	0	0.000107497	0	0	0	0	0	0	0	127	0.0575608	4.12506e-09
1452	25.8549	2.38279e-06	2.00824e-07	0	2.24178e-08	0.000152831	0	0	0	0	0	0	0	127	0.122626	1.24941e-08
1453	25.8549	2.46978e-06	2.8094e-06	0	1.86283e-08	0.000218052	0	0	0	0	0	11.6664	14	120	0.0696468	1.01244e-08
1454	25.8549	6.42769e-06	1.46939e-06	0	0	0.00187345	0	0	0	0	0	6.66969	11	59	0.250481	3.12843e-07
1455	25.8549	4.51805e-06	1.57936e-06	1.89523e-10	0	0.00433169	7.83978e-08	6.2264e-09	0	4.90155e-10	0	2.36745	5	27	2.61419	7.54925e-06
1456	25.8549	9.6803e-07	2.92486e-06	0	0	0.00225627	3.70923e-13	0	0	0	0	0	0	33	0.483276	7.26934e-07
1457	25.8549	5.07081e-06	0	0	0	0.000151959	0	0	0	0	0	2.36745	6	40	0.100889	1.02206e-08
1458	25.8549	8.62963e-07	1.08386e-06	0	0	0.000186337	0	0	0	0	0	1.35416	4	24	0.0720418	8.94939e-09
1459	25.8549	0	0	0	0	0.00330862	0	0	0	0	0	4.05645	6	42	0.78147	1.72373e-06
1460	25.8549	0	0	0	0	0.00229664	0	0	0	0	0	4.92617	8	24	0.824771	1.2628e-06
1461	28.7426	0	0	0	0	0.000126517	0	0	0	0	0	0	0	127	0.0631689	5.32796e-09
1462	28.7426	0	2.37165e-06	0	0	4.63995e-05	0	0	0	0	0	0	0	127	0.0584492	1.80801e-09
1463	28.7426	0	0	0	0	9.13457e-05	0	0	0	0	0	0	0	127	0.0716383	4.36257e-09
1464	28.7426	0	0	0	0	4.73416e-05	0	0	0	0	0	0	0	127	0.0353641	1.11613e-09
1465	28.7426	0	0	0	0	2.7434e-05	0	0	0	0	0	0	0	127	0.0190852	3.49055e-10
1466	25.8549	0	0	0	0	9.2963e-08	0	0	0	0	0	0	0	127	0.0038621	2.39355e-13
1467	25.8549	0	0	0	0	5.35986e-05	0	0	0	0	0	0	0	127	0.063678	2.27537e-09
1468	25.8549	0	0	0	0	2.94162e-05	0	0	0	0	0	0	0	127	0.0412636	8.09211e-10
1469	25.8549	0	0	0	0	0.000310762	0	0	0	0	0	0	0	127	0.172768	3.57931e-08
1470	25.8549	0	0	0	0	0.000179238	0	0	0	0	0	0	0	127	0.103475	1.23645e-08
1471	25.8549	0	0	0	0	5.64667e-06	0	0	0	0	0	0	0	127	0.00756775	2.84884e-11
1472	25.8549	0	0	0	0	1.68082e-05	0	0	0	0	0	0	0	127	0.0217287	2.4348e-10
1473	25.8549	0	0	0	0	2.02529e-05	0	0	0	0	0	0	0	127	0.0134213	1.81213e-10
1474	25.8549	0	0	0	4.80558e-09	6.52544e-05	0	0	0	0	0	0	0	127	0.0286602	1.2468e-09
1475	25.8549	0	0	0	1.19776e-09	2.51886e-05	0	0	0	0	0	0	0	127	0.0243683	4.09203e-10
1476	25.8549	1.19136e-06	2.06384e-07	0	0	0.000989903	0	0	0	0	0	12.2948	17	46	0.278244	1.83623e-07
1477	25.8549	1.30296e-05	2.50757e-06	0	0	0.0183579	1.62146e-07	0	2.69051e-08	0	0	5.45072	14	36	6.2973	7.70701e-05
1478	25.8549	4.43659e-06	2.44381e-06	0	0	0.0051983	2.10922e-08	6.42414e-08	2.98516e-08	0	0	2.80441	5	30	2.18872	7.58508e-06
1479	25.8549	5.89126e-06	0	0	0	0.0038521	0	7.50479e-08	0	0	0	4.19924	5	37	0.955497	2.45378e-06
1480	25.8549	1.41057e-05	0	1.75515e-10	0	0.0164694	0	1.95226e-07	0	1.02148e-08	0	3.28135	6	54	2.95765	3.24738e-05
1481	25.8549	3.03159e-06	0	6.59656e-10	0	0.00539769	0	3.8438e-08	0	3.28221e-08	0	3.29768	9	54	1.41969	5.10871e-06
1482	25.8549	2.78698e-06	0	0	0	0.0023342	0	0	0	0	0	5.71784	9	42	1.00292	1.56067e-06
1483	25.8549	0	3.45019e-06	0	0	2.56675e-05	0	0	0	0	0	0	0	127	0.0368555	6.30659e-10
1484	25.8549	0	1.84282e-06	0	0	0.00012009	0	0	0	0	0	0	0	127	0.0636833	5.09849e-09
1485	25.8549	0	0	0	0	3.23789e-05	0	0	0	0	0	0	0	127	0.0209129	4.51425e-10
1486	25.8549	0	0	0	0	4.49582e-05	0	0	0	0	0	0	0	127	0.0142569	4.27309e-10
1487	25.8549	0	0	0	0	4.86572e-05	0	0	0	0	0	0	0	127	0.0262103	8.50214e-10
1488	25.8549	1.68419e-06	0	0	0	1.44926e-05	0	0	0	0	0	0	0	127	0.00841108	8.12658e-11
1489	25.8549	3.17079e-06	2.70634e-06	0	0	0.000811322	0	0	0	0	0	0	0	127	0.481559	2.60466e-07
1490	25.8549	2.91903e-06	3.75526e-06	0	0	0.0018684	0	0	0	0	0	5.17979	6	125	1.04662	1.30367e-06
1491	25.8549	2.17246e-06	1.26899e-06	0	0	0.00147777	0	0	0	0	0	6.87303	8	124	0.794942	7.83159e-07
1492	25.8549	0	0	0	0	0.000595891	0	0	0	0	0	0	0	127	0.37159	1.47618e-07
1493	25.8549	0	0	0	0	0.000519511	0	0	0	0	0	0	0	127	0.262977	9.10798e-08
1494	25.8549	0	0	0	0	0.000247761	0	0	0	0	0	0	0	127	0.160453	2.65027e-08
1495	25.8549	1.45318e-06	0	0	0	0.000180447	0	0	0	0	0	0	0	127	0.0635362	7.6433e-09
1496	25.8549	0	0	0	0	0.000333596	0	0	0	0	0	0	0	127	0.132014	2.93596e-08
1497	25.8549	3.1601e-06	0	0	0	0.000684609	0	0	0	0	0	10.2763	18	94	0.261267	1.19244e-07
1498	25.8549	5.47915e-06	6.10334e-06	0	2.63756e-08	0.0010991	0	0	0	0	0	3.94932	6	24	0.472123	3.45942e-07
1499	25.8549	1.08749e-05	1.08548e-08	0	0	0.00798737	0	2.91924e-08	7.2851e-08	0	0	1.76843	4	28	2.98822	1.5912e-05
1500	25.8549	2.85938e-05	0	0	0	0.0370463	5.97222e-08	2.03448e-07	2.05273e-07	0	0	5.29188	9	71	13.9057	0.000343436
1501	25.8549	2.74431e-05	0	9.28847e-10	0	0.0349145	1.85989e-09	3.08717e-07	3.21668e-08	1.05182e-09	0	2.64652	7	51	5.4596	0.000127079
1502	25.8549	2.36821e-05	3.92814e-06	1.87751e-13	0	0.0270577	0	1.50604e-07	0	2.38291e-10	0	3.82517	5	34	2.11572	3.81644e-05
1503	25.8549	7.27673e-06	2.70513e-06	0	0	0.00556341	0	0	0	0	0	2.07667	6	17	1.50017	5.56406e-06
1504	25.8549											0	0	127
1505	25.8549	0	0	0	0	8.18634e-05	0	0	0	0	0	0	0	127	0.0805267	4.3948e-09
1506	25.8549	0	1.34386e-06	0	0	0.000112156	0	0	0	0	0	0	0	127	0.0821456	6.14208e-09
1507	25.8549	0	3.35361e-06	0	0	1.00107e-07	0	0	0	0	0	0	0	127	0.00411877	2.74878e-13
1508	25.8549	0	4.98852e-06	0	0	0.000238062	0	0	0	0	0	0	0	127	0.100866	1.60083e-08
1509	25.8549	0	0	0	0	0.000196535	0	0	0	0	0	0	0	127	0.0928515	1.21657e-08
1510	25.8549	4.99057e-06	2.06155e-06	0	0	6.1605e-05	0	0	0	0	0	0	0	127	0.0712916	2.92795e-09
1511	25.8549	2.55082e-06	4.74703e-07	0	0	0.000106157	0	0	0	0	0	0	0	127	0.00636167	4.50225e-10
1512	25.8549	0	0	0	0	5.39491e-05	0	0	0	0	0	0	0	127	0.0293508	1.05563e-09
1513	25.8549	0	0	0	0	1.3991e-05	0	0	0	0	0	0	0	127	0.015172	1.41514e-10
1514	25.8549	1.38233e-06	3.28195e-06	0	0	0.000329447	0	0	0	0	0	0	0	127	0.216252	4.74957e-08
1515	25.8549	7.99408e-06	1.41099e-06	0	0	0.00166455	0	0	0	0	0	0	0	127	0.897344	9.95784e-07
1516	25.8549	6.30013e-06	1.24072e-06	0	1.99645e-12	0.00110869	0	0	0	0	0	0	0	127	0.723751	5.34944e-07
1517	25.8549	2.684e-06	1.35045e-06	0	4.21363e-09	0.000979744	0	0	0	0	0	0	0	127	0.590132	3.85452e-07
1518	25.8549	3.55452e-06	0	0	0	0.00017633	0	0	0	0	0	9.14286	12	117	0.0799467	9.398e-09
1519	25.8549	2.96212e-06	0	0	1.9515e-09	0.000122307	0	0	0	0	0	0	0	127	0.106358	8.67225e-09
1520	25.8549	5.15292e-06	2.33058e-06	0	8.15648e-08	0.000560788	0	0	0	0	0	32.7741	44	81	0.198905	7.43623e-08
1521	25.8549	4.72785e-06	1.38728e-06	0	1.9235e-08	0.00115364	0	0	0	0	0	5.80102	17	91	0.465089	3.57698e-07
1522	25.8549	0	0	0	0	0.000578083	0	0	4.43515e-09	0	0	4.92617	6	68	0.296673	1.14334e-07
1523	25.8549	6.82739e-06	1.17065e-06	0	0	0.00729506	0	0	8.96226e-08	0	0	12.1579	17	61	1.82498	8.87553e-06
1524	25.8549	1.02654e-05	5.47153e-06	0	2.47654e-10	0.0234286	0	0	0	0	0	3.62349	8	28	4.19843	6.55754e-05
1525	25.8549	2.74604e-06	3.66289e-06	0	0	0.0215182	0	0	0	0	0	4.14789	7	30	2.76055	3.96013e-05
1526	25.8549	8.75591e-06	0	0	0	0.00461511	0	0	0	0	0	8.17608	11	47	0.94152	2.89681e-06
1527	25.8549	0	2.56268e-06	0	0	2.12209e-06	0	0	0	0	0	0	0	127	0.00485582	6.86966e-12
1528	25.8549	0	0	0	0	8.83211e-05	0	0	0	0	0	0	0	127	0.0426868	2.51343e-09
1529	25.8549	0	1.62042e-06	0	0	9.64742e-05	0	0	0	0	0	0	0	127	0.094736	6.09306e-09
1530	25.8549	0	4.38769e-06	0	0	9.07018e-05	0	0	0	0	0	0	0	127	0.0847772	5.1263e-09
1531	25.8549	2.60913e-06	6.60007e-07	0	0	0.00046338	0	0	0	0	0	0	0	127	0.227747	7.03556e-08
1532	25.8549	1.72028e-06	3.40164e-06	0	0	7.4487e-05	0	0	0	0	0	0	0	127	0.0352582	1.75085e-09
1533	25.8549	5.12916e-06	2.97314e-06	0	0	7.51463e-05	0	0	0	0	0	0	0	127	0.0697575	3.49468e-09
1534	25.8549	0	1.45991e-06	0	0	4.72735e-05	0	0	0	0	0	0	0	127	0.029164	9.19123e-10
1535	25.8549	0	4.06063e-07	0	0	0.000260365	0	0	0	0	0	0	0	127	0.118529	2.05739e-08
1536	25.8549	0	0	0	0	0	0	0	0	0	0	0	0	127	0	0
1537	25.8549	0	0	0	0	0.000284367	0	0	0	0	0	0	0	127	0.196007	3.71586e-08
1538	25.8549	3.98123e-06	2.3187e-06	0	2.05312e-08	0.00283953	0	0	0	0	0	12.377	18	114	1.17503	2.22436e-06
1539	25.8549	0	2.02068e-06	0	7.75804e-08	0.000987981	0	0	0	0	0	10.4852	14	87	0.681985	4.49192e-07
1540	25.8549	2.22432e-06	3.03965e-06	0	1.01552e-07	0.000281371	0	0	0	0	0	0.929039	1	64	0.215243	4.03755e-08
1541	25.8549	1.61126e-06	0	0	4.70533e-08	0.000123635	0	0	0	0	0	0	0	127	0.102471	8.446e-09
1542	25.8549	0	8.52682e-08	0	1.11037e-07	7.00477e-05	0	0	0	0	0	8.85279	18	92	0.0436895	2.04023e-09
1543	25.8549	4.49665e-06	3.95688e-06	0	1.80783e-07	0.000228144	0	0	0	0	0	0	0	64	0.0630416	9.58836e-09
1544	25.8549	7.06274e-07	0	0	7.17649e-09	0.000221263	0	0	0	0	0	0	0	127	0.14232	2.09934e-08
1545	25.8549	0	0	0	0	0.000444716	0	0	0	0	0	0	0	127	0.274211	8.12973e-08
1546	25.8549	2.88457e-06	0	0	0	0.000491289	0	0	0	0	0	0	0	127	0.270091	8.84617e-08
1547	25.8549	7.06782e-07	9.04809e-07	0	5.2184e-09	0.00102189	0	0	0	0	0	0	0	127	0.592217	4.03455e-07
1548	25.8549	3.12918e-06	7.28203e-07	0	1.5301e-09	0.00513388	0	0	0	0	0	10.752	15	62	1.48377	5.07832e-06
1549	25.8549	1.10976e-06	0	0	0	0.00286101	0	0	0	0	0	1.35416	3	47	1.34394	2.56335e-06
1550	25.8549	0	4.45035e-06	0	0	0.000381506	0	0	0	0	0	0	0	127	0.11415	2.90325e-08
1551	25.8549	0	0	0	0	1.10818e-05	0	0	0	0	0	0	0	127	0.0208138	1.53769e-10
1552	25.8549	0	0	0	0	4.5815e-05	0	0	0	0	0	0	0	127	0.0607392	1.85518e-09
1553	25.8549	3.83238e-06	2.7982e-06	0	0	0.000139823	0	0	0	0	0	0	0	127	0.117863	1.09866e-08
1554	25.8549	4.03387e-07	4.40951e-06	0	0	0.000285848	0	0	0	0	0	0	0	127	0.217483	4.14447e-08
1555	25.8549	1.5981e-06	5.08923e-06	0	0	0.000211549	0	0	0	0	0	0	0	127	0.121427	1.71251e-08
1556	25.8549	7.27774e-06	8.3901e-06	0	0	0.000936787	0	0	0	0	0	0	0	127	0.380228	2.37462e-07
1557	25.8549	0	2.04659e-06	0	0	0.000403812	0	0	0	0	0	0	0	127	0.248499	6.68978e-08
1558	25.8549	0	2.67801e-07	0	0	0.000263343	0	0	0	0	0	0	0	127	0.0824101	1.44681e-08
1559	25.8549	0	1.98317e-06	0	1.09685e-09	0.000291652	0	0	0	0	0	0	0	127	0.113213	2.20126e-08
1560	25.8549	4.98455e-07	0	0	0	3.24249e-05	0	0	0	0	0	0	0	127	0.0215894	4.6669e-10
1561	25.8549	5.16232e-06	0	0	1.17562e-08	4.63803e-05	0	0	0	0	0	0	0	127	0.0270258	8.35643e-10
1562	25.8549	0	3.01004e-06	0	1.3364e-07	6.25875e-05	0	0	0	0	0	0	0	64	0.0401332	1.67456e-09
1563	25.8549	0	2.14238e-06	0	1.21321e-07	2.23199e-05	0	0	0	0	0	1.64202	2	67	0.0113725	1.69222e-10
1564	25.8549	0	5.11178e-06	0	2.04785e-07	3.81352e-06	0	0	0	0	0	0	0	64	0.00449066	1.14168e-11
1565	25.8549	0	2.95109e-06	0	1.88366e-07	1.32998e-05	0	0	0	0	0	0	0	64	0.00711963	6.31264e-11
1566	25.8549	0	1.37064e-06	0	1.24051e-07	0.000189431	0	0	0	0	0	0	0	127	0.0849788	1.07318e-08
1567	25.8549	0	1.46935e-06	0	9.46444e-08	0.000203512	0	0	0	0	0	15.9988	24	84	0.144265	1.95731e-08
1568	25.8549	0	0	0	0	0.000721187	0	0	0	0	0	0	0	127	0.431677	2.07547e-07
1569	25.8549	2.6789e-06	0	0	0	0.000772093	0	0	0	0	0	0	0	127	0.417991	2.15152e-07
1570	25.8549	0	0	0	0	0.000617539	0	0	0	0	0	0	0	127	0.37472	1.5427e-07
1571	25.8549	0	0	0	0	0.000654791	0	0	0	0	0	0	0	127	0.504958	2.20428e-07
1572	25.8549	2.76533e-06	0	0	0	0.00325503	0	0	0	0	0	22.7338	31	61	1.0501	2.27874e-06
1573												0	0	127
1574	25.8549	0	3.58779e-07	0	0	0.000209932	0	0	0	0	0	0	0	127	0.127482	1.78416e-08
1575	25.8549	3.72576e-06	0	0	0	0.000199178	0	0	0	0	0	0	0	127	0.165067	2.19186e-08
1576	25.8549	1.10751e-06	0	0	0	9.54436e-05	0	0	0	0	0	0	0	127	0.0772843	4.91753e-09
1577	25.8549	0	1.30256e-06	0	0	8.82363e-05	0	0	0	0	0	0	0	127	0.0282693	1.66292e-09
1578	25.8549	0	1.34342e-06	0	0	3.09647e-05	0	0	0	0	0	0	0	127	0.0167365	3.45493e-10
1579	25.8549	2.81208e-06	2.38435e-06	0	0	0.000350736	0	0	0	0	0	0	0	127	0.161491	3.77605e-08
1580	25.8549	0	7.46248e-07	0	0	0.000113051	0	0	0	0	0	0	0	127	0.100607	7.58249e-09
1581	25.8549	0	0	0	0	0.000493209	0	0	0	0	0	0	0	127	0.350229	1.15157e-07
1582	25.8549	0	2.36524e-06	0	0	0.000108363	0	0	0	0	0	0	0	127	0.0530465	3.8322e-09
1583	25.8549	3.31455e-06	1.40984e-06	0	0	2.72152e-05	0	0	0	0	0	0	0	127	0.01802	3.26946e-10
1584	25.8549	1.36111e-06	2.45392e-06	0	8.02584e-08	2.54322e-05	0	0	0	0	0	9.75932	13	85	0.0114073	1.93409e-10
1585	25.8549	0	2.47595e-06	0	3.93274e-08	9.91597e-05	0	0	0	0	0	0	0	127	0.0754429	4.98726e-09
1586	25.8549	0	1.84758e-06	0	1.23759e-07	0.000100918	0	0	0	0	0	13.7732	19	73	0.0612856	4.12323e-09
1587	25.8549	0	2.70914e-06	0	1.65442e-07	2.09036e-05	0	0	0	0	0	0	0	64	0.0120367	1.6774e-10
1588	25.8549	0	0	0	8.14476e-08	2.17588e-05	0	0	0	0	0	5.56681	11	80	0.0304331	4.41458e-10
1589	25.8549	0	0	0	8.48918e-09	0.000285944	0	0	0	0	0	0	0	127	0.195753	3.73163e-08
1590	25.8549	1.99025e-06	2.80268e-06	0	9.08535e-08	0.000284249	0	0	0	0	0	20.1858	29	85	0.102931	1.95054e-08
1591	25.8549	0	0	0	3.31939e-10	9.10953e-05	0	0	0	0	0	0	0	127	0.0588177	3.57201e-09
1592	25.8549	3.94979e-06	0	0	0	0.000440223	0	0	0	0	0	0	0	127	0.344644	1.01147e-07
1593	25.8549	0	0	0	0	0.000269266	0	0	0	0	0	0	0	127	0.187336	3.36289e-08
1594	25.8549	0	0	0	0	0.000257091	0	0	0	0	0	0	0	127	0.0969719	1.66204e-08
1595	25.8549	0	0	0	3.37821e-09	0.000587975	0	0	0	0	0	10.4605	15	99	0.324592	1.27235e-07
1596	25.8549	1.94499e-06	3.45398e-06	0	0	0.000135575	0	0	0	0	0	0	0	127	0.108202	9.77967e-09
1597	25.8549	1.81619e-06	3.23512e-06	0	0	0.000193121	0	0	0	0	0	0	0	127	0.148633	1.91361e-08
1598	25.8549	0	0	0	0	4.21512e-05	0	0	0	0	0	0	0	127	0.0669954	1.88262e-09
1599	25.8549	0	0	0	0	5.43076e-05	0	0	0	0	0	0	0	127	0.0889631	3.22092e-09
1600	25.8549	0	0	0	0	0	0	0	0	0	0	0	0	127	0	0
1601	25.8549	7.47671e-07	4.56417e-07	0	0	2.70023e-05	0	0	0	0	0	0	0	127	0.0436169	7.85169e-10
1602	25.8549	6.26378e-06	3.63107e-06	0	7.00825e-09	0.00100052	0	0	0	0	0	6.49248	9	78	0.674767	4.50077e-07
1603	25.8549	3.0875e-06	6.41219e-07	0	5.08154e-09	0.000592798	0	0	0	0	0	0	0	127	0.440304	1.74008e-07
1604	25.8549	5.34619e-06	1.34883e-06	0	2.54186e-08	0.000454839	0	0	0	0	0	0	0	127	0.321169	9.73869e-08
1605	25.8549	1.42198e-06	5.30541e-06	0	7.62664e-08	2.85026e-05	0	0	0	0	0	6.86532	10	102	0.0228243	4.33701e-10
1606	25.8549	0	4.85156e-06	0	8.02438e-08	1.72579e-05	0	0	0	0	0	15.8492	20	84	0.0261115	3.00419e-10
1607	25.8549	0	0	0	2.2164e-09	0.000192215	0	0	0	0	0	0	0	127	0.158786	2.03474e-08
1608	25.8549	0	0	0	0	0.000490167	0	0	0	0	0	9.07414	16	109	0.353332	1.15461e-07
1609	25.8549	0	1.87881e-07	0	7.39684e-08	0.00011653	0	0	0	0	0	0.985384	3	127	0.0175684	1.36483e-09
1610	25.8549	2.27107e-06	2.10469e-06	0	1.25315e-07	0.000139915	0	0	0	0	0	5.92803	7	69	0.0523493	4.88298e-09
1611	25.8549	6.67962e-06	0	0	0	0.00026954	0	0	0	0	0	0	0	127	0.194499	3.49501e-08
1612	25.8549	5.62297e-06	2.77755e-07	0	8.00778e-09	0.000730335	0	0	0	0	0	4.77188	10	127	0.423291	2.06096e-07
1613	25.8549	3.12695e-06	2.90295e-06	0	5.54645e-08	0.000432823	0	0	0	0	0	6.58171	11	70	0.198746	5.7348e-08
1614	25.8549	4.77555e-06	0	0	0	0.000366924	0	0	0	0	0	0	0	127	0.144117	3.52534e-08
1615	25.8549	3.52262e-06	0	0	0	0.000368622	0	0	0	0	0	0	0	127	0.222974	5.47954e-08
1616	25.8549	0	0	0	0	3.48931e-05	0	0	0	0	0	0	0	127	0.0379188	8.82068e-10
1617	25.8549	0	0	0	0	1.52408e-05	0	0	0	0	0	0	0	127	0.0104845	1.06528e-10
1618	25.8549	2.45338e-06	1.86202e-06	0	0	0.000934419	0	0	0	0	0	10.1242	19	112	0.488034	3.04019e-07
1619	25.8549	5.93104e-06	2.85461e-06	0	0	0.00138363	0	0	0	0	0	0.734494	1	88	0.944516	8.71242e-07
1620	25.8549	4.19588e-06	4.28958e-06	0	1.04124e-09	0.000627024	0	0	0	0	0	5.24123	8	127	0.325548	1.36084e-07
1621	25.8549	2.8959e-06	2.74901e-06	0	0	0.000206755	0	0	0	0	0	12.0445	20	117	0.119625	1.64886e-08
1622	25.8549	3.69907e-06	3.48562e-06	0	0	0.000131716	0	0	0	0	0	1.03867	3	84	0.110523	9.70503e-09
1623	25.8549	3.5408e-06	1.15755e-06	0	0	0.000142994	0	0	0	0	0	10.8331	13	122	0.0851186	8.11429e-09
1624	25.8549	3.59079e-06	3.13382e-06	0	0	3.45867e-05	0	0	0	0	0	1.64202	3	70	0.0272035	6.27253e-10
1625	25.8549	5.34166e-06	3.28459e-06	0	6.62632e-08	0.000544338	0	0	0	0	0	3.34618	4	65	0.31611	1.14714e-07
1626	25.8549	6.56226e-07	5.52453e-06	0	1.16809e-07	0.000839825	0	0	0	0	0	15.2974	22	75	0.601081	3.36535e-07
1627	25.8549	4.28379e-07	2.95011e-06	0	5.3462e-08	0.000359384	0	0	0	0	0	0.734494	1	64	0.25542	6.11961e-08
1628	25.8549	0	0	0	5.26931e-09	7.12959e-05	0	0	0	0	0	0	0	127	0.040145	1.90812e-09
1629	25.8549	0	2.75191e-06	0	4.29562e-08	0.000167909	0	0	0	0	0	0	0	64	0.0957762	1.07211e-08
1630	25.8549	0	0	0	0	0.000274147	0	0	0	0	0	0	0	127	0.262998	4.80667e-08
1631	25.8549	0	0	0	0	0.000147155	0	0	0	0	0	0	0	127	0.117713	1.1548e-08
1632	25.8549	0	0	0	5.46096e-09	0.00021061	0	0	0	0	0	0	0	127	0.135311	1.89986e-08
1633	25.8549	6.75164e-06	3.14826e-06	0	6.34373e-08	0.00230983	0	0	0	0	0	7.54004	11	64	0.45025	6.93335e-07
1634	25.8549	0	0	0	0	0.000741885	0	0	0	0	0	0	0	127	0.44648	2.20824e-07
1635	25.8549	0	0	0	0	0.000113637	0	0	0	0	0	0	0	127	0.108761	8.23952e-09
1636	25.8549	6.19277e-06	5.13133e-06	0	4.54652e-09	0.00101173	0	0	0	0	0	0.32849	3	72	0.579226	3.90679e-07
1637	25.8549	6.58405e-06	2.3595e-06	0	0	0.000484344	0	0	0	0	0	24.6748	36	105	0.210525	6.79775e-08
1638	25.8549	0	0	0	0	0.000274801	0	0	0	0	0	0	0	127	0.211025	3.86599e-08
1639	25.8549	0	0	0	0	0.000142608	0	0	0	0	0	0	0	127	0.0660671	6.28114e-09
1640	25.8549	0	0	0	0	0.0003232	0	0	0	0	0	0	0	127	0.127527	2.74778e-08
1641	25.8549	0	6.52161e-07	0	0	0.000451674	0	0	0	0	0	0	0	127	0.146601	4.41441e-08
1642	25.8549	0	3.27207e-06	0	0	0.000385182	0	0	0	0	0	6.93435	12	127	0.191751	4.92393e-08
1643	25.8549	3.02747e-06	0	0	0	0.000265654	0	0	0	0	0	0	0	127	0.161649	2.86284e-08
1644	25.8549	4.22102e-06	2.70483e-06	0	1.16421e-08	0.0002663	0	0	0	0	0	3.5335	10	79	0.112966	2.00552e-08
1645	25.8549	2.89406e-06	3.01149e-06	0	0	0.000154304	0	0	0	0	0	8.31609	11	97	0.129257	1.32965e-08
1646	25.8549	2.74005e-06	2.49239e-06	0	0	0.000246787	0	0	0	0	0	17.1579	24	112	0.114862	1.88976e-08
1647	25.8549	2.69937e-06	1.84411e-06	0	0	6.36577e-05	0	0	0	0	0	4.19924	5	127	0.0617092	2.61884e-09
1648	25.8549	2.9718e-06	0	0	0	1.82214e-05	0	0	0	0	0	0	0	127	0.0388672	4.72143e-10
1649	25.8549	3.89771e-06	0	0	0	0.00113144	0	0	0	0	0	2.56391	3	127	0.590309	4.45264e-07
1650	25.8549	8.97302e-06	2.9703e-06	0	3.4305e-08	0.00467466	0	0	0	0	0	4.83862	9	60	1.30294	4.06055e-06
1651	25.8549	2.50886e-06	0	0	7.42793e-09	0.000580285	0	0	0	0	0	2.20252	4	127	0.329964	1.27649e-07
1652	25.8549	1.96727e-06	0	0	0	4.95456e-06	0	0	0	0	0	0	0	127	0.0212688	7.02517e-11
1653	25.8549	5.90617e-06	3.81848e-06	0	1.48409e-09	5.04092e-05	0	0	0	0	0	4.14789	11	124	0.0558907	1.87827e-09
1654	25.8549	0	0	0	0	0.000159417	0	0	0	0	0	0	0	127	0.135131	1.43614e-08
1655	25.8549	0	0	0	0	0.000432219	0	0	0	0	0	0	0	127	0.137421	3.95973e-08
1656	25.8549	4.05871e-06	0	0	0	6.18721e-05	0	0	0	0	0	0	0	127	0.0469337	1.93593e-09
1657	25.8549	6.72624e-06	2.20139e-06	0	2.69067e-10	0.000183498	0	0	0	0	0	4.05645	6	127	0.0859355	1.05127e-08
1658	25.8549	1.27716e-06	1.55297e-06	0	0	0.000410049	0	0	0	0	0	0	0	127	0.200216	5.47322e-08
1659	25.8549	0	0	0	0	0.0001293	0	0	0	0	0	0	0	127	0.0726359	6.26121e-09
1660	25.8549	0	0	0	0	0.000304266	0	0	0	0	0	0	0	127	0.183623	3.72468e-08
1661	25.8549	2.47563e-07	2.39467e-07	0	0	0.000205586	0	0	0	0	0	0	0	127	0.160243	2.19625e-08
1662	25.8549	0	0	0	0	4.30272e-05	0	0	0	0	0	0	0	127	0.044076	1.26431e-09
1663	25.8549	0	0	0	0	0.000123728	0	0	0	0	0	0	0	127	0.0870401	7.1795e-09
1664	25.8549	0	0	0	0	0.000459294	0	0	0	0	0	0	0	127	0.254732	7.79978e-08
1665	25.8549	0	3.71028e-06	0	0	0	0	0	0	0	0	0	0	127	0	0
1666	25.8549	0	0	0	0	8.39604e-05	0	0	0	0	0	0	0	127	0.054704	3.06198e-09
1667	25.8549	1.27283e-06	3.20124e-07	0	0	0.000283338	0	0	0	0	0	0	0	127	0.0420038	7.93419e-09
1668	25.8549	4.43566e-06	2.67708e-06	0	0	9.62192e-05	0	0	0	0	0	0	0	127	0.0525457	3.3706e-09
1669	25.8549	0	0	0	0	7.9201e-06	0	0	0	0	0	0	0	127	0.00267905	1.41456e-11
1670	25.8549	0	0	0	0	1.74676e-07	0	0	0	0	0	0	0	127	0.00877621	1.022e-12
1671	25.8549	0	0	0	0	9.89766e-07	0	0	0	0	0	0	0	127	0.0035109	2.31665e-12
1672	25.8549	0	0	0	0	3.39291e-06	0	0	0	0	0	0	0	127	0.00292407	6.61407e-12
1673	25.8549	2.90306e-06	1.44629e-06	0	0	0.000369641	0	0	0	0	0	0	0	127	0.267446	6.5906e-08
1674	25.8549	2.6109e-06	2.5861e-06	0	0	0.000408381	0	0	0	0	0	3.28135	8	127	0.201078	5.47442e-08
1675	25.8549	1.07361e-06	0	0	0	6.48693e-05	0	0	0	0	0	0	0	127	0.0385444	1.6669e-09
1676	25.8549	2.88576e-06	0	0	0	0	0	0	0	0	0	0	0	127	0	0
1677	25.8549	8.39576e-06	6.91157e-06	0	3.96118e-09	0.000291673	0	0	0	0	0	0	0	127	0.0935907	1.81986e-08
1678	25.8549	0	4.70137e-06	0	0	6.71067e-05	0	0	0	0	0	0	0	127	0.0190115	8.50534e-10
1679	25.8549	0	5.34473e-07	0	0	5.3269e-06	0	0	0	0	0	0	0	127	0.0246034	8.73732e-11
1680	25.8549	4.3075e-06	0	0	0	0.000161296	0	0	0	0	0	0	0	127	0.089754	9.65133e-09
1681	25.8549	0	0	0	0	9.71455e-05	0	0	0	0	0	0	0	127	0.0505534	3.27402e-09
1682	25.8549	3.04876e-06	2.43994e-06	0	0	0.000445587	0	0	0	0	0	0	0	127	0.304541	9.04664e-08
1683	25.8549	1.47321e-06	2.18217e-06	0	0	0.00019006	0	0	0	0	0	0	0	127	0.0293708	3.72148e-09
1684	25.8549	0	0	0	0	2.14106e-05	0	0	0	0	0	0	0	127	0.0198233	2.82953e-10
1685	25.8549	0	0	0	0	4.61736e-06	0	0	0	0	0	0	0	127	0.0159589	4.91253e-11
1686	25.8549	0	0	0	0	5.88097e-05	0	0	0	0	0	0	0	127	0.0213325	8.3637e-10
1687	25.8549	0	0	0	0	0	0	0	0	0	0	0	0	127	0	0
1688	26.0777	0	0	0	0	0	0	0	0	0	0	0	0	127	0	0
1689	25.8549	0	0	0	0	5.16218e-05	0	0	0	0	0	0	0	127	0.0358079	1.23231e-09
1690	25.8549	0	0	0	0	0	0	0	0	0	0	0	0	127	0	0
1691	25.8549	3.55813e-06	2.25542e-06	0	0	2.15259e-05	0	0	0	0	0	0.656959	2	127	0.03208	4.60367e-10
1692	25.8549	0	1.00861e-06	0	0	0.000102691	0	0	0	0	0	0	0	127	0.0640578	4.38543e-09
1693	25.8549	0	0	0	0	2.04653e-05	0	0	0	0	0	0	0	127	0.0147675	2.01481e-10
1694	25.8549	0	0	0	0	4.99181e-05	0	0	0	0	0	0	0	127	0.0238394	7.93344e-10
1695	25.8549	0	0	0	0	0	0	0	0	0	0	0	0	127	0	0
1696	25.8549	1.92368e-06	1.65929e-06	0	0	3.10314e-05	0	0	0	0	0	0	0	127	0.0206802	4.27825e-10
1697	25.8549	3.07887e-06	4.20534e-06	0	0	1.99789e-05	0	0	0	0	0	0	0	127	0.0398282	5.30483e-10
1698	25.8549	2.68012e-06	1.69566e-06	0	0	5.33918e-05	0	0	0	0	0	0	0	127	0.0615966	2.1925e-09
1699	25.8549	0	0	0	0	0	0	0	0	0	0	0	0	127	0	0
1700	25.8549	0	0	0	0	3.19359e-05	0	0	0	0	0	0	0	127	0.0153194	3.26159e-10
1701	25.8549	3.15888e-06	4.22003e-06	0	0	0.000187212	0	0	0	0	0	0	0	127	0.101622	1.26832e-08
1702	25.8549	0	0	0	0	0	0	0	0	0	0	0	0	127	0	0
1703	25.8549	9.28835e-07	5.22855e-06	0	4.27487e-09	1.14335e-05	0	0	0	0	0	0	0	127	0.0246989	1.88264e-10
1704	25.8549	2.10344e-06	0	0	0	0.000213287	0	0	0	0	0	0	0	127	0.116852	1.66154e-08
1705	25.8549	0	0	0	0	9.41573e-05	0	0	0	0	0	0	0	127	0.0612816	3.84674e-09
1706	25.8549	0	0	0	0	0.000114013	0	0	0	0	0	0	0	127	0.0741116	5.63314e-09
1707	25.8549	0	3.8429e-06	0	0	0.000160057	0	0	0	0	0	0	0	127	0.0972741	1.03796e-08
1708	25.8549	0	1.20932e-06	0	0	3.92511e-05	0	0	0	0	0	0	0	127	0.0194942	5.10113e-10
1709	25.8549	0	0	0	0	0.000125183	0	0	0	0	0	0	0	127	0.0210241	1.75457e-09
1710	26.0777	0	0	0	0	7.53449e-05	0	0	0	0	0	0	0	127	0.0205504	1.03225e-09
1711	26.0777	0	0	0	0	0.000168386	0	0	0	0	0	0	0	127	0.0637658	7.1582e-09
1712	26.0777	0	0	0	0	5.17497e-05	0	0	0	0	0	0	0	127	0.0513289	1.77084e-09
1713	25.8549											0	0	127
1714	25.8549	0	1.72949e-07	0	0	9.69656e-05	0	0	0	0	0	0	0	127	0.0327279	2.11565e-09
1715	25.8549	0	2.29759e-06	0	0	0.000282422	0	0	0	0	0	0	0	127	0.15342	2.88861e-08
1716	25.8549	0	0	0	0	0.000102898	0	0	0	0	0	0	0	127	0.0316736	2.17275e-09
1717	25.8549	7.98283e-07	1.82357e-06	0	0	2.3061e-05	0	0	0	0	0	0	0	127	0.0221024	3.39803e-10
1718	25.8549	2.57553e-06	3.29331e-06	0	0	4.17182e-05	0	0	0	0	0	0	0	127	0.0311944	8.67581e-10
1719	25.8549	9.80554e-07	1.55433e-06	0	0	9.95926e-05	0	0	0	0	0	0	0	127	0.0408352	2.71126e-09
1720	25.8549	0	0	0	0	0.000183698	0	0	0	0	0	0	0	127	0.0794488	9.72972e-09
1721	25.8549	2.34574e-06	1.55297e-06	0	0	0.000240476	0	0	0	0	0	4.65848	6	127	0.201552	3.23123e-08
1722	25.8549	3.52044e-06	3.50602e-06	0	0	4.40691e-05	0	0	0	0	0	13.9065	21	100	0.0508289	1.49332e-09
1723	25.8549	9.99356e-07	1.22623e-06	0	0	0	0	0	0	0	0	0	0	127	0	0
1724	25.8549	1.01861e-06	1.44283e-06	0	0	6.40825e-05	0	0	0	0	0	0	0	127	0.0387435	1.65519e-09
1725	25.8549	3.50253e-06	1.7239e-06	0	0	0.000674343	0	0	0	0	0	0	0	127	0.197926	8.89801e-08
1726	25.8549	0	0	0	0	2.26138e-06	0	0	0	0	0	0	0	127	0.00419757	6.3282e-12
1727	25.8549	0	0	0	0	4.33822e-05	0	0	0	0	0	0	0	127	0.0370321	1.07102e-09
1728	25.8549	4.44001e-07	1.82039e-07	0	0	5.9627e-06	0	0	0	0	0	0	0	127	0.0183708	7.30266e-11
1729	25.8549	3.40955e-06	0	0	0	2.96727e-05	0	0	0	0	0	0	0	127	0.0180281	3.56628e-10
1730	25.8549	5.19671e-06	2.00952e-06	0	0	0.000307976	0	0	0	0	0	0	0	127	0.159038	3.26532e-08
1731	25.8549	1.16864e-06	3.45793e-06	0	0	0.000186589	0	0	0	0	0	0	0	127	0.0738968	9.19225e-09
1732	25.8549	0	0	0	0	0.000235337	0	0	0	0	0	0	0	127	0.136065	2.13474e-08
1733	25.8549	0	0	0	0	2.92316e-05	0	0	0	0	0	0	0	127	0.0174736	3.40521e-10
1734	25.8549	0	0	0	0	0	0	0	0	0	0	0	0	127	0	0
1735	25.8549	0	1.09639e-06	0	0	0.000101023	0	0	0	0	0	0	0	127	0.0582703	3.92442e-09
1736	26.0777	0	0	0	0	5.69536e-05	0	0	0	0	0	0	0	127	0.0188994	7.17594e-10
1737	26.0777	0	0	0	0	0.000214545	0	0	0	0	0	0	0	127	0.129432	1.85127e-08
1738	26.0777	4.84695e-06	0	0	0	0.000565113	0	0	0	0	0	4.05645	6	127	0.183984	6.93145e-08
1739	26.0777	3.38615e-06	0	0	0	0.00014795	0	0	0	0	0	0	0	127	0.0495735	4.88958e-09
1740												0	0	127
1741	25.8549	0	3.20892e-06	0	0	4.24053e-05	0	0	0	0	0	0	0	127	0.0385962	1.09112e-09
1742	25.8549	0	2.58846e-06	0	0	0.000270848	0	0	0	0	0	0	0	127	0.135799	2.45206e-08
1743	25.8549	0	3.5338e-06	0	0	0.000198379	0	0	0	0	0	0	0	127	0.110504	1.46144e-08
1744	25.8549	2.38214e-06	6.33633e-06	0	0	0.000233487	0	0	0	0	0	0	0	127	0.184921	2.87844e-08
1745	25.8549	1.89238e-06	0	0	0	0.000131443	0	0	0	0	0	0	0	127	0.0592019	5.1878e-09
1746	25.8549	2.79763e-06	0	0	0	0.000203506	0	0	0	0	0	0	0	127	0.135715	1.84125e-08
1747	25.8549	2.87638e-06	0	0	0	0.000116332	0	0	0	0	0	3.34618	4	127	0.0887145	6.8802e-09
1748	25.8549	3.71184e-06	3.06369e-06	0	0	0.000232261	0	0	0	0	0	0	0	127	0.16036	2.48303e-08
1749	25.8549	0	0	0	0	2.95047e-05	0	0	0	0	0	0	0	127	0.0270217	5.31511e-10
1750	25.8549	0	0	0	0	1.69658e-06	0	0	0	0	0	0	0	127	0.00672433	7.60556e-12
1751	25.8549	2.76942e-06	2.49148e-06	0	0	9.15515e-06	0	0	0	0	0	0	0	127	0.015102	9.21739e-11
1752	25.8549	1.68292e-06	5.10339e-06	0	0	0.000114982	0	0	0	0	0	5.56681	9	93	0.0387162	2.96777e-09
1753	25.8549	0	3.65583e-06	0	0	0.000101391	0	0	0	0	0	0	0	127	0.0543864	3.6762e-09
1754	25.8549	0	1.40602e-06	0	4.29426e-09	9.89228e-06	0	0	0	0	0	0	0	127	0.0106019	6.99182e-11
1755	25.8549	0	0	0	0	1.51181e-05	0	0	0	0	0	0	0	127	0.0166938	1.68252e-10
1756	25.8549	0	0	0	0	0	0	0	0	0	0	0	0	127	0	0
1757	25.8549	0	0	0	0	2.26026e-06	0	0	0	0	0	0	0	127	0.00400833	6.03991e-12
1758	25.8549	0	3.00693e-06	0	0	7.52343e-05	0	0	0	0	0	0	0	127	0.0653103	3.27571e-09
1759	25.8549	0	3.4118e-07	0	0	2.89534e-05	0	0	0	0	0	0	0	127	0.0153297	2.95898e-10
1760	25.8549	0	0	0	0	3.31875e-05	0	0	0	0	0	0	0	127	0.0123457	2.73149e-10
1761	25.8549	0	0	0	0	3.42939e-05	0	0	0	0	0	0	0	127	0.00454579	1.03929e-10
1762	26.0777	0	0	0	0	0.0003187	0	0	0	0	0	0	0	127	0.186305	3.95837e-08
1763	26.0777	0	0	0	0	0.000776133	0	0	0	0	0	0	0	127	0.514836	2.66388e-07
1764	26.0777	2.6245e-06	0	0	0	0.00044718	0	0	0	0	0	0	0	127	0.20233	6.03186e-08
1765	26.0777	1.94011e-06	0	0	0	0.000463892	0	0	0	0	0	0	0	127	0.271846	8.40715e-08
1766	26.0777	2.16268e-06	0	0	0	0.000253149	0	0	0	0	0	0	0	127	0.193523	3.26602e-08
1767	25.8549											0	0	127
1768	25.8549	0	2.56622e-06	0	0	0.000246187	0	0	0	0	0	0	0	127	0.212052	3.48028e-08
1769	25.8549	0	0	0	0	2.0127e-05	0	0	0	0	0	0	0	127	0.0152921	2.05189e-10
1770	25.8549	1.57827e-06	7.88045e-07	0	0	9.74713e-05	0	0	0	0	0	0	0	127	0.0819527	5.32536e-09
1771	25.8549	6.6948e-06	4.18122e-06	0	0	0.000167204	0	0	0	0	0	0	0	127	0.0614932	6.85462e-09
1772	25.8549	5.17631e-06	0	0	0	0.000190004	0	0	0	0	0	0	0	127	0.0770735	9.76285e-09
1773	25.8549	2.7653e-06	0	0	0	0.000643551	0	0	0	0	0	0	0	127	0.176192	7.55923e-08
1774	25.8549	1.15887e-06	1.62844e-06	0	0	0.000301688	0	0	0	0	0	0	0	127	0.0486195	9.77862e-09
1775	25.8549	2.23094e-06	1.83544e-06	0	0	0.000246826	0	0	0	0	0	0	0	127	0.168423	2.7714e-08
1776	25.8549	0	0	0	0	1.1877e-05	0	0	0	0	0	0	0	127	0.0195472	1.54774e-10
1777	25.8549	5.03048e-07	7.44125e-07	0	0	4.07172e-05	0	0	0	0	0	0	0	127	0.0370005	1.00437e-09
1778	25.8549	2.75341e-06	3.14866e-06	0	0	4.94275e-05	0	0	0	0	0	6.31853	9	99	0.020369	6.71194e-10
1779	25.8549	0	0	0	0	3.46445e-05	0	0	0	0	0	0	0	127	0.0233621	5.3958e-10
1780	25.8549	0	1.32956e-06	0	0	4.0503e-05	0	0	0	0	0	0	0	127	0.0397696	1.07386e-09
1781	25.8549	0	4.05745e-06	0	4.14844e-09	2.26104e-05	0	0	0	0	0	0	0	127	0.0173685	2.61805e-10
1782	25.8549	0	3.11394e-06	0	0	0	0	0	0	0	0	0	0	127	0	0
1783	25.8549	0	0	0	0	0	0	0	0	0	0	0	0	127	0	0
1784	25.8549	0	0	0	0	7.24974e-06	0	0	0	0	0	0	0	127	0.00676188	3.26813e-11
1785	25.8549	0	0	0	0	4.66349e-05	0	0	0	0	0	0	0	127	0.0225443	7.00901e-10
1786	25.8549	0	5.06766e-06	0	0	5.17922e-05	0	0	0	0	0	0	0	127	0.0396844	1.37023e-09
1787	23.7437	0	0	0	0	2.5807e-06	0	0	0	0	0	0	0	127	0.00352709	6.06823e-12
1788	23.7437	0	0	0	0	6.68102e-05	0	0	0	0	0	0	0	127	0.0196	8.72987e-10
1789	26.0777	0	0	0	0	0.000245762	0	0	0	0	0	0	0	127	0.0980122	1.60584e-08
1790	26.0777	1.20239e-06	0	0	0	0.000416809	0	0	0	0	0	0	0	127	0.283731	7.88412e-08
1791	26.0777	2.92823e-06	0	0	0	0.00126417	0	0	0	0	0	0	0	127	0.464956	3.91855e-07
1792	26.0777	0	0	0	0	8.18287e-05	0	0	0	0	0	0	0	127	0.0696793	3.80118e-09
1793	26.0777	0	0	0	0	1.48185e-05	0	0	0	0	0	0	0	127	0.00649678	6.41815e-11
1794	25.8549	0	3.25268e-06	0	0	9.41936e-05	0	0	0	0	0	0	0	127	0.0842867	5.29284e-09
1795	25.8549	1.86472e-06	1.53435e-06	0	0	0.000736752	0	0	0	0	0	0	0	127	0.651403	3.19948e-07
1796	25.8549	0	0	0	0	0	0	0	0	0	0	0	0	127	0	0
1797	25.8549	3.79909e-06	2.21659e-06	0	0	0.000615547	0	0	0	0	0	0	0	127	0.309948	1.27192e-07
1798	25.8549	4.12088e-06	4.78329e-07	0	0	0.000460485	0	0	0	0	0	0	0	127	0.145255	4.45918e-08
1799	25.8549	0	0	0	0	7.84422e-05	0	0	0	0	0	0	0	127	0.0491962	2.57271e-09
1800	25.8549	3.96025e-06	0	0	0	2.99031e-05	0	0	0	0	0	0	0	127	0.0366711	7.31055e-10
1801	25.8549	5.10592e-06	2.57427e-06	0	0	0.000979317	0	0	0	0	0	0.929039	3	120	0.391409	2.55542e-07
1802	25.8549	0	0	0	0	0.000160252	0	0	0	0	0	0	0	127	0.0892688	9.53698e-09
1803	25.8549	0	0	0	0	1.58642e-05	0	0	0	0	0	0	0	127	0.00392618	4.15237e-11
1804	25.8549	0	6.87749e-07	0	0	7.44152e-05	0	0	0	0	0	0	0	127	0.0348099	1.72692e-09
1805	25.8549	3.04743e-06	6.08349e-06	0	0	0.000533539	0	0	0	0	0	0.32849	1	127	0.219755	7.81651e-08
1806	25.8549	0	2.93366e-06	0	0	6.36631e-05	0	0	0	0	0	0	0	127	0.0161953	6.8736e-10
1807	25.8549	0	2.23507e-06	0	0	2.73228e-05	0	0	0	0	0	0	0	127	0.00829463	1.51089e-10
1808	25.8549	0	0	0	0	4.44982e-05	0	0	0	0	0	0	0	127	0.0342111	1.01489e-09
1809	25.8549	0	0	0	0	4.76642e-05	0	0	0	0	0	0	0	127	0.00915823	2.91013e-10
1810	23.7437	0	0	0	2.09663e-10	3.18284e-05	0	0	0	0	0	0	0	127	0.00880945	1.86927e-10
1811	23.7437	0	0	0	0	3.30155e-05	0	0	0	0	0	0	0	127	0.0335015	7.37378e-10
1812	23.7437	0	0	0	0	0.000500285	0	0	0	0	0	0	0	127	0.297826	9.93319e-08
1813	23.7437	0	0	0	0	7.69866e-05	0	0	0	0	0	0	0	127	0.00319741	1.64105e-10
1814	23.7437	0	0	0	0	0.000255564	0	0	0	0	0	0	0	127	0.131044	2.23267e-08
1815	23.7437	0	0	0	0	0.000186115	0	0	0	0	0	0	0	127	0.140427	1.74236e-08
1816	26.0777	1.20711e-06	0	0	0	0.000717488	0	0	0	0	0	0	0	127	0.238184	1.13929e-07
1817	26.0777	4.50676e-06	0	0	0	0.000765134	0	0	0	0	0	0	0	127	0.315187	1.60773e-07
1818	26.0777	1.0997e-06	0	0	0	0.000404897	0	0	0	0	0	0	0	127	0.20234	5.46181e-08
1819	26.0777	0	0	0	0	0.000161382	0	0	0	0	0	0	0	127	0.0627963	6.75614e-09
1820	26.0777	0	0	0	0	6.00209e-05	0	0	0	0	0	0	0	127	0.0440512	1.76266e-09
1821	25.8549	0	1.97379e-06	0	0	7.74762e-05	0	0	0	0	0	0	0	127	0.0868444	4.48558e-09
1822	25.8549	0	2.10544e-06	0	0	6.31177e-05	0	0	0	0	0	0	0	127	0.0945179	3.97717e-09
1823	25.8549	2.20209e-06	2.44419e-07	0	0	0.000135083	0	0	0	0	0	0	0	127	0.0893385	8.04543e-09
1824	25.8549	4.81074e-06	2.62219e-06	0	0	0.000717072	0	0	0	0	0	0	0	127	0.331332	1.58393e-07
1825	25.8549	1.52103e-06	1.68273e-06	0	0	0.000488475	0	0	0	0	0	0	0	127	0.257483	8.38493e-08
1826	25.8549	1.19815e-08	0	0	0	0.00036203	0	0	0	0	0	0	0	127	0.156671	3.78132e-08
1827	25.8549	4.00543e-06	0	0	0	2.82453e-05	0	0	0	0	0	0	0	127	0.00364848	6.87017e-11
1828	25.8549	9.03398e-07	0	0	0	1.03888e-05	0	0	0	0	0	0	0	127	0.0086267	5.97473e-11
1829	25.8549	4.70555e-06	1.83046e-06	0	0	0.000169579	0	0	0	0	0	0	0	127	0.0507095	5.73283e-09
1830	25.8549	0	0	0	0	5.68733e-05	0	0	0	0	0	0	0	127	0.0387584	1.46955e-09
1831	25.8549	0	0	0	0	0	0	0	0	0	0	0	0	127	0	0
1832	25.8549	1.85193e-06	8.28099e-07	0	0	7.05403e-05	0	0	0	0	0	0	0	127	0.0377507	1.7753e-09
1833	23.7437	9.76378e-07	1.93128e-06	0	0	0.000243128	0	0	0	0	0	0	0	127	0.0928237	1.50453e-08
1834	23.7437	0	0	0	0	1.22793e-05	0	0	0	0	0	0	0	127	0.00749049	6.13187e-11
1835	23.7437	0	2.01169e-06	0	0	0.00019473	0	0	0	0	0	0	0	127	0.11602	1.50617e-08
1836	23.7437	3.40102e-06	2.70335e-06	0	0	8.00689e-05	0	0	0	0	0	0	0	127	0.0600708	3.20653e-09
1837	23.7437	4.96012e-06	4.32906e-06	0	0	0.000116852	0	0	0	0	0	0	0	127	0.125654	9.78863e-09
1838	23.7437	9.8238e-07	4.66194e-07	0	0	3.75046e-05	0	0	0	0	0	0	0	127	0.0123387	3.08506e-10
1839	23.7437	0	0	0	0	2.48205e-05	0	0	0	0	0	0	0	127	0.0175547	2.90477e-10
1840	23.7437	0	0	0	0	0.000109945	0	0	0	0	0	0	0	127	0.0863125	6.3264e-09
1841	23.7437	0	0	0	0	0.000260123	0	0	0	0	0	0	0	127	0.201786	3.49928e-08
1842	23.7437	0	0	0	0	0.000182125	0	0	0	0	0	0	0	127	0.119589	1.45201e-08
1843	23.7437	0	0	0	0	0.000198186	0	0	0	0	0	0	0	127	0.12457	1.64587e-08
1844	23.7437	2.99158e-06	0	0	0	0.000328274	0	0	0	0	0	0	0	127	0.210502	4.60682e-08
1845	23.7437	0	0	0	0	0.00027705	0	0	0	0	0	0	0	127	0.108336	2.00097e-08
1846	23.7437	0	0	0	0	0.000190762	0	0	0	0	0	0	0	127	0.0659852	8.39164e-09
1847	23.7437	0	0	0	0	0.00031359	0	0	0	0	0	18.4089	21	100	0.133948	2.80032e-08
1848	26.0777	0	5.0236e-06	0	0	0.000194458	0	0	0	0	0	0	0	127	0.0336782	4.366e-09
1849	25.8549	0	3.51615e-06	0	0	7.46607e-05	0	0	0	0	0	0	0	127	0.0555213	2.76351e-09
1850	25.8549	0	3.28219e-06	0	0	0.000262623	0	0	0	0	0	0	0	127	0.268329	4.69796e-08
1851	25.8549	0	0	0	0	4.79367e-05	0	0	0	0	0	0	0	127	0.0463026	1.47973e-09
1852	25.8549	9.48896e-07	2.09389e-06	0	0	0.000286118	0	0	0	0	0	0	0	127	0.159006	3.03298e-08
1853	25.8549	1.93011e-06	3.00042e-06	0	0	0.000969832	0	0	0	0	0	0	0	127	0.32628	2.10958e-07
1854	25.8549	0	0	0	0	0.00020849	0	0	0	0	0	0	0	127	0.0178414	2.47984e-09
1855	23.7437	1.00905e-06	0	0	0	0.000142142	0	0	0	0	0	0	0	127	0.0715917	6.78414e-09
1856	23.7437	6.91931e-06	0	0	0	0.000116552	0	0	0	0	0	0	0	127	0.0671327	5.2163e-09
1857	23.7437	6.40507e-06	3.3824e-06	0	0	0.00017149	0	0	0	0	0	0	0	127	0.123618	1.41329e-08
1858	23.7437	4.43104e-06	3.33116e-07	0	0	8.30535e-05	0	0	0	0	0	0	0	127	0.0683162	3.7826e-09
1859	23.7437	1.67753e-06	0	0	0	6.58549e-05	0	0	0	0	0	0	0	127	0.0185012	8.12263e-10
1860	23.7437	0	0	0	0	4.82351e-05	0	0	0	0	0	0	0	127	0.0261235	8.40046e-10
1861	23.7437	2.56874e-06	2.6986e-06	0	0	0.00119826	0	0	0	0	0	0.32849	3	106	0.168246	1.34402e-07
1862	23.7437	0	0	0	0	4.6747e-05	0	0	0	0	0	0	0	127	0.0486233	1.51533e-09
1863	23.7437	0	0	0	0	3.81646e-05	0	0	0	0	0	0	0	127	0.0421478	1.07237e-09
1864	23.7437	0	0	0	0	0.000122382	0	0	0	0	0	0	0	127	0.0730565	5.96056e-09
1865	23.7437	4.17725e-06	0	0	0	0.000202214	0	0	0	0	0	0	0	127	0.0939598	1.26666e-08
1866	23.7437	0	0	0	0	1.41309e-05	0	0	0	0	0	0	0	127	0.00533432	5.02523e-11
1867	23.7437	5.04709e-06	2.71164e-06	0	0	0.000103816	0	0	0	0	0	0	0	127	0.0632917	4.38045e-09
1868	23.7437	3.86264e-06	0	0	0	6.49835e-05	0	0	0	0	0	0	0	127	0.0376807	1.63242e-09
1869	23.7437	4.46665e-06	0	0	0	0.00103654	0	0	0	0	0	0	0	127	0.539682	3.72936e-07
1870	23.7437	0	8.75018e-07	0	0	0.000213078	0	0	0	0	0	0	0	127	0.132404	1.88083e-08
1871	23.7437	0	2.5458e-06	0	0	4.85122e-05	0	0	0	0	0	0	0	127	0.0408821	1.32219e-09
1872	23.7437	3.95292e-06	4.08931e-06	0	0	0.000624278	0	0	0	0	0	5.57637	7	109	0.362496	1.50866e-07
1873	23.7437	8.2494e-06	3.03901e-06	0	0	0.00247875	0	0	0	0	0	1.64202	4	96	0.849747	1.40421e-06
1874	23.7437	6.3316e-06	5.45872e-06	0	0	0.00157514	0	0	0	0	0	11.6839	17	107	0.729223	7.65754e-07
1875	23.7437	2.04573e-06	4.76818e-06	0	0	0.000635981	0	0	0	0	0	1.31374	4	127	0.472612	2.00382e-07
1876	23.7437	0	4.86167e-06	0	0	0.000628262	0	0	0	0	0	26.5838	43	127	0.379306	1.58869e-07
1877	26.0777	3.87781e-07	6.12436e-06	0	1.02575e-08	0.000167853	0	0	0	0	0	0	0	127	0.0796459	8.91255e-09
1878	28.7426	0	0	0	1.23715e-07	0.00122397	0	0	0	0	0	1.35416	2	13	1.05299	8.59214e-07
1879	28.7426	0	2.589e-06	0	2.5e-07	0	0	0	0	0	0	0	0	3	0	0
1880	25.8549	0	9.31717e-07	0	2.5e-07	0	0	0	0	0	0	0	0	3	0	0
1881	25.8549	0	0	0	2.5e-07	0	0	0	0	0	0	0	0	3	0	0
1882	30.7721	0	0	0	2.5e-07	0	0	0	0	0	0	0	0	3	0	0
1883	30.7721	0	0	0	2.38011e-07	0	0	0	0	0	0	0	0	3	0	0
1884	30.7721	0	0	0	5.46258e-08	6.12753e-05	0	0	0	0	0	4.3125	8	24	0.0445237	1.8188e-09
1885	30.7721	0	0	0	1.22786e-08	0.00151361	0	0	0	0	0	4.39855	7	15	0.911027	9.19292e-07
1886	30.7721	0	0	0	0	0.00250204	0	0	0	0	0	3.96287	8	32	1.99584	3.32912e-06
1887	30.7721	0	0	0	9.85836e-08	0.000710398	0	0	0	0	0	12.5718	13	12	0.686539	3.25144e-07
1888	30.7721	0	0	0	1.69494e-07	0.000499631	0	0	0	0	0	1.03867	3	12	0.526656	1.75423e-07
1889	30.7721	0	0	0	0	0.00178506	0	0	0	0	0	3.66765	10	34	2.09921	2.49814e-06
1890	30.7721	6.20244e-06	0	0	0	0.00298895	0	0	0	0	0	3.66765	8	61	1.52454	3.03784e-06
1891	30.7721	2.91666e-06	0	0	0	0.00214509	0	1.90367e-09	0	0	0	7.34154	14	59	1.48524	2.12399e-06
1892	30.7721	1.42167e-05	0	0	0	0.00149874	0	0	0	0	0	8.55835	10	53	0.851754	8.51036e-07
1893	30.7721	2.23738e-06	0	0	0	0.0011082	0	0	0	0	0	6.82666	9	33	1.31023	9.67996e-07
1894	30.7721	0	6.2298e-07	0	0	0.000701878	0	0	0	0	0	4.91531	6	30	0.758673	3.54997e-07
1895	30.7721	3.05329e-06	3.6026e-06	0	0	0.000690388	0	0	0	0	0	0.46455	4	10	0.541506	2.49233e-07
1896	30.7721	4.94352e-06	1.56326e-06	0	0	0.000221151	0	0	0	0	0	5.4213	7	17	0.275823	4.06658e-08
1897	30.7721	1.43532e-06	0	0	0	0.00044592	0	0	0	0	0	3.09599	5	11	0.337969	1.00471e-07
1898	30.7721	8.46163e-06	0	0	0	0.00228407	0	0	0	0	0	1.31374	3	14	1.15319	1.75598e-06
1899	30.7721	1.1391e-06	0	0	1.5467e-07	0.000658655	0	0	0	0	0	0	0	7	0.304679	1.33786e-07
1900	27.6955	1.09473e-07	5.20964e-06	0	2.44989e-07	2.13267e-06	0	0	0	0	0	0	0	7	0.00757791	1.07741e-11
1901	27.6955	3.54276e-06	7.12371e-07	0	4.05983e-08	0.000988246	0	0	0	0	0	7.44856	10	21	0.364942	2.40435e-07
1902	27.6955	3.23831e-06	0	0	0	0.000913014	0	0	0	0	0	0.656959	2	7	0.342655	2.08566e-07
1903	27.6955	3.43376e-06	2.4828e-06	0	0	0.00131743	0	0	0	0	0	2.56391	5	10	0.266424	2.33996e-07
1904	27.6955	2.11488e-06	0	0	0	4.65751e-05	0	0	0	0	0	1.64202	3	10	0.047503	1.47497e-09
1905	27.6955	2.60343e-06	7.10176e-08	0	0	4.42562e-06	0	0	0	0	0	4.26254	7	10	0.00747964	2.2068e-11
1906	25.8549	0	3.76141e-06	0	2.2411e-07	0.000229247	0	0	0	0	0	0	0	3	0.154397	2.35967e-08
1907	25.8549	0	0	0	2.16482e-07	0.000434997	0	0	0	0	0	0	0	3	0.350952	1.01775e-07
1908	25.8549	0	0	0	2.28576e-07	0.000221397	0	0	0	0	0	0	0	3	0.132665	1.95811e-08
1909	25.8549	0	0	0	2.5e-07	0	0	0	0	0	0	0	0	3	0	0
1910	30.7721	0	0	0	2.33094e-07	0	0	0	0	0	0	0	0	3	0	0
1911	30.7721	0	0	0	2.17044e-07	0.000172622	0	0	0	0	0	0	0	3	0.192207	2.21194e-08
1912	30.7721	0	0	0	2.37308e-07	1.12786e-05	0	0	0	0	0	0	0	3	0.00355928	2.67625e-11
1913	30.7721	0	0	0	7.27722e-08	0.00170882	0	0	0	0	0	8.05962	12	15	1.41214	1.60872e-06
1914	30.7721	0	0	0	1.3962e-09	0.00334239	0	0	0	0	0	2.64652	5	19	1.79148	3.99188e-06
1915	30.7721	0	0	0	6.49453e-08	0.00100655	0	0	0	0	0	6.00822	7	16	0.815872	5.47478e-07
1916	30.7721	0	0	0	3.45453e-08	0.00159853	0	0	0	0	0	2.50015	6	16	1.3375	1.42536e-06
1917	30.7721	1.82209e-06	0	0	0	0.00227396	0	0	0	0	0	4.69279	9	22	1.72078	2.60865e-06
1918	30.7721	8.75339e-07	0	0	0	0.00336254	0	0	0	0	0	4.39855	6	47	1.895	4.248e-06
1919	30.7721	4.82482e-06	0	0	0	0.00165685	0	0	0	0	0	4.87164	6	51	1.26128	1.39317e-06
1920	30.7721	8.482e-06	0	0	0	0.00261604	0	0	0	0	0	3.28135	5	22	2.27729	3.97165e-06
1921	30.7721	2.17121e-06	0	0	0	0.00133524	0	0	0	0	0	5.11758	7	45	1.10078	9.79866e-07
1922	30.7721	0	0	0	0	0.000620598	0	0	0	0	0	5.90105	10	33	0.663949	2.74697e-07
1923	30.7721	0	0	0	0	0.000900429	0	0	0	0	0	3.02575	7	26	0.931339	5.59069e-07
1924	30.7721	0	3.25484e-06	0	0	0.000428396	0	0	0	0	0	5.89203	11	17	0.433371	1.2377e-07
1925	30.7721	0	5.64812e-07	0	0	0.00265425	0	0	0	0	0	1.35416	5	9	0.180017	3.18541e-07
1926	30.7721	0	0	0	0	0.000775386	0	0	0	0	0	1.64202	4	15	0.513532	2.65457e-07
1927	30.7721	2.36829e-06	0	0	2.83836e-08	0.00202237	0	0	0	0	0	0.985384	5	17	0.828469	1.11698e-06
1928	30.7721	0	0	0	1.92079e-07	3.45856e-06	0	0	0	0	0	0	0	7	0.0199718	4.6049e-11
1929	30.7721	0	3.05867e-06	0	1.90314e-07	0	0	0	0	0	0	0	0	7	0	0
1930	27.6955	3.74742e-06	3.2431e-07	0	4.1127e-08	0.000194462	0	0	0	0	0	4.87164	8	17	0.129984	1.68513e-08
1931	27.6955	4.98777e-06	4.91972e-06	0	0	0.000370092	0	0	0	0	0	3.74008	6	9	0.203454	5.01979e-08
1932	27.6955	7.42585e-07	3.27273e-06	0	4.31989e-08	6.51644e-05	0	0	0	0	0	0	0	5	0.0472833	2.05413e-09
1933	27.6955	4.39496e-06	2.70958e-06	0	3.53893e-10	3.2772e-05	0	0	0	0	0	3.42549	5	21	0.0285426	6.23599e-10
1934	25.8549	0	0	0	2.49954e-07	0	0	0	0	0	0	0	0	3	0	0
1935	25.8549	0	0	0	3.91747e-08	0.00061297	0	0	0	0	0	0.656959	2	10	0.591594	2.41753e-07
1936	25.8549	0	0	0	1.30156e-07	0.0010472	0	0	0	0	0	0	0	3	0.714031	4.9849e-07
1937	25.8549	0	0	0	1.62748e-07	0.000464658	0	0	0	0	0	12.2742	16	13	0.435531	1.34915e-07
1938	30.7721	0	0	0	5.83623e-08	0.00106976	0	0	0	0	0	2.39008	5	9	1.09577	7.81478e-07
1939	30.7721	0	0	0	1.15498e-07	0.00101847	0	0	0	0	0	0	0	3	0.769335	5.22365e-07
1940	30.7721	0	0	0	2.07923e-07	5.27081e-06	0	0	0	0	0	0	0	3	0.0112015	3.93607e-11
1941	30.7721	0	0	0	9.52291e-08	0.00079249	0	0	0	0	0	1.31374	7	11	0.696209	3.67826e-07
1942	30.7721	0	0	0	0	0.00239069	0	0	0	0	0	4.10896	6	29	1.53037	2.43909e-06
1943	30.7721	4.48041e-07	0	0	0	0.00174496	0	0	0	0	0	2.78517	5	18	1.23055	1.43151e-06
1944	30.7721	2.81567e-06	0	0	0	0.00388061	0	0	0	0	0	5.71784	8	29	2.74482	7.10105e-06
1945	30.7721	2.4244e-06	0	0	0	0.00444423	0	0	0	0	0	0.656959	4	30	3.13592	9.29118e-06
1946	30.7721	4.93144e-06	0	0	0	0.00322441	0	0	0	0	0	5.72714	7	15	2.95973	6.36224e-06
1947	30.7721	1.89174e-06	0	0	0	0.00265552	0	0	0	0	0	2.93557	5	27	2.53671	4.49085e-06
1948	30.7721	5.09896e-06	0	0	0	0.0045726	0	0	0	0	0	7.65105	10	40	2.22997	6.79786e-06
1949	30.7721	4.91675e-06	0	0	0	0.00454759	0	0	0	0	0	2.50015	4	28	3.17997	9.64081e-06
1950	30.7721	1.18795e-06	0	0	0	0.00154112	0	0	0	0	0	3.94932	6	53	1.1966	1.22941e-06
1951	30.7721	0	0	0	0	0.00136894	0	0	0	0	0	4.87164	9	32	1.18666	1.08298e-06
1952	30.7721	1.21343e-06	0	0	0	0.000914032	0	0	0	0	0	4.5657	7	21	0.860738	5.24495e-07
1953	30.7721	1.10166e-07	2.98765e-06	0	0	0.000760094	0	0	0	0	0	3.29768	4	10	0.418312	2.11971e-07
1954	30.7721	1.15276e-07	0	0	0	0.00157793	0	0	0	0	0	3.02575	4	15	0.60861	6.40229e-07
1955	30.7721	3.61272e-06	0	0	0	0.00465456	0	0	0	0	0	9.17133	13	16	2.35502	7.30772e-06
1956	30.7721	0	0	0	1.272e-07	0.000332123	0	0	0	0	0	0	0	7	0.168721	3.73575e-08
1957	30.7721	0	0	0	1.16559e-08	0	0	0	0	0	0	4.55397	9	16	0	0
1958	27.6955	4.04723e-06	4.35114e-06	0	1.80521e-07	0.0026759	0	0	0	0	0	0	0	7	1.92428	3.43278e-06
1959	27.6955	5.89213e-06	2.67332e-07	0	0	0.0102685	0	0	0	0	0	2.78517	9	41	4.74395	3.24755e-05
1960	27.6955	0	0	0	6.67214e-08	0.00145548	0	0	0	0	0	5.3719	9	25	0.0590949	5.73409e-08
1961	27.6955	3.53075e-06	0	0	8.90471e-08	0.0072409	0	0	0	0	0	0	0	5	0.455564	2.19913e-06
1962	25.8549	0	0	0	1.65629e-07	5.89432e-05	0	0	0	0	0	5.57637	7	13	0.0608581	2.39145e-09
1963	25.8549	0	0	0	9.25553e-08	0.000842895	0	0	0	0	0	3.02575	6	11	0.537908	3.02267e-07
1964	25.8549	0	0	0	5.43712e-08	0.000965131	0	0	0	0	0	1.18423	3	13	0.979597	6.30292e-07
1965	25.8549	0	0	0	1.6351e-08	0.00134556	0	0	0	0	0	1.67452	3	15	1.18361	1.06174e-06
1966	30.7721	0	0	0	2.11415e-08	0.00126641	0	0	0	0	0	5.71784	9	3	0.890721	7.52015e-07
1967	30.7721	0	0	0	2.3428e-08	0.00224432	0	0	0	0	0	0.929039	2	16	1.47514	2.20712e-06
1968	30.7721	0	0	0	4.38722e-08	0.00198361	0	0	0	0	0	4.27508	8	19	1.60564	2.1233e-06
1969	30.7721	0	0	0	1.35254e-07	0.00105264	0	0	0	0	0	5.8558	8	3	0.84136	5.90431e-07
1970	30.7721	2.38635e-06	0	0	0	0.0037641	0	0	0	0	0	4.83862	8	34	1.88769	4.73696e-06
1971	30.7721	2.76274e-06	0	0	0	0.00374799	0	0	0	0	0	4.83862	10	18	1.73386	4.33234e-06
1972	30.7721	0	0	0	0	0.00242774	0	0	0	0	0	3.02575	5	33	2.51351	4.0681e-06
1973	30.7721	3.66273e-06	0	0	0	0.00149224	0	0	0	0	0	28.9042	45	79	1.00818	1.00296e-06
1974	30.7721	2.21741e-06	0	0	0	0.00232132	0	0	0	0	0	5.24123	9	36	1.85284	2.86736e-06
1975	30.7721	0	0	0	0	0.00234977	0	0	0	0	0	2.93557	5	15	1.98398	3.10794e-06
1976	30.7721	4.00233e-06	0	0	0	0.00361526	0	0	0	0	0	1.39341	3	14	2.9959	7.22064e-06
1977	30.7721	2.9525e-06	0	0	0	0.00225993	0	0	0	0	0	4.69279	8	27	2.35131	3.54253e-06
1978	30.7721	1.70457e-06	0	0	0	0.00224837	0	0	0	0	0	2.93557	5	23	1.61009	2.41338e-06
1979	30.7721	3.09064e-06	0	0	0	0.00176912	0	0	0	0	0	7.16682	10	34	1.60334	1.89101e-06
1980	30.7721	3.4566e-06	0	0	0	0.00215385	0	0	0	0	0	2.97197	8	22	1.41216	2.02772e-06
1981	30.7721	7.06474e-07	2.41765e-06	0	0	0.000426483	0	0	0	0	0	3.62349	7	9	0.404073	1.14887e-07
1982	30.7721	0	0	0	0	0.000107073	0	0	0	0	0	4.19924	7	15	0.0240941	1.71989e-09
1983	30.7721	2.69333e-06	0	0	0	0.00062001	0	0	0	0	0	0.985384	3	11	0.391537	1.61838e-07
1984	30.7721	3.15397e-06	0	0	4.77231e-08	0.00350567	0	0	0	0	0	4.87164	7	13	1.72148	4.0233e-06
1985	30.7721	0	0	0	1.20754e-07	0	0	0	0	0	0	8.50309	12	14	0	0
1986	30.7721	0	0	0	4.81348e-08	0	0	0	0	0	0	0	0	7	0	0
1987	27.6955	5.69828e-06	0	0	3.04801e-08	0.00450172	0	0	0	0	0	2.10244	4	35	1.13502	3.40635e-06
1988	27.6955	4.77204e-06	0	0	1.57671e-08	0.00067942	0	0	0	0	0	14.1056	21	18	0.293571	1.32972e-07
1989	27.6955	6.34911e-06	0	0	0	0.000225297	0	0	0	0	0	6.89609	14	37	0.110134	1.6542e-08
1990	25.8549	0	0	0	1.9038e-08	0.00420421	0	0	0	0	0	1.91472	3	24	2.10674	5.90478e-06
1991	25.8549	0	0	0	7.167e-08	0.00108152	0	0	0	0	0	5.0015	7	12	1.03248	7.4443e-07
1992	25.8549	0	0	0	4.78362e-09	0.000975134	0	0	0	0	0	0.32849	1	21	0.842585	5.47756e-07
1993	25.8549	0	0	0	0	0.00135235	0	0	0	0	0	0.734494	6	20	0.839717	7.5706e-07
1994	30.7721	0	0	0	0	0.00132584	0	0	0	0	0	2.10244	4	11	1.01797	8.9978e-07
1995	30.7721	0	0	0	0	0.00172043	0	0	0	0	0	5.59545	8	26	1.35389	1.55285e-06
1996	30.7721	0	0	0	6.7882e-10	0.00235375	0	0	0	0	0	3.96287	8	24	1.88684	2.96077e-06
1997	30.7721	3.35399e-06	0	0	2.3347e-08	0.00522263	0	0	0	0	0	4.26254	8	20	2.93885	1.02323e-05
1998	30.7721	2.79093e-06	0	0	0	0.00543165	0	0	0	0	0	1.46875	4	19	1.53598	5.56193e-06
1999	30.7721	0	0	0	0	0.00249572	0	0	0	0	0	4.87164	9	19	2.21175	3.67994e-06
[truncated: 15,657 more rows]
