# Supplementary material for: Global and local impacts of multi-dimensional urban form on PM2.5 concentrations: A case study of the downstream urban agglomeration in the Yangtze River Delta
Source: PLoS One. 2026 Jul 24;21(7):e0354380. doi: 10.1371/journal.pone.0354380 (PMC13399353; doi:10.1371/journal.pone.0354380)
Supplement: S1 File — (ZIP) [file pone.0354380.s001.zip › data/Grading Results of PM2.5 Concentration in Lower Yangtze River Cities, 2014–2022.xls]

## Sheet: Sheet1
CITY	PR	2010	Concentration Classification	2011	Concentration Classification	2012	Concentration Classification	2013	Concentration Classification	2014	Concentration Classification	2015	Concentration Classification	2016	Concentration Classification	2017	Concentration Classification	2018	Concentration Classification	2019	Concentration Classification	2020
Tongling City	Anhui Province	60.8321	55-65	62.8071	55-65	59.2453	55-65	66.5552	65-75	62.4724	55-65	50.6169	45-55	47.9465	45-55	52.1413	45-55	42.7644	35-45	41.9432	35-45	33.3993
Chizhou City	Anhui Province	50.595	45-55	52.3734	45-55	49.3405	45-55	54.8636	45-55	52.0298	45-55	39.5145	35-45	38.2432	35-45	39.902	35-45	32.1795	25-35	32.0373	25-35	27.3919
Maanshan City	Anhui Province	64.3168	55-65	65.3061	65-75	62.9146	55-65	72.9486	65-75	66.9467	65-75	57.7647	55-65	50.489	45-55	49.0228	45-55	45.8739	45-55	42.0904	35-45	34.7302
Shanghai	Shanghai	52.5923	45-55	54.5624	45-55	51.3998	45-55	57.688	55-65	51.7202	45-55	49.1745	45-55	42.0964	35-45	39.1306	35-45	34.4438	25-35	32.9225	25-35	28.4879
Yangzhou City	Jiangsu Province	62.8063	55-65	64.6994	55-65	61.6638	55-65	71.0194	65-75	66.0792	65-75	56.6575	55-65	51.1897	45-55	51.1187	45-55	47.0502	45-55	43.2866	35-45	37.1726
Anqing City	Anhui Province	54.27	45-55	55.9702	55-65	53.2383	45-55	58.7373	55-65	54.7065	45-55	44.549	35-45	42.9472	35-45	43.77	35-45	35.4614	35-45	35.3356	35-45	29.7688
Nanjing City	Jiangsu Province	63.9812	55-65	65.8231	65-75	63.1549	55-65	72.83	65-75	68.4441	65-75	57.2054	55-65	49.2326	45-55	47.3341	45-55	45.8243	45-55	41.8246	35-45	34.5667
Taizhou City	Jiangsu Province	61.4689	55-65	63.2752	55-65	60.0589	55-65	70.5346	65-75	64.7086	55-65	56.2927	55-65	50.7253	45-55	49.2233	45-55	45.5449	45-55	41.8272	35-45	36.0132
Wuhu City	Anhui Province	62.202	55-65	64.2256	55-65	60.7863	55-65	69.4809	65-75	64.7249	55-65	53.7531	45-55	49.1134	45-55	49.5071	45-55	43.709	35-45	41.8785	35-45	33.4932
Nantong City	Jiangsu Province	55.543	55-65	57.1327	55-65	53.2044	45-55	62.2869	55-65	55.9134	55-65	50.923	45-55	45.0028	45-55	42.0912	35-45	37.7615	35-45	35.6531	35-45	31.2545
Year	Tongling City	Chizhou City	Maanshan City	Shanghai	Yangzhou City	Anqing City	Nanjing City	Taizhou City	Wuhu City	Nantong City	25-35	35-45	45-55	55-65	65-75	25-35	35-45	45-55	55-65	65-75
2010	55-65	45-55	55-65	45-55	55-65	45-55	55-65	55-65	55-65	55-65	0	0	0.3	0.7	0	0	0	1.5	0.7	0
2011	55-65	45-55	65-75	45-55	55-65	55-65	65-75	55-65	55-65	55-65	0	0	0.2	0.6	0.2	0	0	0.2	0.6	0.2
2012	55-65	45-55	55-65	45-55	55-65	45-55	55-65	55-65	55-65	45-55	0	0	0.4	0.6	0	0	0	0.4	0.6	0
2013	65-75	45-55	65-75	55-65	65-75	55-65	65-75	65-75	65-75	55-65	0	0	0.1	0.3	0.6	0	0	0.1	0.3	0.6
2014	55-65	45-55	65-75	45-55	65-75	45-55	65-75	55-65	55-65	55-65	0	0	0.3	0.4	0.3	0	0	0.3	0.4	0.3
2015	45-55	35-45	55-65	45-55	55-65	35-45	55-65	55-65	45-55	45-55	0	0.2	0.4	0.4	0	0	0.2	0.4	0.4	0
2016	45-55	35-45	45-55	35-45	45-55	35-45	45-55	45-55	45-55	45-55	0	0.3	0.7	0	0	0	0.3	0.7	0	0
2017	45-55	35-45	45-55	35-45	45-55	35-45	45-55	45-55	45-55	35-45	0	0.4	0.6	0	0	0	0.4	0.6	0	0
2018	35-45	25-35	45-55	25-35	45-55	35-45	45-55	45-55	35-45	35-45	0.2	0.4	0.4	0	0	0.2	0.4	0.4	0	0
2019	35-45	25-35	35-45	25-35	35-45	35-45	35-45	35-45	35-45	35-45	0.2	0.8	0	0	0	0.2	0.8	0	0	0
2020	25-35	25-35	25-35	25-35	35-45	25-35	25-35	35-45	25-35	25-35	0.8	0.2	0	0	0	0.8	0.2	0	0	0
Year	25-35	35-45	45-55	55-65	65-75
2010	0	0	0.3	0.7	0
2011	0	0	0.2	0.6	0.2
2012	0	0	0.4	0.6	0
2013	0	0	0.1	0.3	0.6
2014	0	0	0.3	0.4	0.3
2015	0	0.2	0.4	0.4	0
2016	0	0.3	0.7	0	0
2017	0	0.4	0.6	0	0
2018	0.2	0.4	0.4	0	0
2019	0.2	0.8	0	0	0
2020	0.8	0.2	0	0	0
