# Supplementary material for: Global and local impacts of multi-dimensional urban form on PM2.5 concentrations: A case study of the downstream urban agglomeration in the Yangtze River Delta
Source: PLoS One. 2026 Jul 24;21(7):e0354380. doi: 10.1371/journal.pone.0354380 (PMC13399353; doi:10.1371/journal.pone.0354380)
Supplement: S1 File — (ZIP) [file pone.0354380.s001.zip › data/GW-XGBoost rawdata.xls]

## Sheet: GW-XGBoost rawdata
ID	X	Y	PM25	RD	RND	DEM	PWB	PTL
1	118.56	32.4467	31.4859	4.01473e-06	6.39788e-06	52.532	0.0100047	0.0364698
2	121.729	32.6423	26.4047	1.12019e-05	1e-06	39.4304	0.0217367	0.0587719
3	120.526	32.6513	28.3985	5.07845e-06	2.34636e-05	34.3902	0.0136303	0.0579751
4	119.793	30.212	29.3312	5.71444e-06	1e-06	100.34	0.0524225	0.0463978
5	117.358	30.7112	27.543	7.48697e-06	4.92356e-06	59.8181	0.0373859	0.0601093
6	117.358	31.7194	29.9757	7.88655e-06	3.84887e-06	10.7363	0.0501703	0.031405
7	116.819	31.2885	29.9669	1.12529e-05	2.24692e-05	117.237	0.0417159	0.0381091
8	121.264	31.4382	27.8858	9.67567e-06	1e-06	26.8606	0.0310514	0.012627
9	119.806	32.7351	29.5667	2.8335e-06	3.67432e-05	54.8572	0.0581552	0.0235465
10	120.394	30.0514	27.3399	7.81806e-06	1e-06	77.6565	0.0508875	0.0616863
11	116.613	32.3117	27.6397	4.76304e-06	1e-06	69.8934	0.0515454	0.0646133
12	121.835	30.0004	24.9378	1.64558e-05	1e-06	55.0543	0.0586331	0.0679347
13	121.078	30.2207	26.8906	6.1692e-06	1e-06	40.0231	0.0132007	0.0785601
14	117.668	31.429	30.2612	3.1269e-06	1e-06	70.437	0.0525178	0.0745003
15	117.5	32.9433	30.3975	6.26525e-06	3.33135e-05	103.387	0.0456772	0.0414521
16	117.509	30.5075	26.8823	1.03072e-05	1.12659e-05	37.5968	0.00763599	0.0768284
17	118.173	31.9412	28.9158	4.90262e-06	1e-06	12.2452	0.010415	0.0507299
18	119.386	32.3748	32	2.10096e-06	1.73738e-05	46.1373	0.0568801	0.0178166
19	118.876	30.8034	29.8875	1.07769e-05	1.75042e-05	90.9471	0.0220705	0.0653928
20	118.102	31.7932	30.7768	8.48865e-06	9.85741e-06	119.004	0.0133644	0.0488039
21	119.865	33.1899	29.5264	7.21817e-06	2.85274e-05	79.856	0.0551498	0.0372039
22	117.267	31.7928	29.0664	9.89483e-06	2.52208e-05	63.572	0.0485888	0.0628997
23	118.107	30.5506	30.6882	6.03164e-06	4.72171e-06	13.8284	0.0331602	0.0503272
24	118.515	32.1974	31.7695	6.01922e-06	3.46392e-05	44.2401	0.043263	0.0682595
25	119.008	32.0727	31.2447	9.25844e-06	2.47141e-05	11.5138	0.0599245	0.0562889
26	120.818	30.0943	26.7168	6.71789e-06	1.30903e-05	53.3277	0.0177356	0.062085
27	117.598	30.3171	28.1628	1.26202e-05	4.24164e-06	61.4058	0.0203074	0.0371602
28	119.328	30.5487	28.5983	1.09955e-05	1e-06	36.5861	0.0156397	0.0669674
29	119.758	30.477	30.1127	1.30949e-05	1e-06	13.0352	0.0201949	0.0154923
30	116.755	30.9081	27.9271	9.82201e-06	8.39141e-06	54.1124	0.0109254	0.0643057
31	119.841	31.5894	29.0485	5.06067e-06	3.67723e-05	116.663	0.0512973	0.0753638
32	117.438	31.301	29.5684	6.65768e-06	2.88995e-05	42.0179	0.0139543	0.0281491
33	116.858	33.1173	29.1181	1.09154e-05	1.97259e-05	41.1197	0.0260408	0.0695484
34	121.719	32.1424	27.5884	7.33856e-06	1e-06	27.0489	0.036501	0.0436003
35	121.811	33.0665	25.6425	9.97007e-06	1e-06	68.9339	0.0521669	0.0790302
36	120.946	31.8446	27.2395	1.15953e-05	1e-06	66.6425	0.0120766	0.0734331
37	118.175	30.3145	29.9064	9.37504e-06	1e-06	49.4147	0.0405556	0.0693877
38	117.037	31.6215	27.4552	4.32721e-06	2.05893e-05	107.814	0.0502092	0.0503048
39	120.263	32.8771	29.2259	8.43091e-06	1e-06	15.8269	0.0529826	0.0794921
40	118.921	30.6794	29.1581	7.94205e-06	2.03341e-06	110.939	0.0555747	0.0183043
41	117.171	30.3192	28.838	1.1719e-05	1e-06	52.3446	0.00907342	0.0298831
42	119.223	31.153	29.4517	2.09937e-06	2.62777e-05	25.6307	0.0306106	0.0709494
43	116.689	31.3611	27.3931	8.75203e-06	1e-06	69.8089	0.0290035	0.0317618
44	121.501	31.0719	27.3524	1.459e-05	3.2351e-06	83.1827	0.00517496	0.0569436
45	117.923	30.4733	29.4675	3.86994e-06	9.07806e-06	37.129	0.0449954	0.0710671
46	120.144	30.8779	29.9364	1.02583e-05	3.21329e-05	101.258	0.0469732	0.0653676
47	118.214	32.388	31.1139	3.71442e-06	4.03445e-05	6.28832	0.0170091	0.0633478
48	119.36	31.3507	30.7358	5.65138e-06	1.17386e-05	45.1072	0.052217	0.0698416
49	119.507	32.2139	31.5099	1.03298e-05	3.29214e-05	105.956	0.0223999	0.0248855
50	117.517	31.8771	28.583	6.26737e-06	8.04289e-06	82.9302	0.0221251	0.0105968
51	121.833	31.9217	25.8356	1.15674e-05	1e-06	35.7353	0.0357486	0.0664228
52	120.763	30.8699	26.8931	5.51795e-06	1e-06	57.2377	0.0169643	0.060145
53	121.667	31.8254	24.6808	9.0597e-06	7.49469e-06	35.8233	0.0464072	0.0719508
54	121.422	30.0826	26.8275	7.99819e-06	1e-06	59.4601	0.0193297	0.0299327
55	119.788	31.5111	31.1588	7.86491e-06	1.35321e-05	101.309	0.0368828	0.0784099
56	121.57	32.0042	27.4582	1.01925e-05	1e-06	10.8129	0.0184402	0.0180328
57	116.987	30.637	28.2209	7.2562e-06	1e-06	38.2537	0.0238895	0.021532
58	117.578	30.898	29.1059	1.32875e-05	2.11688e-05	8.606	0.0563222	0.046031
59	116.749	30.7684	27.7374	6.40263e-06	1e-06	119.012	0.0306248	0.060438
60	118.289	30.247	30.0695	1.19241e-05	1e-06	28.3238	0.0423763	0.0433691
61	118.638	31.2175	31.8009	2.05233e-06	5.71006e-06	37.3968	0.0170989	0.04937
62	117.992	33.4264	28.5815	1.1762e-05	1e-06	103.119	0.0434712	0.0270052
63	121.058	31.2386	28.5977	9.58818e-06	1e-06	63.8275	0.0587791	0.029012
64	118.462	31.6119	32	9.32823e-06	4.97427e-06	113.599	0.0438772	0.067681
65	118.045	32.2858	31.0674	9.11148e-06	3.21463e-05	72.8743	0.0318951	0.0287554
66	119.485	32.2697	30.9852	7.24115e-06	4.17028e-05	88.0278	0.0115354	0.0419301
67	117.275	33.3246	28.6468	7.81832e-06	6.02272e-06	75.9663	0.0345222	0.0762029
68	120.912	33.0015	26.6069	1.13635e-05	1.70957e-05	89.7976	0.0182497	0.0255814
69	116.91	32.7788	27.064	1.24305e-05	1e-06	35.869	0.0458974	0.0500065
70	121.928	33.3307	26.5081	1.18811e-05	1e-06	43.2153	0.0230183	0.0658878
71	120.747	30.8077	27.0096	8.77394e-06	2.18272e-05	74.3724	0.0135129	0.0461151
72	117.593	32.1597	28.6969	3.94981e-06	1.90614e-05	103.952	0.0127814	0.0653629
73	116.53	33.1052	25.7957	1.40217e-05	1.01174e-05	36.3041	0.0131272	0.0524906
74	120.985	32.1845	27.6724	7.13193e-06	1e-06	115.061	0.0432073	0.0272324
75	120.388	33.421	28.4642	5.58431e-06	1e-06	56.4632	0.00772888	0.0402356
76	120.51	30.3512	28.0888	5.50573e-06	1e-06	25.5231	0.0579699	0.069812
77	120.742	31.5377	29.0872	1.15253e-05	1e-06	105.272	0.015876	0.0442663
78	116.907	33.4208	27.4268	1.15158e-05	1e-06	111.694	0.0231505	0.0613848
79	118.472	31.3285	30.7403	2.7876e-06	4.02354e-05	99.6334	0.0143727	0.0666681
80	117.137	32.5884	29.5019	8.87596e-06	1e-06	55.0318	0.053586	0.0501649
81	121.247	30.1064	26.8017	7.80001e-06	1e-06	113.485	0.00699532	0.0495792
82	119.928	32.4319	29.3577	6.31336e-06	2.67203e-05	43.2015	0.044401	0.0130254
83	118.32	33.2712	29.7938	1.0568e-05	1.22612e-05	15.1849	0.0111863	0.0471384
84	116.85	31.3395	26.706	6.47406e-06	9.13428e-06	44.5213	0.0599816	0.0282353
85	118.21	30.0745	28.3754	4.40178e-06	2.66043e-05	47.0564	0.0263422	0.0292694
86	118.289	30.0977	27.9595	5.9538e-06	1.32122e-05	97.1258	0.0227314	0.0140684
87	120.513	33.1221	29.5291	8.1602e-06	1.76422e-05	87.2366	0.0264953	0.0251004
88	120.007	32.5288	28.847	5.12738e-06	1e-06	76.4321	0.0251044	0.0589788
89	121.38	30.3734	26.6039	1.33494e-05	9.4901e-06	32.1367	0.0146074	0.0720368
90	119.097	30.1911	28.3572	1.15792e-05	3.3491e-06	96.9924	0.052931	0.0402875
91	117.158	32.8169	28.2519	6.14935e-06	1e-06	8.67996	0.039813	0.0395253
92	120.423	32.8345	29.0172	6.40904e-06	2.43807e-05	35.2114	0.0241536	0.0642398
93	120.684	30.4218	27.2412	1.05605e-05	2.32965e-05	68.1305	0.0256218	0.0143502
94	119.587	31.0553	31.2684	1.0009e-05	1.82678e-05	59.7346	0.00907416	0.0747857
95	120.74	32.7301	26.6887	1.3744e-05	2.38245e-05	84.4092	0.0263818	0.01426
96	119.216	31.8389	31.7022	3.96741e-06	6.07477e-06	96.2005	0.0471627	0.0201374
97	119.375	33.348	29.2941	1.20507e-05	1.59331e-05	104.473	0.0274123	0.0214519
98	118.851	31.6837	31.383	2.54031e-06	1.98178e-05	115.962	0.0297925	0.0719494
99	116.64	32.3694	28.2969	4.88958e-06	1e-06	68.6386	0.0152048	0.0502671
100	117.093	31.7842	29.7019	1.1386e-05	1.45418e-05	71.7612	0.0134382	0.0505717
101	116.673	33.3004	27.7244	9.82454e-06	4.30548e-06	69.4756	0.0438232	0.0723264
102	120	31.3953	30.3819	3.54883e-06	1e-06	108.068	0.0424504	0.0671403
103	118.229	30.8043	29.652	3.4541e-06	1e-06	93.8271	0.039296	0.0795945
104	119.297	31.1432	29.3897	2.21596e-06	5.28109e-06	62.1945	0.0474947	0.066641
105	121.492	32.9847	26.7697	8.86479e-06	1e-06	83.6797	0.0307348	0.0528236
106	117.871	31.7428	31.1874	9.30779e-06	2.32223e-05	40.0604	0.0118535	0.0141477
107	118.757	31.2399	30.3011	8.20926e-06	1.94342e-05	29.1191	0.0350329	0.024198
108	120.656	31.9049	27.7894	1.37126e-05	1e-06	10.4384	0.0189477	0.0581666
109	117.758	30.4663	29.1584	9.68785e-06	3.65786e-06	52.6957	0.0435792	0.0513356
110	116.923	30.0188	27.3572	6.65151e-06	2.10548e-05	47.8274	0.0410791	0.0209592
111	118.094	30.982	29.1531	1.22652e-05	1e-06	92.2432	0.0188751	0.0343343
112	117.387	32.1175	29.2609	9.79674e-06	1e-06	62.8884	0.0526016	0.0758875
113	121.613	32.4909	26.7141	9.51464e-06	1e-06	29.6779	0.0541741	0.0587858
114	120.945	32.8931	27.8233	7.19165e-06	2.5674e-05	16.2794	0.0427947	0.0253803
115	119.984	33.2433	29.4272	5.73284e-06	2.0047e-05	14.1449	0.0280767	0.0630708
116	121.293	31.4424	27.0775	1.4676e-05	1.56535e-05	7.05052	0.0379045	0.0155053
117	120.92	32.5918	28.5964	8.65475e-06	1.48937e-05	13.5823	0.0233186	0.0679444
118	117.526	30.2614	27.6935	9.23012e-06	1e-06	91.6897	0.0238672	0.0765812
119	121.409	30.2014	27.6289	1.47223e-05	1e-06	93.9494	0.0319424	0.0546909
120	119.466	30.4368	30.2915	1.30409e-05	1.04649e-05	45.825	0.0221719	0.0221121
121	120.941	31.57	27.3843	4.51085e-06	1e-06	8.79438	0.0446421	0.0124137
122	121.429	30.7395	25.7724	1.57336e-05	1e-06	24.8135	0.0127412	0.0526254
123	118.249	31.0042	30.7341	3.12314e-06	1e-06	63.3563	0.00985544	0.0182665
124	117.105	32.2676	29.118	1.18161e-05	1.57864e-05	117.357	0.0341604	0.0774879
125	117.754	31.2548	30.1291	1.20773e-05	1e-06	24.0784	0.030266	0.0502839
126	118.849	31.9508	31.3511	5.79403e-06	3.88432e-05	27.7458	0.0244431	0.0395811
127	120.999	31.4434	27.8109	1.00988e-05	6.28551e-06	51.558	0.0538537	0.0104226
128	121.234	30.5914	26.6621	1.23477e-05	1e-06	75.7908	0.033667	0.059567
129	116.538	30.2591	27.1058	9.30142e-06	1e-06	50.0715	0.0508621	0.0542106
130	119.309	30.8268	28.7014	4.29924e-06	2.11194e-05	77.0003	0.0469113	0.0413188
131	118.796	30.202	28.684	4.35362e-06	2.41223e-05	12.5007	0.0339652	0.0720029
132	117.722	32.1651	29.0316	1.10049e-05	3.16455e-05	30.5775	0.0513302	0.0386701
133	117.159	32.785	28.3136	9.15627e-06	1e-06	13.1448	0.0381339	0.0267879
134	118.357	31.1891	30.2588	8.81946e-06	3.9792e-05	105.633	0.0168675	0.0563834
135	121.686	31.3549	27.0829	9.30177e-06	1e-06	96.8514	0.0263819	0.0740574
136	118.278	32.8567	30.6662	1.00961e-05	2.77559e-06	35.6773	0.0541635	0.0782776
137	119.353	30.7791	30.196	6.24503e-06	5.75945e-06	91.7191	0.0227126	0.0102788
138	120.367	30.4171	26.805	4.84882e-06	1e-06	98.2465	0.00782277	0.033397
139	118.5	31.7539	32	4.21145e-06	2.58042e-05	102.874	0.0554597	0.0431106
140	121.845	32.2617	25.9833	1.46303e-05	1e-06	54.7979	0.0336302	0.0617299
141	121.793	32.0988	26.1514	1.47615e-05	1e-06	116.427	0.0475235	0.0371456
142	117.885	32.4986	30.3391	1.14381e-05	4.26003e-06	107.611	0.0302192	0.0482281
143	119.235	30.1986	28.3948	8.75107e-06	1.8822e-05	86.6114	0.0397686	0.0371693
144	118.155	31.4987	30.8188	1.12043e-05	3.32405e-06	8.66966	0.0372638	0.0131263
145	118.067	30.835	29.96	7.7951e-06	2.12005e-05	89.7754	0.0103387	0.0436176
146	116.703	32.6569	27.4338	6.01897e-06	1.61246e-05	77.259	0.0134705	0.0744261
147	119.853	33.0546	29.171	8.05014e-06	2.30137e-05	113.736	0.0508638	0.0397272
148	119.265	30.9847	29.8668	1.09325e-05	2.61194e-05	57.2301	0.0118997	0.0502962
149	116.783	30.3333	28.057	1.31112e-05	1e-06	72.6769	0.0213796	0.0117095
150	118.033	30.887	29.1944	7.10101e-06	8.13451e-06	70.4044	0.0381379	0.0648641
151	121.495	30.364	25.9175	8.51034e-06	1e-06	7.76917	0.0554345	0.0758561
152	117.818	31.1285	28.8188	8.47963e-06	3.43011e-05	34.5735	0.0264046	0.0792124
153	117.297	31.8837	28.5588	1.23343e-05	2.05062e-06	30.9729	0.0335871	0.0297637
154	119.192	33.4079	28.2889	4.78004e-06	3.2356e-05	45.812	0.0581717	0.0263182
155	121.921	31.3978	25.716	1.4645e-05	1.20142e-05	36.7041	0.0463603	0.0700279
156	117.831	30.7701	30.4569	4.6896e-06	2.28313e-05	42.1737	0.0229415	0.076338
157	120.197	30.5838	28.9724	1.31822e-05	1.47903e-05	13.5287	0.0460042	0.0757932
158	120.689	30.6056	28.7958	1.16589e-05	1.82317e-06	27.5861	0.0239089	0.0163216
159	117.807	30.6741	28.2581	4.49394e-06	1e-06	63.2471	0.0417388	0.040074
160	120.505	32.6679	27.1454	5.76669e-06	6.51733e-06	63.5596	0.0149508	0.0212659
161	118.523	30.2136	28.9991	1.28921e-05	1e-06	16.1582	0.0101688	0.0387977
162	119.978	33.4909	30.063	8.92477e-06	5.96453e-06	74.6368	0.0266254	0.0370097
163	119.984	31.8294	29.4578	6.98283e-06	1.99742e-05	117.492	0.0159137	0.0490527
164	119.447	31.905	30.9048	1.98431e-06	1.4179e-05	50.0835	0.0504041	0.0342408
165	116.997	31.2515	27.2297	4.83715e-06	1e-06	28.685	0.0386673	0.0378399
166	121.094	32.4159	27.8258	1.16104e-05	1.17944e-05	119.482	0.00880119	0.0168454
167	118.264	31.6501	30.7483	9.07136e-06	3.58635e-05	65.5314	0.0260228	0.02074
168	117.526	31.1517	27.5703	1.17448e-05	1.71264e-05	37.9362	0.0286944	0.0668104
169	116.724	30.928	26.9649	9.75025e-06	6.0402e-06	105.891	0.0505563	0.0488291
170	119.75	33.2398	28.2953	6.47658e-06	6.13271e-06	24.5223	0.0538974	0.0340929
171	120.227	31.0185	27.6192	9.75597e-06	1.6617e-05	31.3464	0.027613	0.0590397
172	116.591	31.5274	27.3543	1.07444e-05	1e-06	92.0718	0.0491749	0.0422321
173	119.317	31.2262	30.7324	2.30391e-06	2.01002e-05	109.773	0.0470849	0.0795387
174	117.746	30.3016	27.8953	1.33921e-05	1e-06	54.4636	0.00917952	0.0411051
175	120.048	30.6508	29.61	1.01378e-05	1.28735e-05	13.0983	0.0115713	0.0785204
176	117.459	30.6633	28.3016	3.95092e-06	4.93412e-06	76.8545	0.0205196	0.0120179
177	120.3	32.4278	29.4531	1.27203e-05	1e-06	92.9372	0.0433245	0.0530144
178	118.627	31.423	31.3138	1.07359e-05	8.2415e-06	65.5339	0.0105489	0.0133342
179	121.652	32.7369	27.9249	1.5356e-05	7.18443e-06	50.1021	0.0396285	0.0581407
180	117.256	32.4813	28.5166	1.2134e-05	1e-06	82.9426	0.00501522	0.0535232
181	118.376	30.6722	29.8448	4.71574e-06	1.28636e-06	59.3298	0.0417206	0.0389731
182	117.124	31.9702	28.2256	1.31263e-05	1.96869e-05	94.893	0.0576164	0.0476082
183	121.586	32.6002	28.2482	1.33426e-05	1e-06	5.71091	0.0530601	0.0237991
184	121.325	32.2157	26.606	1.15126e-05	1e-06	74.9666	0.0475881	0.0329536
185	117.919	32.1001	30.7104	1.12064e-05	1.14607e-05	102.252	0.0206421	0.0290862
186	120.13	32.5886	30.6297	6.78148e-06	3.29672e-05	83.3675	0.00776782	0.010574
187	120.995	30.1987	25.9321	1.49991e-05	1e-06	70.3089	0.0537151	0.0228791
188	119.554	32.56	30.7861	7.97403e-06	3.55663e-05	35.6789	0.0117573	0.0576413
189	119.413	30.9543	29.0239	8.25939e-06	1.64977e-05	68.3563	0.00726098	0.0182432
190	117.83	32.0016	32	8.43455e-06	1e-06	98.7283	0.0366392	0.0465226
191	117.012	30.8481	26.6585	1.182e-05	2.04227e-05	103.683	0.0343695	0.0628321
192	121.435	32.9359	25.7534	1.00966e-05	1e-06	78.365	0.0149256	0.0664402
193	121.452	31.682	26.2944	1.51506e-05	1e-06	118.201	0.0336514	0.0744306
194	119.982	32.2503	28.9537	3.39287e-06	1.92236e-05	18.6486	0.0189859	0.0439113
195	118.365	32.7793	30.8099	1.09321e-05	2.53203e-05	83.6077	0.0472072	0.0458386
196	118.421	33.1336	31.288	8.99927e-06	1e-06	9.99832	0.0510307	0.0710683
197	120.493	32.5622	29.7135	1.26755e-05	1e-06	103.245	0.0227556	0.0585221
198	121.434	30.5207	26.7492	9.79287e-06	1.23707e-05	94.4221	0.057467	0.0539773
199	121.379	32.9909	27.0347	1.38326e-05	1e-06	98.692	0.0265607	0.031846
200	120.789	32.165	27.9218	1.01906e-05	6.88223e-06	46.5628	0.0561477	0.0753698
201	120.031	32.1331	30.0838	1.08047e-05	1.04579e-05	34.6358	0.0364002	0.0594248
202	116.963	33.2247	27.8585	7.73373e-06	1e-06	34.4373	0.013842	0.065803
203	117.389	30.8709	28.8986	1.27956e-05	2.85001e-06	109.435	0.0286009	0.0334022
204	121.442	30.8386	26.2124	1.50221e-05	1e-06	65.0588	0.023671	0.0241053
205	119.835	31.7962	29.1391	6.91121e-06	1e-06	31.8741	0.0487654	0.0481107
206	116.551	32.628	27.8166	8.734e-06	1.84424e-05	14.1177	0.0488684	0.0670329
207	117.058	31.5653	28.7711	9.38506e-06	2.83624e-05	52.9414	0.0510524	0.0322051
208	120.149	32.2186	29.0629	4.81554e-06	1e-06	25.6694	0.00990035	0.075464
209	116.528	31.5838	27.2289	9.63239e-06	1e-06	45.8073	0.00771809	0.0367421
210	117.384	32.1364	29.8869	1.18227e-05	3.26196e-05	25.5429	0.0551811	0.0596123
211	119.518	32.8779	30.3225	5.98356e-06	2.4918e-05	67.3332	0.017212	0.0614651
212	120.305	30.6317	29.8394	1.14556e-05	1e-06	12.4803	0.0256215	0.0602895
213	120.086	32.4338	30.6621	8.98292e-06	1e-06	12.0319	0.0326919	0.0470112
214	117.733	32.756	28.6918	5.30232e-06	2.40466e-05	98.8957	0.057242	0.0668694
215	120.417	31.5649	28.8332	8.71349e-06	1.75795e-05	14.6143	0.0418985	0.0606264
216	117.805	31.1313	28.5305	1.11825e-05	3.07017e-05	116.444	0.0225609	0.0631104
217	118.29	30.0474	26.8959	9.63005e-06	1.79093e-05	71.4583	0.0403709	0.0741676
218	120.606	32.7899	30.2088	1.09406e-05	2.7602e-05	38.8213	0.058239	0.0341661
219	120.073	31.1478	30.4268	1.08402e-05	1.22896e-05	36.2885	0.00619727	0.077384
220	121.171	31.2506	27.0207	5.56177e-06	1e-06	81.4575	0.0162086	0.0743866
221	120.117	31.176	30.1986	3.71424e-06	1e-06	104.237	0.0392087	0.0640199
222	119.626	31.7456	31.5582	2.96611e-06	1e-06	64.9539	0.00617996	0.04852
223	117.015	32.4587	27.1466	5.39931e-06	1e-06	92.9747	0.0526967	0.0103887
224	118.522	32.7015	31.3225	9.64215e-06	2.28201e-05	112.61	0.0270984	0.0629961
225	117.959	31.374	29.719	6.50974e-06	1.03959e-05	74.612	0.0481295	0.0743606
226	117.842	32.3209	30.4878	3.95482e-06	2.97191e-05	53.4734	0.045349	0.0412579
227	121.852	32.5224	28.8352	1.15567e-05	1e-06	17.7874	0.0390139	0.0253963
228	118.662	31.0392	31.5211	9.59836e-06	8.75819e-06	84.4704	0.0379336	0.061773
229	121.406	30.3382	26.3336	7.66861e-06	1e-06	102.98	0.0596482	0.0521117
230	119.971	33.1313	30.2062	6.76643e-06	3.06527e-05	7.017	0.00822312	0.0799126
231	120.871	32.3699	26.6747	6.23272e-06	8.91564e-06	79.3753	0.0279902	0.0225794
232	119.265	32.2684	31.4372	7.57204e-06	6.93914e-06	12.7803	0.0506398	0.0321324
233	119.673	30.2062	28.831	5.44463e-06	1e-06	113.409	0.0289004	0.0697246
234	119.209	32.8626	30.8464	9.74194e-06	3.66824e-05	52.6745	0.0459591	0.0562273
235	117.574	31.9812	29.3859	4.61006e-06	2.80678e-05	31.3137	0.0469672	0.0678103
236	120.473	32.9676	28.826	4.54632e-06	1e-06	33.2612	0.0120133	0.0584719
237	118.044	33.411	29.8037	1.23188e-05	1e-06	15.4128	0.0557093	0.025597
238	116.634	33.3499	25.5473	8.50362e-06	5.06983e-06	80.6287	0.0319221	0.0522567
239	120.05	32.9963	28.8697	8.27429e-06	2.11729e-05	106.04	0.0460475	0.0757234
240	117.474	30.0383	27.0154	5.8353e-06	1e-06	48.8113	0.0573649	0.0557614
241	121.673	33.1	26.993	1.09986e-05	1e-06	66.0459	0.0370338	0.0551982
242	121.747	30.2627	26.9452	9.14461e-06	1e-06	34.7734	0.0403443	0.0677876
243	121.532	32.9792	26.287	1.42236e-05	1e-06	94.3001	0.0228713	0.059388
244	118.536	30.9806	29.2335	9.27228e-06	1.20122e-05	79.6892	0.0413318	0.0664101
245	116.585	32.1352	28.0993	1.1105e-05	1e-06	119.796	0.0103895	0.0305405
246	121.606	30.1332	25.0114	1.45745e-05	1.5716e-06	102.89	0.0189665	0.046801
247	118.855	32.6991	30.5565	4.4104e-06	1e-06	26.1886	0.0502921	0.0710511
248	121.817	30.391	25.5805	1.14289e-05	1e-06	102.072	0.0317008	0.0549421
249	121.8	31.4374	26.9701	7.06146e-06	9.3044e-06	11.1946	0.00998976	0.0330866
250	121.192	32.8611	27.6768	5.85474e-06	1e-06	27.1752	0.0487569	0.0297433
251	118.119	32.4337	30.6765	4.97199e-06	2.69024e-05	49.2575	0.0475536	0.0635805
252	118.618	30.0211	29.7325	1.22196e-05	1.32011e-05	31.8104	0.012044	0.0584077
253	121.181	31.4106	27.8002	1.09231e-05	1e-06	37.7959	0.036407	0.0443393
254	118.243	30.1467	28.1825	8.17291e-06	1e-06	86.6647	0.0426212	0.0238977
255	117.432	32.3572	29.2192	1.25006e-05	1.91609e-05	69.5017	0.0186816	0.030553
256	119.562	33.3913	28.5328	7.65051e-06	1e-06	50.8813	0.054809	0.0717119
257	121.649	32.2934	26.03	1.04697e-05	1e-06	79.2917	0.0347676	0.0339305
258	120.328	30.7853	27.3747	1.38303e-05	2.17241e-05	5.02293	0.0588163	0.0460646
259	119.635	31.2433	30.8786	3.65469e-06	3.14809e-06	106.084	0.0562102	0.0324926
260	117.034	33.4183	27.349	7.15986e-06	1e-06	50.3516	0.0562083	0.0650315
261	119.883	30.7842	29.3225	7.84357e-06	1e-06	61.2396	0.0153559	0.0237919
262	121.945	31.9654	26.0982	1.20468e-05	6.101e-06	18.4738	0.0265387	0.0681554
263	117.27	31.4016	29.0202	4.85088e-06	1e-06	92.0864	0.00599205	0.0415904
264	119.351	32.6891	31.3351	5.11972e-06	1.09425e-05	119.428	0.050547	0.0407509
265	121.326	33.0359	27.2278	7.74007e-06	1e-06	93.128	0.0357106	0.0745725
266	120.574	31.1929	27.7534	1.24123e-05	6.55211e-06	26.0473	0.0184286	0.0270212
267	120.334	32.3114	28.7319	1.14925e-05	1e-06	111.948	0.0466459	0.0643801
268	120.364	31.9217	29.8698	5.60564e-06	1.51984e-05	72.2149	0.0560726	0.0775517
269	118.477	30.9746	30.4515	6.55587e-06	7.61729e-06	104.595	0.0366506	0.0770447
270	118.115	30.9518	30.4838	9.0559e-06	1.09236e-05	53.5436	0.0353079	0.0623851
271	120.951	31.8852	27.931	4.88591e-06	1e-06	37.028	0.0337024	0.0287862
272	120.956	30.539	26.1958	1.40559e-05	1.34057e-05	7.4553	0.0593717	0.0726729
273	121.269	32.8378	27.7124	1.03735e-05	1.39557e-06	114.087	0.0448344	0.0387713
274	121.523	30.2415	26.3679	8.82534e-06	1.6979e-05	27.6853	0.0448834	0.0369506
275	119.312	30.331	29.0806	7.51961e-06	7.72221e-06	94.934	0.0168671	0.0373319
276	119.258	31.1978	29.2316	1.08744e-05	3.54071e-05	37.01	0.0430914	0.0142461
277	120.891	30.4133	26.7636	5.59445e-06	2.86703e-06	70.6356	0.049891	0.0349236
278	120.075	31.665	28.8767	4.14982e-06	3.1591e-05	99.9504	0.0112155	0.074527
279	120.361	31.3989	29.3089	5.35327e-06	1.68163e-05	45.247	0.049093	0.0288017
280	120.877	32.5263	28.4905	4.98014e-06	1e-06	54.6921	0.0585226	0.0311094
281	121.395	33.3355	26.7119	8.16708e-06	1e-06	26.5353	0.0384151	0.0642831
282	118.359	32.6375	31.3788	9.74014e-06	3.07007e-05	53.3749	0.0510686	0.0143546
283	118.566	30.6281	30.6873	8.10164e-06	2.05869e-05	99.9445	0.0380426	0.0677355
284	117.017	33.2743	28.3375	1.04771e-05	1.16494e-06	106.202	0.00510294	0.0699889
285	119.681	31.3725	30.5906	3.80581e-06	1.1232e-05	77.8702	0.0359483	0.0200286
286	116.698	31.6597	27.7333	7.1147e-06	1.20815e-05	58.7936	0.0570776	0.0264724
287	119.061	31.4755	30.3653	1.03546e-05	2.23573e-05	33.7731	0.0397504	0.0603281
288	119.485	30.9819	30.5995	4.63701e-06	1e-06	57.3398	0.0395215	0.0429452
289	118.076	33.1327	28.8805	1.17653e-05	3.0448e-05	97.7641	0.0476427	0.0319515
290	119.75	31.1628	30.279	9.19765e-06	2.27982e-05	40.6061	0.0319856	0.0377741
291	116.668	32.0251	29.5373	9.34224e-06	1.1601e-05	97.1624	0.0523608	0.0643491
292	116.705	30.8401	28.2131	6.61067e-06	1e-06	5.40713	0.0245507	0.0185572
293	121.024	32.7908	27.686	1.149e-05	2.37287e-05	45.0326	0.0324291	0.0647885
294	118.481	32.7097	29.5272	1.04315e-05	1e-06	118.872	0.0558472	0.0288694
295	117.199	31.0371	28.7675	5.41864e-06	1.6537e-05	109.765	0.0520973	0.0639202
296	119.372	32.3854	31.5652	1.54122e-06	4.22501e-05	79.3994	0.0139225	0.0768033
297	120.735	32.4636	28.2753	1.1406e-05	1.00515e-05	61.6155	0.0392975	0.0753677
298	117.687	31.9688	30.813	8.27141e-06	1.89379e-05	86.4805	0.0525165	0.0791556
299	119.926	32.1021	30.2571	7.3416e-06	2.85955e-05	117.799	0.0595442	0.0252681
300	116.969	32.0106	28.938	8.27609e-06	1e-06	8.47904	0.0598404	0.077958
301	116.784	30.2865	26.9845	1.03174e-05	1e-06	36.7074	0.0269193	0.0236591
302	119.422	32.3459	29.5534	5.23261e-06	3.53165e-05	119.448	0.0481216	0.0134316
303	119.473	31.6442	30.2889	2.43847e-06	2.55716e-05	74.4989	0.0591284	0.0220247
304	120.006	31.5346	29.327	1.03648e-05	3.62245e-05	89.0541	0.0468218	0.0115158
305	120.494	33.01	28.9111	8.67518e-06	1.24227e-06	91.692	0.0257052	0.0103854
306	121.867	30.0813	25.4756	1.55028e-05	1e-06	50.4496	0.0369777	0.052311
307	119.34	30.8796	30.6281	1.23112e-05	2.10913e-05	113.214	0.0511908	0.0131089
308	118.276	30.4249	29.2373	5.12009e-06	1e-06	28.9152	0.0514059	0.0304906
309	120.874	30.1237	26.5629	1.35484e-05	1e-06	98.2955	0.0426053	0.0415511
310	117.99	30.9649	28.9817	1.24067e-05	3.00117e-05	68.4241	0.0228802	0.0255677
311	118.914	33.4597	28.8819	1.02002e-05	2.57037e-05	38.0735	0.0510539	0.0767128
312	116.932	30.9458	28.267	6.82582e-06	7.52877e-06	60.0987	0.0147456	0.0315164
313	116.639	32.323	27.7695	1.33444e-05	1e-06	66.306	0.0452387	0.01162
314	121.795	30.414	25.0394	1.47301e-05	1e-06	46.8213	0.0596772	0.0381296
315	121.098	32.1065	28.6647	9.14887e-06	1e-06	40.0671	0.0589571	0.0179309
316	120.328	33.4457	28.3357	9.97525e-06	1.19033e-06	56.0167	0.0183569	0.0695108
317	118.749	31.0214	30.456	9.2068e-06	1.58483e-05	101.202	0.0524431	0.0474709
318	117.453	32.9683	28.3561	4.65036e-06	7.02446e-06	86.9333	0.00805504	0.0164072
319	117.36	33.4915	27.4355	1.3423e-05	1e-06	14.3528	0.0343831	0.0355908
320	117.876	32.0599	30.2041	1.17269e-05	1.01489e-05	93.1431	0.0117657	0.0360714
321	119.521	31.0829	28.2779	5.70512e-06	1.76672e-05	111.74	0.0466426	0.0637792
322	120.43	32.3574	29.6197	1.05173e-05	1.83193e-06	115.202	0.0212508	0.0779888
323	120.131	32.957	28.4859	7.54968e-06	1.34992e-05	51.7267	0.00692774	0.0316659
324	118.04	30.5997	28.9177	3.56138e-06	1.05422e-05	110.448	0.0312387	0.025201
325	121.752	31.5838	26.9758	1.55532e-05	1e-06	29.271	0.0364638	0.062102
326	120.558	31.1172	28.2786	5.44421e-06	1.97779e-05	50.9464	0.0548402	0.0458743
327	119.549	30.9918	28.8045	3.35389e-06	1e-06	63.2782	0.0520184	0.0615596
328	119.864	33.0129	30.5597	1.13269e-05	1e-06	31.0168	0.0469813	0.0137422
329	118.808	31.4758	29.8303	1.48383e-06	2.00345e-05	84.1692	0.00725028	0.0797903
330	117.863	31.1868	27.9769	9.39219e-06	3.33152e-05	52.3067	0.0335673	0.0438985
331	118.458	32.1123	32	1.0028e-05	1e-06	24.7404	0.0475698	0.0684457
332	120.668	30.7679	26.8043	8.59698e-06	7.2242e-06	65.5988	0.0545902	0.0225373
333	116.579	30.8046	28.4624	5.8209e-06	1e-06	37.9782	0.0378571	0.0209748
334	117.138	31.821	29.2933	5.60352e-06	1e-06	113.218	0.0456735	0.0351153
335	116.753	31.4325	28.4028	1.37368e-05	2.22259e-05	99.9494	0.0238314	0.0269976
336	116.724	31.0324	27.4221	9.28811e-06	2.10475e-05	99.0702	0.0233144	0.021354
337	121.205	30.1888	25.9204	1.14809e-05	1e-06	78.9112	0.0332645	0.0166652
338	120.37	31.8227	28.8548	4.8052e-06	2.73703e-05	16.1376	0.038425	0.0173326
339	119.108	32.8581	29.6571	1.10118e-05	1.03625e-05	56.2455	0.0584782	0.0215599
340	117.038	32.9798	29.3373	9.25165e-06	1e-06	79.5259	0.010154	0.0170837
341	119.204	30.824	29.1677	7.82249e-06	1e-06	32.8329	0.0532701	0.0488341
342	119.104	32.0987	31.8296	6.44232e-06	2.96807e-05	51.2648	0.0339152	0.0693732
343	117.453	32.9956	29.7886	1.10476e-05	1e-06	60.399	0.00543932	0.0698212
344	118.886	31.4305	30.2584	3.26112e-06	2.35146e-05	100.933	0.0371491	0.0763866
345	118.692	33.2625	30.0205	1.19633e-05	1e-06	48.7659	0.0420374	0.0390921
346	119.887	33.1604	28.4226	5.01678e-06	1e-06	45.1721	0.0241435	0.0673021
347	119.993	30.7285	28.7227	5.54157e-06	1.6662e-05	88.4711	0.025511	0.0597776
348	116.749	30.9064	27.4495	4.87124e-06	2.0393e-05	44.1574	0.0469856	0.0743234
349	118.56	30.6315	28.943	3.07342e-06	2.37679e-05	16.3641	0.0291576	0.0528044
350	119.942	30.6862	28.9926	7.82736e-06	1e-06	95.3906	0.0079384	0.0236196
351	119.267	33.1775	28.7484	4.44509e-06	3.35599e-05	47.4828	0.00703838	0.06692
352	121.211	33.259	27.848	7.63712e-06	1e-06	118.47	0.00810846	0.023522
353	120.123	30.1816	27.0873	1.43777e-05	1.41546e-05	63.2825	0.0152556	0.0404035
354	117.396	32.0776	28.4555	1.21122e-05	2.26091e-05	12.3827	0.0494808	0.0597369
355	116.888	31.9748	28.3565	7.11637e-06	4.00333e-06	92.749	0.0550478	0.0719346
356	120.033	31.3669	29.2067	6.26987e-06	1.47747e-05	48.4341	0.0229371	0.0298156
357	116.646	32.2109	28.3884	7.32076e-06	1e-06	24.1461	0.0464633	0.0206062
358	119.722	33.3158	29.1761	1.20472e-05	3.26045e-05	69.0616	0.0595535	0.0530709
359	121.671	30.5959	24.945	7.46543e-06	1e-06	38.6207	0.0515751	0.0372876
360	119.665	30.4214	29.5491	9.4826e-06	2.75935e-05	113.017	0.0391737	0.0551511
361	118.635	30.1169	28.3755	5.7251e-06	1e-06	85.602	0.0102008	0.0692028
362	120.038	31.2734	29.6092	1.04768e-05	5.82253e-06	52.7071	0.0519308	0.0445226
363	119.02	31.1817	32	8.04538e-06	2.96593e-05	93.5563	0.0104071	0.0156585
364	119.501	31.5079	31.4876	5.65248e-06	3.55133e-05	58.3706	0.0172588	0.0752437
365	121.678	31.7616	26.9702	6.84711e-06	6.19528e-06	110.864	0.0320627	0.0305299
366	118.624	32.6524	29.6851	9.04899e-06	1e-06	86.8797	0.0105945	0.0780287
367	121.787	31.3724	25.4217	6.96622e-06	1e-06	117.558	0.0288902	0.0689427
368	121.479	31.1571	27.8737	8.42779e-06	2.80525e-06	44.0085	0.0237316	0.0326165
369	117.577	32.8941	28.9514	5.64125e-06	3.4181e-05	100.32	0.0181616	0.0394335
370	116.881	32.9743	27.9922	1.01309e-05	1e-06	37.3992	0.0311853	0.0153459
371	117.054	30.8147	27.2854	9.40616e-06	1e-06	44.003	0.0142739	0.0648137
372	116.6	31.1014	28.0794	7.62197e-06	1e-06	37.8409	0.00901891	0.0317713
373	117.019	32.8879	29.3317	8.34005e-06	2.29485e-05	101.308	0.0473483	0.0219332
374	120.257	30.2779	29.159	8.93092e-06	1e-06	108.546	0.0282121	0.0668811
375	116.892	31.1405	27.8739	9.96442e-06	1.16592e-05	32.6161	0.0127264	0.069117
376	118.254	31.5692	31.2646	1.03829e-05	3.56152e-05	104.492	0.0534147	0.0357077
377	121.147	30.6548	27.0549	6.91521e-06	1.57625e-05	115.942	0.0546048	0.0279817
378	116.628	30.6297	28.0816	1.07575e-05	1e-06	66.1034	0.0138284	0.0560035
379	120.98	31.487	27.9664	4.76022e-06	1.74757e-05	37.9024	0.00728229	0.0305206
380	118.05	32.6408	29.5653	8.98505e-06	3.61912e-05	112.096	0.0548547	0.04562
381	117.15	32.9408	29.6371	1.02388e-05	2.03557e-05	111.254	0.0405219	0.0549741
382	120.332	33.4273	28.3098	1.11586e-05	1.4445e-05	25.1287	0.0539521	0.0532257
383	119.959	30.2589	27.9539	8.98523e-06	5.41179e-06	115.227	0.00925592	0.0589731
384	121.326	30.7584	27.0757	7.57938e-06	1.04675e-05	39.8979	0.00997079	0.0355743
385	120.543	32.6482	28.0635	8.25505e-06	1.06411e-05	55.8512	0.0533096	0.0477449
386	120.919	31.8921	28.5128	4.5774e-06	1e-06	68.6527	0.0464691	0.0210807
387	118.051	31.1469	29.7997	6.14648e-06	1.3846e-05	43.0028	0.03019	0.0221115
388	117.476	30.7196	28.0487	1.20858e-05	1.46472e-05	12.4308	0.0476582	0.050595
389	120.628	30.9817	30.1344	7.63768e-06	7.46456e-06	87.4825	0.0412092	0.0300081
390	120.938	31.5025	27.2437	1.03478e-05	1.18341e-05	93.5396	0.0467006	0.0100864
391	121.948	30.62	26.0961	9.559e-06	1.47337e-05	66.0811	0.0057499	0.0664101
392	118.769	33.3748	29.5702	4.17902e-06	1e-06	54.4876	0.0269625	0.0210287
393	118.546	30.3766	28.2218	8.54348e-06	3.33599e-05	88.6275	0.0555032	0.0488181
394	120.77	33.4495	27.3273	5.34613e-06	1e-06	119.356	0.042253	0.0410261
395	118.374	32.9466	29.0578	1.11301e-05	2.0405e-05	112.217	0.00749338	0.0230417
396	121.619	31.481	28.4934	1.35272e-05	1.80998e-05	69.7164	0.0597952	0.0460347
397	121.221	32.5894	27.3001	1.49633e-05	1e-06	98.9981	0.0596297	0.0586299
398	118.859	32.3503	31.2142	1.06432e-05	4.59671e-05	35.3192	0.0303758	0.0301509
399	120.63	30.7465	29.5638	1.17529e-05	2.38278e-05	47.8671	0.0540606	0.0612082
400	120.65	31.1867	27.7033	1.18309e-05	2.26427e-05	115.483	0.027968	0.0699419
401	117.067	31.7959	29.8949	8.81769e-06	9.37494e-06	68.8909	0.0203579	0.0473287
402	121.464	32.2325	27.6605	7.61191e-06	1e-06	67.0117	0.0587019	0.0147604
403	119.279	31.9001	29.5363	9.08162e-06	1e-06	37.74	0.0480745	0.0110678
404	121.046	31.6555	27.6139	7.31356e-06	1e-06	61.6804	0.0319926	0.0248837
405	118.26	31.551	31.0856	7.93896e-06	2.27912e-05	29.3094	0.0293736	0.0791993
406	121.425	31.7439	27.2804	1.26114e-05	9.03289e-06	89.275	0.00960834	0.0497092
407	118.641	31.5202	31.1206	6.69759e-06	6.75313e-06	105.377	0.0507939	0.0562321
408	116.56	31.8947	27.4771	1.11467e-05	2.54672e-06	93.9794	0.0186545	0.0557948
409	121.48	33.1079	26.2104	8.79907e-06	1e-06	24.2596	0.0112074	0.0350713
410	117.002	32.2149	28.494	1.12505e-05	2.68314e-05	69.5988	0.0439548	0.019471
411	118.256	32.5292	32	1.09586e-05	1e-06	47.1162	0.0358772	0.0555272
412	121.725	32.0912	26.0057	1.07452e-05	1.08228e-05	42.3587	0.0422974	0.0710587
413	121.728	32.2506	26.324	7.17576e-06	9.39709e-06	96.619	0.0125354	0.0453615
414	119.654	32.0242	30.4854	7.94372e-06	2.58333e-05	60.1909	0.0117307	0.0471292
415	119.975	30.094	26.7991	7.95819e-06	1e-06	102.516	0.0140151	0.0651755
416	118.966	33.4986	29.6315	7.26476e-06	1e-06	51.6536	0.0360371	0.0620054
417	118.113	30.1176	27.3625	5.60895e-06	1.93128e-05	67.6016	0.0192835	0.0492573
418	118.308	31.383	29.7094	7.87399e-06	2.05453e-05	41.8328	0.0382773	0.0130232
419	120.199	30.3679	27.2226	1.21929e-05	1.02687e-05	50.9001	0.0328325	0.0485286
420	120.638	30.3392	26.2286	1.26422e-05	1.7989e-05	83.7919	0.026767	0.0440942
421	120.854	32.7773	29.0621	1.43312e-05	1e-06	37.5983	0.00655888	0.0201168
422	120.843	31.4907	28.6275	6.41158e-06	1e-06	119.716	0.0498777	0.0756827
423	117.002	32.804	29.1921	1.30898e-05	1.92659e-06	98.8325	0.00866324	0.0441526
424	119.219	30.9548	30.6378	9.60536e-06	7.08095e-06	18.8564	0.0408607	0.0298666
425	116.817	30.8976	27.781	1.16425e-05	2.48548e-05	36.4754	0.0248909	0.0412249
426	119.522	30.8793	29.5764	9.53591e-06	3.25512e-06	82.3392	0.0450352	0.0539985
427	118.928	32.1565	32	5.83471e-06	4.30445e-05	30.0644	0.0201468	0.0391938
428	121.382	32.8525	28.4157	9.28753e-06	1e-06	5.73053	0.0245184	0.0566102
429	118.43	31.5829	29.99	1.05542e-05	1e-06	79.6183	0.0589381	0.05483
430	117.144	31.3274	30.7984	5.17079e-06	1.60958e-05	36.9118	0.0263503	0.0374544
431	117.286	33.4075	27.2271	5.97597e-06	1.69567e-05	30.2047	0.0386792	0.0189079
432	120.688	30.4086	27.1854	5.20436e-06	1e-06	82.9558	0.0572505	0.0308205
433	119.9	31.7032	30.0081	9.69896e-06	1.01634e-05	51.9413	0.0440097	0.0529703
434	117.056	31.4297	28.8302	1.26199e-05	1e-06	113.313	0.02616	0.039408
435	116.963	30.3434	29.118	6.88967e-06	1e-06	35.647	0.0264168	0.0369496
436	120.355	30.9387	29.4203	4.20661e-06	1.58597e-05	38.3186	0.028485	0.0647835
437	116.9	30.0995	27.4933	7.89101e-06	1e-06	69.8841	0.0279893	0.0316804
438	121.02	33.0693	28.3926	1.3777e-05	1e-06	61.7218	0.0243845	0.0711926
439	120.384	32.1275	29.4156	3.43912e-06	3.0903e-05	16.0186	0.0359139	0.0599833
440	116.947	32.8526	27.7888	5.18014e-06	1.44464e-05	74.803	0.0489881	0.0246655
441	116.967	31.8254	29.0735	4.03075e-06	1e-06	90.1211	0.0373177	0.0375281
442	121.927	32.0983	26.4235	1.56933e-05	5.01323e-06	32.5531	0.0187134	0.0117435
443	118.558	32.453	30.4017	2.46818e-06	3.69108e-05	34.1484	0.0436445	0.0464793
444	118.539	33.178	30.8382	1.14276e-05	8.80755e-06	12.5882	0.0333273	0.0708684
445	120.97	30.3211	27.0173	1.02749e-05	1.05299e-05	31.725	0.0390813	0.0290454
446	121.71	31.1583	25.6511	1.00674e-05	1e-06	49.2216	0.0438942	0.0132278
447	121.923	32.4816	25.542	1.06423e-05	1e-06	81.9997	0.030447	0.0501389
448	120.644	33.3542	28.3105	8.81985e-06	2.56841e-05	63.3742	0.0269744	0.0182521
449	118.569	33.4328	30.2273	6.38566e-06	1e-06	31.3963	0.052666	0.0452434
450	116.959	32.2334	29.0455	1.18379e-05	8.09589e-06	18.1509	0.0523624	0.0344197
451	120.774	30.6776	28.1117	9.88169e-06	1e-06	61.9417	0.0440381	0.0180077
452	119.571	30.4172	28.1825	1.3432e-05	1.26204e-05	114.917	0.0232738	0.0505295
453	118.833	33.3112	29.7135	7.84909e-06	1e-06	41.2258	0.0447003	0.02717
454	121.485	31.5187	26.826	1.36584e-05	1e-06	28.0055	0.0287952	0.0659113
455	117.112	30.6819	27.9884	1.17605e-05	1.41441e-05	100.158	0.0432799	0.0117111
456	119.209	33.2686	29.5111	6.73703e-06	2.73408e-05	37.9524	0.0165384	0.0372712
457	116.562	30.3658	26.4847	1.3449e-05	1.2205e-05	17.3073	0.00533294	0.0339533
458	119.078	32.5535	31.4867	2.87263e-06	3.32947e-06	118.906	0.0118461	0.0542764
459	116.81	32.1884	27.5941	6.11155e-06	1e-06	34.562	0.0380468	0.0145523
460	117.153	30.3071	26.7103	1.095e-05	1.4095e-05	44.9761	0.0285357	0.0392599
461	117.146	31.1856	28.054	1.0831e-05	1e-06	32.2453	0.0244034	0.0445562
462	120.071	30.5248	29.2021	1.0368e-05	1e-06	114.419	0.0536638	0.060839
463	120.603	32.1157	29.0188	8.75741e-06	1e-06	83.254	0.0145583	0.0360055
464	119.709	31.6699	28.8335	3.39559e-06	3.69834e-05	89.9482	0.0527945	0.0232052
465	121.792	30.015	26.0148	1.09714e-05	8.07077e-06	16.7679	0.0323403	0.0532713
466	118.562	33.415	29.3784	8.95822e-06	8.87678e-06	82.2964	0.0586486	0.0671039
467	118.071	31.2235	29.7495	4.46761e-06	2.91701e-05	64.853	0.0221217	0.0285788
468	121.277	30.9037	26.9302	1.18326e-05	1.04279e-05	59.8673	0.0500723	0.0226035
469	117.73	30.7786	28.0099	5.66734e-06	7.80096e-06	63.4365	0.0334212	0.0332533
470	121.798	30.5559	26.1492	7.72369e-06	1e-06	77.3654	0.0182668	0.0532143
471	116.567	33.497	26.1467	8.6879e-06	1.20278e-05	14.5755	0.0522222	0.0172339
472	121.834	31.0329	25.9875	9.16972e-06	2.36268e-06	72.5548	0.0356636	0.0682529
473	116.737	31.4193	27.864	1.2409e-05	1e-06	60.8843	0.0490597	0.0513219
474	121.401	33.0497	27.5667	1.0498e-05	1e-06	47.4682	0.0393824	0.0754694
475	119.402	32.2466	30.8602	2.03578e-06	3.34489e-05	68.4595	0.00893158	0.0547797
476	121.961	31.2904	26.7329	1.4654e-05	6.24931e-06	46.783	0.0383166	0.0204268
477	116.906	33.1441	27.0603	7.18574e-06	2.64616e-05	25.9866	0.00589016	0.0319308
478	119.546	32.624	30.1628	7.66744e-06	1.39729e-05	12.5233	0.0457994	0.0378276
479	121.831	30.7977	26.5546	1.19829e-05	8.88036e-06	24.1008	0.0206396	0.0190912
480	119.377	32.2531	31.8597	1.09789e-05	1e-06	80.3959	0.0297951	0.0236584
481	119.962	33.2284	28.0454	6.00527e-06	1.55797e-05	91.0407	0.0122201	0.0367736
482	120.327	31.7376	28.539	4.63533e-06	1e-06	82.3337	0.0121103	0.0564172
483	119	32.5676	31.3209	3.86207e-06	2.64075e-06	5.87909	0.0431213	0.0399448
484	119.952	33.3989	30.0279	9.43074e-06	1.90555e-05	65.9796	0.00965086	0.0384894
485	119.714	32.4164	30.4212	4.26199e-06	9.14496e-06	6.48718	0.0319654	0.0176251
486	121.456	30.3585	25.4913	9.71588e-06	1e-06	12.4248	0.0397551	0.0441728
487	116.75	30.856	26.9019	1.13101e-05	1.8218e-05	13.3464	0.0269829	0.0399375
488	118.045	32.0828	30.7413	2.77162e-06	1.97493e-05	17.1549	0.0330449	0.0229105
489	121.727	30.9644	26.697	1.56686e-05	1e-06	9.37567	0.0551856	0.0797893
490	121.396	33.3514	26.5542	1.12245e-05	2.15574e-06	12.3138	0.0456815	0.0348023
491	119.006	31.4187	30.0266	6.12107e-06	4.36402e-05	88.291	0.0468356	0.0698086
492	119.911	31.6003	30.7563	6.05505e-06	1e-06	61.4812	0.051959	0.0732289
493	118.026	32.4556	30.1037	4.32905e-06	5.3026e-06	114.836	0.0260826	0.0681799
494	117.535	31.8349	30.1247	7.43779e-06	3.40174e-05	69.4597	0.0165267	0.03007
495	119.05	31.3375	29.3067	6.33052e-06	4.26641e-05	116.503	0.00931694	0.030958
496	118.443	30.2682	29.7784	4.1918e-06	1.06512e-05	39.5356	0.0461851	0.0692385
497	119.71	32.0876	29.8064	1.03178e-05	1e-06	54.5954	0.0195361	0.05636
498	116.928	33.0365	29.2234	1.2506e-05	2.02791e-05	78.294	0.0295102	0.0440958
499	121.859	32.4002	26.9368	1.07038e-05	1.05061e-06	76.3918	0.0181275	0.045783
500	121.924	31.3352	25.1076	9.82209e-06	1e-06	5.33957	0.0374473	0.0457835
501	120.34	30.447	28.2598	9.41341e-06	2.64401e-05	62.7176	0.0166892	0.0148819
502	119.449	32.8572	31.3905	4.44195e-06	1e-06	55.8294	0.0402214	0.06053
503	118.202	33.2961	28.9526	2.96284e-06	3.61808e-06	34.4381	0.0447884	0.0557157
504	120.976	31.359	29.2437	8.14427e-06	9.0057e-06	89.2791	0.0107167	0.0310082
505	120.266	32.5502	29.49	3.41002e-06	1e-06	95.2385	0.0549001	0.0194633
506	117.394	31.4377	30.3472	3.53079e-06	2.82603e-05	75.2904	0.052495	0.0613809
507	121.51	31.7579	27.23	5.83353e-06	1.11352e-05	52.2212	0.057778	0.0186888
508	121.024	32.9277	27.5634	1.36319e-05	1e-06	44.7113	0.0147236	0.0620548
509	121.724	30.292	27.3745	8.29416e-06	1e-06	26.656	0.0568356	0.0594396
510	120.491	31.8562	29.5215	6.01307e-06	1e-06	78.2752	0.0595901	0.0204381
511	119.874	30.7512	28.8472	8.24762e-06	2.67261e-05	93.4945	0.0264222	0.0526107
512	118.8	31.1893	30.8799	6.96154e-06	8.62376e-06	24.733	0.0102586	0.053251
513	121.63	32.2555	26.4334	6.99151e-06	1e-06	48.4528	0.0542073	0.0471576
514	121.263	30.0953	26.4814	1.53319e-05	6.10556e-06	53.6356	0.0148256	0.0344817
515	116.749	32.0784	29.2615	6.4933e-06	8.82947e-06	87.1777	0.026014	0.0602876
516	116.645	30.992	27.5882	1.41897e-05	1e-06	15.4736	0.0327927	0.0764733
517	118.571	32.3432	30.5573	3.46874e-06	2.50998e-05	34.0245	0.0328187	0.0110354
518	120.958	30.4955	26.4912	5.38707e-06	1.97456e-05	79.3604	0.0401069	0.0496959
519	121.93	32.5753	26.3305	1.60863e-05	1e-06	115.875	0.0175638	0.0467288
520	117.327	32.2597	28.6622	7.87966e-06	1e-06	91.8131	0.0231891	0.0378055
521	119.768	33.3993	27.7913	1.22024e-05	1.99441e-05	88.7295	0.0242942	0.0595429
522	118.595	33.1893	28.8687	9.78375e-06	3.78453e-05	36.1671	0.02048	0.068596
523	121.835	30.9916	27.1842	8.2677e-06	1e-06	42.603	0.0596379	0.0243399
524	121.132	30.0956	26.4671	1.44892e-05	1e-06	37.7887	0.0522755	0.0424674
525	121.111	32.2938	27.8533	5.26449e-06	1e-06	90.823	0.0515542	0.0165194
526	119.078	32.1101	30.6888	5.7225e-06	2.56731e-05	8.2442	0.0261175	0.064082
527	118.782	30.096	28.1074	6.4239e-06	1e-06	53.0289	0.0352893	0.0775333
528	118.004	30.4294	28.3393	7.20158e-06	2.03006e-05	93.8384	0.00858636	0.0774758
529	116.81	32.0465	28.1957	1.15755e-05	1e-06	26.5733	0.0151258	0.0145289
530	121.256	33.1914	25.7598	1.23249e-05	1e-06	113.437	0.0590123	0.0788764
531	120.971	33.1728	28.4303	9.39176e-06	2.79596e-06	109.526	0.0282979	0.0432152
532	121.998	30.5302	25.6509	7.59459e-06	1e-06	116.635	0.0314934	0.0531575
533	121.982	31.346	26.3152	6.99121e-06	1.37524e-05	67.5523	0.0356734	0.0426547
534	119.555	30.1512	29.1369	1.10458e-05	1e-06	26.7474	0.0539467	0.0641194
535	120.729	31.6425	29.1381	1.3418e-05	1.93917e-05	92.7909	0.0539883	0.0408266
536	121.696	32.6358	26.2026	1.44183e-05	1.91048e-05	101.988	0.0467047	0.0238327
537	121.173	32.7649	27.9957	6.2962e-06	1e-06	14.0537	0.0363035	0.0799048
538	117.86	31.7465	30.7236	3.24653e-06	3.62266e-05	56.0309	0.0349884	0.0727801
539	118.978	30.3355	29.2397	9.49212e-06	1e-06	74.5871	0.0356249	0.0116599
540	117.21	31.3348	29.7471	1.00568e-05	1.09209e-05	81.6037	0.0495141	0.0460172
541	121.747	33.2624	26.8684	1.26157e-05	1e-06	61.3575	0.0596234	0.0690729
542	119.834	30.8036	29.7357	1.20279e-05	1e-06	10.6983	0.0151006	0.0217025
543	117.758	31.1191	30.6356	5.11652e-06	1e-06	72.9751	0.0533303	0.0753869
544	120.194	32.6139	29.2806	4.85274e-06	1e-06	15.5525	0.0446617	0.042338
545	119.9	32.5675	29.8187	1.16253e-05	3.74115e-05	13.5403	0.0258283	0.0337907
546	118.47	33.1927	30.4278	9.72437e-06	2.6105e-05	14.7241	0.0200535	0.072567
547	117.125	31.3584	28.6279	1.07343e-05	1e-06	113.72	0.0107058	0.0462724
548	120.194	31.8011	29.8513	6.2358e-06	2.02947e-05	84.2225	0.0137323	0.0214696
549	119.362	31.6359	30.347	7.65472e-06	2.01275e-05	76.0165	0.0362475	0.0245814
550	120.748	33.2471	26.0134	1.192e-05	2.28486e-05	89.3963	0.0110157	0.0652383
551	119.361	32.6927	30.874	7.82529e-06	4.28903e-06	37.8119	0.0421068	0.0185225
552	121.187	32.91	26.1628	1.24978e-05	1e-06	41.1264	0.0354921	0.0739989
553	119.535	30.4658	28.3783	9.34419e-06	1e-06	108.857	0.0333454	0.072159
554	119.585	32.7715	30.6747	1.20236e-05	2.56377e-05	80.6389	0.0230655	0.022606
555	121.322	31.5154	28.0435	1.01063e-05	3.64855e-06	100.798	0.038993	0.0667679
556	118.719	30.0817	29.4842	4.06348e-06	1.23395e-05	113.774	0.0105891	0.0228508
557	117.237	30.2103	26.1073	6.46923e-06	1.28051e-05	56.7741	0.0435907	0.0233346
558	116.658	32.3727	28.3238	1.39929e-05	1e-06	71.8691	0.0542547	0.0116054
559	120.653	31.302	28.2293	8.70891e-06	1e-06	40.288	0.0424077	0.0114681
560	119.912	33.0384	30.0523	4.33564e-06	1e-06	101.236	0.0500566	0.0673511
561	120.372	32.57	30.1705	4.98771e-06	2.01387e-05	57.2197	0.0163693	0.0492148
562	117.671	30.0759	26.9375	4.84808e-06	2.74064e-05	87.6283	0.0250234	0.0469734
563	117.25	32.4041	29.1295	5.5443e-06	6.99652e-06	70.0853	0.0528582	0.0565098
564	116.58	30.6732	28.0108	1.50403e-05	1e-06	66.0544	0.0198099	0.0759255
565	118.428	31.479	30.5776	4.63529e-06	1e-06	28.0857	0.038399	0.0544112
566	119.745	32.1866	31.6635	4.50309e-06	1.49571e-05	88.1847	0.0371001	0.0421784
567	118.657	33.0545	29.7634	8.83769e-06	2.54534e-05	11.0287	0.0340735	0.0465652
568	118.906	31.5963	31.0086	7.6093e-06	2.63304e-05	94.5543	0.0441236	0.0555334
569	121.473	32.8297	26.1037	1.52789e-05	1e-06	111.023	0.042405	0.0352957
570	118.415	32.7404	30.6214	8.99164e-06	2.17856e-05	96.9512	0.031745	0.0404079
571	119.327	31.4509	28.2156	2.71077e-06	2.0012e-05	32.0264	0.0441909	0.0171692
572	120.81	31.7534	28.1565	1.39077e-05	1e-06	40.1792	0.0371183	0.0410542
573	118.681	32.4517	32	8.46158e-06	1.63797e-05	34.1769	0.0550041	0.0789821
574	119.921	30.109	26.9252	7.0633e-06	2.1914e-05	36.6255	0.043285	0.0277514
575	121.243	33.1178	25.8695	8.05904e-06	1.10068e-05	98.618	0.0340231	0.0410437
576	121.722	32.6944	27.4863	1.56114e-05	1.65122e-05	12.2649	0.023024	0.0616961
577	117.309	30.873	29.637	5.74533e-06	2.60175e-05	58.9777	0.0372466	0.0264277
578	121.596	33.4341	25.2589	8.63822e-06	1e-06	73.4577	0.0567568	0.0775085
579	119.207	30.6279	30.8102	6.51566e-06	2.89337e-05	114.167	0.0588016	0.062235
580	117.92	33.1993	29.6688	9.80141e-06	1.62657e-05	80.014	0.0187827	0.0667676
581	119.025	31.1357	31.2312	6.14069e-06	3.92119e-05	86.0432	0.0154822	0.0453646
582	121.89	32.671	25.6746	9.5059e-06	1e-06	67.6686	0.0456722	0.0291153
583	119.209	31.5973	32	3.89798e-06	1.21056e-05	47.58	0.053599	0.0698613
584	118.308	32.5776	30.42	2.85581e-06	1.3044e-05	45.6385	0.0551288	0.0557507
585	119.984	30.5452	28.3745	9.25892e-06	1e-06	85.8856	0.0336281	0.0755432
586	117.821	30.9433	29.7927	5.6881e-06	1.00961e-05	47.4629	0.0295196	0.0199568
587	116.917	30.3495	27.1796	8.38924e-06	2.22084e-05	82.1066	0.0381439	0.0464841
588	117.209	33.028	27.3736	3.9659e-06	2.20059e-05	67.8936	0.0289877	0.0436746
589	117.204	31.037	28.7506	9.08686e-06	1e-06	68.8624	0.0398898	0.0310385
590	117.335	32.4307	28.9976	1.00477e-05	1e-06	42.467	0.0335008	0.0406958
591	117.264	32.8708	28.2068	1.28147e-05	3.11727e-05	33.0216	0.0291742	0.0165895
592	120.025	33.155	29.9622	5.41852e-06	1e-06	8.82105	0.012508	0.0652896
593	117.5	30.372	30.1643	1.33679e-05	2.41691e-06	35.6029	0.0461166	0.0433801
594	118.401	33.1256	29.1153	6.06344e-06	3.25211e-05	70.1255	0.0301159	0.0115318
595	121.432	30.6904	26.8657	1.39239e-05	5.76964e-06	100.517	0.0337779	0.0361234
596	119.107	32.5792	30.5015	1.02891e-05	4.25807e-05	97.1727	0.00643272	0.0567932
597	120.172	32.551	31.1701	1.25737e-05	3.40005e-05	93.0698	0.0494332	0.0501268
598	117.448	30.0298	28.092	8.10118e-06	1.39658e-05	30.048	0.0202202	0.0542985
599	117.558	30.7722	29.5974	6.17198e-06	7.36535e-06	83.3413	0.0414129	0.0261264
600	116.725	31.7217	29.1766	8.63929e-06	1.06375e-05	36.5109	0.0227265	0.0619216
601	117.429	31.4701	29.4587	8.53047e-06	2.52016e-05	42.9675	0.0425697	0.0577779
602	118.032	33.215	29.2638	9.81192e-06	1e-06	90.2471	0.058793	0.0477169
603	117.474	31.2591	30.4803	9.98827e-06	8.27132e-06	39.505	0.0558363	0.0765649
604	116.988	33.2794	28.6294	5.69141e-06	1.15148e-05	77.0856	0.0245676	0.0770905
605	117.163	31.608	28.2942	9.52259e-06	1e-06	82.7849	0.00611649	0.0268264
606	119.034	33.3752	28.9095	4.552e-06	1.925e-05	116.058	0.0174806	0.0555532
607	117.635	32.5807	29.3449	9.74629e-06	1e-06	28.4061	0.0218484	0.0378869
608	118.503	32.9027	31.2172	1.16684e-05	1.20531e-05	30.5523	0.015801	0.0380169
609	119.269	30.3671	30.1208	1.11297e-05	1e-06	57.8266	0.0537447	0.0483674
610	120.297	32.0515	31.0249	9.97399e-06	2.73557e-05	65.4843	0.0219696	0.0101551
611	116.716	30.4995	26.8109	6.00278e-06	1e-06	49.3063	0.0256433	0.0346187
612	120.897	31.0417	27.9625	6.53863e-06	2.33314e-05	78.2014	0.0194531	0.058124
613	119.953	32.1825	29.5778	5.95248e-06	2.79319e-05	73.4495	0.0335205	0.071403
614	116.95	32.5418	28.3837	1.31975e-05	1e-06	80.99	0.0373297	0.0488193
615	121.305	30.1371	27.1252	9.6188e-06	1e-06	108.755	0.0538468	0.0299947
616	121.565	31.8583	26.9801	1.36932e-05	1e-06	26.9331	0.0432205	0.0479445
617	116.836	31.9786	29.5171	5.05551e-06	2.08546e-05	98.7994	0.031077	0.0210006
618	118.023	30.2759	28.1829	1.04362e-05	1.57179e-05	74.3848	0.0234171	0.0188369
619	120.934	31.7524	28.726	1.211e-05	1.15522e-05	106.483	0.0050095	0.0577282
620	120.615	32.4984	28.2571	9.24015e-06	1.77626e-05	6.86963	0.0378325	0.0169694
621	117.515	30.1863	26.5291	1.21375e-05	1e-06	100.516	0.0117984	0.0647119
622	117.651	32.6609	28.7975	9.91462e-06	8.02762e-06	34.3435	0.0418744	0.040949
623	118.538	32.0175	31.6259	5.34808e-06	1.55819e-05	114.268	0.054166	0.0718885
624	119.165	32.9163	31.7619	1.06412e-05	1e-06	41.6851	0.0275341	0.0283555
625	119.9	30.7632	28.6525	6.79303e-06	2.20417e-06	87.6087	0.0219286	0.0329305
626	118.529	32.9165	30.1444	6.22291e-06	2.24007e-05	98.2748	0.0339	0.0748724
627	119.044	30.331	29.3556	8.81816e-06	1e-06	111.312	0.0206145	0.0108674
628	120.611	31.4134	28.0938	5.20135e-06	1e-06	33.1278	0.0111281	0.0409037
629	116.702	30.6982	27.1683	1.01402e-05	2.32172e-05	76.3366	0.0481709	0.0501989
630	117.888	33.0661	29.5329	6.11412e-06	1.54879e-05	9.03569	0.0194416	0.0541187
631	120.423	32.4672	28.61	6.01962e-06	1e-06	11.7928	0.00975897	0.0444783
632	121.424	30.0888	24.7309	1.23026e-05	6.83334e-06	52.6798	0.0164516	0.054498
633	119.314	30.0333	27.8209	7.42864e-06	1.37295e-05	84.7855	0.0233642	0.0415145
634	119.427	31.0194	30.3972	1.0897e-05	8.42311e-06	80.2526	0.0461104	0.0421373
635	117.089	30.5015	28.4234	8.70699e-06	1.24274e-05	58.8547	0.0579352	0.0529798
636	118.961	32.2061	32	4.71179e-06	4.31929e-05	74.3804	0.0208149	0.0257374
637	119.429	32.3233	31.7308	1.12364e-05	4.49082e-06	76.2681	0.0476403	0.0626213
638	117.834	33.2968	28.3687	6.71575e-06	1.07173e-05	101.513	0.0130479	0.063299
639	117.981	33.3321	28.5887	4.52941e-06	2.31676e-05	107.069	0.0587889	0.028739
640	118.575	32.3061	30.7552	9.53796e-06	1.27849e-06	48.9237	0.0157585	0.0118778
641	116.61	30.0199	26.5644	1.50826e-05	8.3156e-06	12.532	0.0412141	0.0434802
642	118.271	31.2565	29.8594	4.16634e-06	2.93064e-05	37.633	0.00527013	0.0483254
643	117.663	31.796	29.781	1.11429e-05	1.65345e-05	16.0372	0.0493844	0.0720713
644	118.301	31.7471	30.2957	6.11452e-06	3.38614e-05	96.1005	0.0461872	0.0412707
645	117.159	32.1117	29.6663	3.82018e-06	1.73981e-05	11.8607	0.0206151	0.0225826
646	121.398	33.3619	25.9617	1.13999e-05	1e-06	58.7619	0.00941204	0.0452681
647	119.765	33.0982	28.5708	1.14264e-05	1e-06	67.296	0.0290272	0.0780827
648	120.235	30.3812	28.5222	8.35349e-06	2.65165e-05	100.403	0.00756282	0.0646353
649	120.84	30.9309	28.4315	1.0162e-05	6.17358e-06	85.6278	0.00775152	0.0653675
650	119.241	32.9159	29.9898	3.52551e-06	2.57408e-05	73.8443	0.0507699	0.0779786
651	116.978	32.8851	29.0492	1.24888e-05	7.24605e-06	71.7736	0.0347349	0.0368223
652	119.454	30.9638	30.4318	3.60896e-06	2.5161e-05	59.1892	0.0103589	0.0729238
653	119.728	32.5571	31.5716	3.19892e-06	1e-06	108.379	0.0569938	0.0158516
654	120.6	32.3521	29.2851	1.30103e-05	1e-06	30.4246	0.0388297	0.0321562
655	118.874	31.6573	32	9.44857e-06	3.93273e-05	115.808	0.0503544	0.0642909
656	117.202	30.7051	28.3469	9.90532e-06	1e-06	74.4085	0.0408791	0.0262797
657	118.061	33.1103	30.7188	3.8186e-06	1.0023e-05	37.3366	0.0516444	0.050873
658	118.497	32.3725	32	6.46563e-06	5.55244e-06	89.1529	0.0194438	0.0481992
659	120.053	30.5915	28.4931	1.29832e-05	1.00455e-05	47.98	0.0219913	0.0615068
660	119.639	32.4668	29.7205	8.08304e-06	1.42111e-05	16.5888	0.029094	0.018386
661	118.459	32.595	30.355	3.43463e-06	3.03229e-05	14.3818	0.0365799	0.0584324
662	121.926	33.1041	26.3649	1.56979e-05	1e-06	69.9027	0.014151	0.0532377
663	119.832	30.7799	28.2041	1.18637e-05	5.66889e-06	78.9725	0.040408	0.0394847
664	117.805	33.4606	28.4555	9.04618e-06	1e-06	42.8574	0.0574897	0.017326
665	117.06	30.5369	28.8654	1.30843e-05	1e-06	84.6803	0.0529392	0.0176614
666	117.341	32.1024	29.9003	3.58371e-06	1e-06	35.9697	0.0199394	0.0751733
667	117.853	32.3001	28.3293	6.65297e-06	3.5087e-05	44.6865	0.0313398	0.0139114
668	117.384	31.4663	28.2096	4.89001e-06	9.55821e-06	36.2718	0.035243	0.0444528
669	117.526	31.6626	31.3551	1.10273e-05	1.41625e-05	77.9339	0.0397607	0.0235503
670	118.068	33.1182	30.538	1.23877e-05	2.39362e-05	61.3095	0.0431132	0.035079
671	117.454	32.2585	29.0658	1.2056e-05	2.96375e-05	27.2578	0.0461003	0.0795462
672	121.432	31.7395	26.0481	1.03733e-05	1e-06	116.962	0.0497904	0.0326815
673	116.941	30.4492	26.6432	1.00002e-05	1e-06	108.06	0.0102274	0.0400475
674	119.385	30.0257	28.7009	1.32097e-05	1.35076e-06	95.0097	0.0520075	0.0687221
675	118.757	30.4374	30.7678	1.03717e-05	1e-06	16.0595	0.019817	0.0232374
676	121.903	33.3466	27.4418	7.60397e-06	1e-06	55.222	0.0229169	0.0328263
677	117.116	32.6743	27.4746	4.99814e-06	1.29828e-05	64.7	0.0184526	0.0608988
678	118.688	33.3849	29.2624	1.23009e-05	1.11246e-05	113.631	0.0314375	0.0480751
679	121.832	30.125	24.8974	1.08523e-05	1e-06	46.5503	0.0193835	0.069247
680	121.26	32.3808	27.6283	6.93402e-06	1e-06	82.0054	0.0411242	0.0202977
681	120.994	30.155	25.7754	1.31149e-05	1e-06	68.6684	0.0238846	0.0445874
682	117.918	32.7372	29.4949	1.11072e-05	2.47856e-05	98.1332	0.0439116	0.0787384
683	117.44	31.3333	28.5797	5.17433e-06	3.46884e-05	17.7736	0.0495975	0.0427151
684	120.178	30.3352	28.5294	6.9109e-06	1e-06	99.9498	0.0321855	0.0273041
685	121.612	31.9882	26.5272	1.46326e-05	1e-06	79.9313	0.0422237	0.0757261
686	119.562	30.9804	29.4117	2.77636e-06	2.51402e-06	17.6677	0.0553553	0.076973
687	119.644	32.3085	30.7914	1.08857e-05	8.12608e-06	90.6472	0.0528009	0.0684084
688	118.04	32.3036	31.8407	2.12571e-06	3.2416e-05	43.3096	0.0256749	0.0266586
689	120.732	32.4675	30.1143	5.02043e-06	1e-06	14.1775	0.0494924	0.0187899
690	117.529	33.4736	28.8617	1.25289e-05	1e-06	55.5935	0.033414	0.0182791
691	118.28	31.3534	30.4359	4.2185e-06	3.53558e-05	30.2253	0.0203313	0.0345573
692	118.84	31.6286	32	3.07155e-06	1.82927e-05	36.2842	0.0261359	0.0765567
693	119.292	32.8161	31.2185	1.03627e-05	2.37113e-05	119.773	0.0367209	0.0408238
694	117.833	32.0243	30.9648	7.40182e-06	1.5234e-06	27.3912	0.0390269	0.0780571
695	117.132	30.1304	26.2261	8.5827e-06	5.4478e-06	48.7955	0.0541705	0.0331497
696	119.858	32.9508	30.4056	1.00164e-05	3.06048e-05	81.1736	0.00896231	0.0239524
697	118.087	30.1802	28.7689	1.2025e-05	1.72939e-05	117.109	0.0240896	0.0169915
698	119.697	30.5979	28.2891	1.19702e-05	1e-06	48.0415	0.0179254	0.057923
699	117.349	30.3573	27.5173	5.66517e-06	1e-06	34.4569	0.0106236	0.0391882
700	119.146	30.2727	29.2947	9.39044e-06	1e-06	51.7052	0.0142765	0.0647086
701	119.429	30.0899	26.3707	1.08365e-05	2.59207e-05	28.4001	0.0233547	0.0554267
702	116.785	30.1926	27.0274	6.66671e-06	3.81104e-06	118.447	0.038712	0.0390094
703	118.351	31.5485	30.3303	7.41324e-06	1e-06	59.6247	0.0452592	0.0595319
704	117.239	30.885	27.9419	4.25239e-06	2.29095e-05	81.0037	0.0323282	0.048149
705	116.849	30.4429	27.1405	8.47464e-06	1e-06	46.1146	0.00992568	0.01941
706	121.945	32.3055	25.1292	8.12212e-06	2.54086e-06	34.855	0.0474825	0.0606344
707	118.273	30.7914	30.4686	8.293e-06	2.95557e-05	15.7203	0.0333859	0.0119122
708	120.954	30.0663	25.087	7.78152e-06	8.99227e-06	94.8225	0.0474953	0.0425855
709	117.901	31.4645	30.2511	1.00062e-05	3.07917e-05	69.7934	0.0189038	0.0486643
710	120.248	31.0865	28.2398	4.72392e-06	2.32859e-05	33.9272	0.0199798	0.0690391
711	120.681	31.1151	29.8447	1.17605e-05	1e-06	81.8875	0.0164737	0.0453065
712	119.776	31.5584	30.0899	3.22169e-06	9.28296e-06	38.1885	0.0160121	0.0484816
713	119.094	32.3412	29.491	5.38005e-06	4.12995e-05	34.3854	0.0319515	0.044148
714	118.765	32.1577	32	7.33846e-06	3.98036e-06	105.316	0.0346355	0.0504657
715	118.419	33.2804	28.7212	4.37046e-06	3.54862e-05	61.864	0.0137487	0.0570902
716	121.612	31.812	27.7143	1.31856e-05	1e-06	66.1803	0.0597265	0.0205707
717	121.068	31.654	28.3638	1.41281e-05	8.33474e-06	93.485	0.0315271	0.0655446
718	121.808	30.747	27.3133	1.03131e-05	1e-06	60.1182	0.0244372	0.0377984
719	117.184	32.6438	29.0179	3.58153e-06	3.17557e-05	37.4922	0.0517509	0.022562
720	120.52	30.4927	28.5391	9.39424e-06	3.83502e-06	89.1157	0.0497852	0.0608677
721	121.661	31.719	26.8598	1.47835e-05	1e-06	102.661	0.0178641	0.0612222
722	117.497	31.4746	28.999	9.49382e-06	2.844e-05	77.9548	0.0513645	0.0459838
723	116.866	32.3041	29.3282	1.09786e-05	1.09583e-06	97.2228	0.0205876	0.0314992
724	120.576	33.2117	27.1454	1.22456e-05	2.12459e-05	8.30995	0.00872048	0.0549204
725	119.66	33.3131	29.146	1.22301e-05	7.03811e-06	61.0678	0.00684504	0.0512958
726	121.13	30.5873	26.6404	6.78529e-06	1.94684e-05	52.9035	0.0336387	0.0547805
727	117.269	30.9164	29.2971	9.69488e-06	1e-06	11.6851	0.0236749	0.0624666
728	120.874	32.8407	27.2144	1.33841e-05	2.68079e-05	34.0558	0.0470189	0.0522585
729	117.609	31.814	29.5031	1.01923e-05	1.16798e-05	54.673	0.0344693	0.0230242
730	117.4	31.5856	29.4072	5.48439e-06	4.48836e-06	83.3508	0.0478413	0.0126869
731	117.403	32.4872	30.5278	1.17168e-05	1e-06	49.4814	0.0427842	0.0170213
732	120.98	32.1067	27.645	7.37717e-06	1e-06	88.1381	0.059213	0.0592784
733	120.159	33.3975	28.171	8.06585e-06	1e-06	82.5394	0.0314843	0.0693609
734	119.377	32.0439	29.8801	3.0949e-06	3.08946e-05	115.577	0.0236204	0.0101973
735	118.474	31.6309	30.3267	9.84921e-06	3.02447e-05	26.2747	0.0150244	0.0367156
736	121.325	31.8999	27.7825	6.07402e-06	1.91227e-05	117	0.0411797	0.0561819
737	118.658	32.8299	30.5103	1.16254e-05	3.86271e-05	14.3159	0.0346539	0.0721337
738	120.991	32.1444	28.0856	7.74603e-06	1.4651e-05	98.5826	0.043922	0.0133482
739	118.915	32.2647	32	7.71435e-06	3.19444e-05	40.9449	0.0480483	0.0558572
740	118.573	33.4	28.1093	4.21097e-06	3.08923e-05	53.538	0.0408371	0.0409738
741	119.045	32.1644	32	5.51949e-06	4.46812e-06	36.705	0.0500138	0.016465
742	118.158	31.331	31.2731	2.35232e-06	1e-06	98.6727	0.01667	0.0656843
743	120.612	32.4196	28.3917	1.25158e-05	1.70791e-05	59.6507	0.0545424	0.0595772
744	119.265	32.3081	31.309	5.63521e-06	1.05976e-05	82.3452	0.018154	0.0208409
745	117.777	30.0485	27.4877	1.18599e-05	1e-06	114.434	0.0232794	0.0657731
746	121.448	31.6357	27.4447	1.43009e-05	4.05827e-06	47.2466	0.0119062	0.0741716
747	118.611	32.6002	32	2.03729e-06	4.12965e-05	60.4454	0.014719	0.0234015
748	119.49	31.7466	30.1607	6.63249e-06	3.64529e-05	12.7352	0.0437577	0.0504826
749	121.486	32.7287	26.8055	7.54185e-06	9.13833e-06	73.9346	0.0130779	0.0240129
750	119.933	31.5781	29.2179	3.20176e-06	1.00119e-05	41.4011	0.0593125	0.0376845
751	117.143	33.4416	27.5696	1.06509e-05	1.78785e-05	75.2438	0.0568777	0.0148986
752	121.669	31.0251	26.2235	7.28992e-06	1e-06	39.808	0.00876326	0.0661483
753	119.952	30.3224	27.4606	9.04066e-06	2.0221e-05	17.552	0.0484152	0.0109766
754	118.342	31.505	30.5753	3.39822e-06	1.75438e-05	40.2735	0.0257937	0.0651846
755	117.266	31.896	29.2758	5.13249e-06	1e-06	99.373	0.0493955	0.0145011
756	120.867	31.2218	27.7017	9.69516e-06	1.63237e-06	30.9885	0.00864626	0.0531878
757	119.91	30.848	27.2807	8.79844e-06	2.36453e-05	30.2816	0.0393376	0.0530835
758	119.434	32.3522	30.571	1.58503e-06	2.59598e-05	99.669	0.0444417	0.0485549
759	121.416	31.3199	27.0962	1.04643e-05	1e-06	34.6934	0.0515688	0.0185603
760	120.837	32.2098	29.8315	1.08266e-05	1.44017e-05	43.196	0.0538744	0.0794824
761	117.334	32.7268	29.0765	1.00894e-05	2.54602e-05	67.1393	0.00560884	0.0708688
762	118.214	32.6635	31.1556	1.02837e-05	1e-06	53.7329	0.046096	0.0350823
763	117.867	31.3136	29.5741	1.12806e-05	1e-06	99.4352	0.0130552	0.04514
764	120.592	31.9876	29.8134	9.84982e-06	1e-06	71.4217	0.0344171	0.0441423
765	116.684	31.5738	27.3598	9.18629e-06	1e-06	87.221	0.0254183	0.038646
766	119.634	33.0478	29.993	4.79956e-06	1e-06	86.4772	0.017323	0.0668609
767	120.694	33.0757	28.7524	5.71037e-06	1.86642e-05	13.8513	0.0216701	0.0484897
768	121.322	31.2031	27.7937	1.14203e-05	1.07485e-05	117.048	0.0193472	0.0334183
769	118.381	30.3211	30.6168	1.29318e-05	2.98336e-05	13.1564	0.0174758	0.0714355
770	121.017	30.5865	26.8	8.11269e-06	1e-06	114.121	0.0408166	0.0591597
771	117.108	31.2845	29.8251	4.75784e-06	1.73694e-05	118.586	0.0240208	0.0734065
772	121.155	31.9749	28.6844	9.00747e-06	1e-06	35.003	0.0541718	0.0637016
773	117.201	32.2988	29.1119	3.35775e-06	1.21901e-05	79.0283	0.0347153	0.0115999
774	118.685	31.1598	31.945	7.27644e-06	1.40278e-05	11.1203	0.0335055	0.0775725
775	120.885	32.3362	28.081	4.81397e-06	1e-06	83.2726	0.0558314	0.0561562
776	117.325	33.2821	28.4995	1.32259e-05	1e-06	31.5337	0.0532814	0.0270242
777	117.761	32.282	30.0575	1.08658e-05	1.87028e-05	113.222	0.0065706	0.0382668
778	120.472	30.555	27.0031	5.65792e-06	1e-06	80.331	0.0384806	0.0549744
779	120.46	32.0288	29.6204	4.87518e-06	1e-06	92.9913	0.0383899	0.0145911
780	120.026	31.8966	30.2691	1.20005e-05	2.54285e-05	113.748	0.0558385	0.0416199
781	120.317	33.0475	28.5984	1.18407e-05	1.42118e-05	103.649	0.0442344	0.0585743
782	119.485	31.2261	31.5497	1.14931e-05	5.02853e-06	58.751	0.0296139	0.0155939
783	117.885	31.4803	29.7559	5.51632e-06	2.13669e-05	29.6297	0.00797048	0.018424
784	118.401	32.0953	29.8783	2.01829e-06	1e-06	42.1348	0.00971867	0.0643717
785	117.499	31.8355	31.1609	8.81547e-06	3.63139e-05	72.7187	0.0306369	0.0535066
786	121.496	32.5166	27.867	1.51614e-05	1e-06	90.792	0.0590938	0.0598577
787	119.709	30.1414	28.7769	5.52436e-06	2.645e-05	34.3192	0.0595235	0.0577592
788	118.705	31.9723	31.5498	8.40558e-06	3.35371e-06	56.5584	0.031259	0.0491546
789	119.041	30.4259	29.4072	6.84516e-06	1.97771e-05	46.1018	0.0536203	0.0126687
790	121.71	31.1032	25.5105	7.33373e-06	1e-06	59.2895	0.01669	0.0403883
791	117.343	32.3157	29.1372	7.62524e-06	3.3394e-05	43.0045	0.0222384	0.0332292
792	119.724	30.5509	28.1833	8.37591e-06	1e-06	28.1854	0.0260042	0.0732473
793	119.282	31.0809	30.3412	2.26584e-06	1e-06	60.9126	0.0434466	0.0434134
794	119.863	32.4605	30.6535	7.11399e-06	1e-06	114.224	0.0503365	0.0635334
795	116.6	32.2778	27.1697	1.09458e-05	2.07435e-05	17.242	0.0265629	0.0291679
796	121.297	30.3186	27.1618	1.36902e-05	1e-06	101.091	0.030627	0.0613276
797	121.627	32.0204	27.0717	6.72917e-06	1.33039e-05	89.5285	0.00909469	0.0311966
798	119.608	30.5154	29.5044	1.21584e-05	1e-06	42.8675	0.0203104	0.0217627
799	120.332	30.8829	28.394	5.55201e-06	1e-06	25.8292	0.0492652	0.0707749
800	121.574	31.6072	27.5207	1.22199e-05	2.10663e-05	112.195	0.00728432	0.0516997
801	120.39	30.3827	27.3612	1.01068e-05	1.38444e-05	48.6189	0.0465378	0.0424412
802	117.339	33.4778	26.9137	1.29682e-05	1e-06	54.9863	0.032904	0.0607612
803	119.67	30.5788	27.8378	3.81486e-06	1e-06	41.7721	0.0198844	0.076944
804	119.837	32.7346	29.3104	4.53801e-06	1.16047e-05	102.519	0.0307281	0.0678856
805	118.833	32.9044	29.0809	3.11752e-06	3.53179e-05	36.1227	0.0298013	0.0108997
806	120.55	33.4806	29.1135	7.92808e-06	1.29138e-05	92.3794	0.0586618	0.0494481
807	121.639	31.5003	26.7449	9.21992e-06	6.23166e-06	38.2709	0.043683	0.012623
808	121.591	33.0593	27.3626	6.94711e-06	1e-06	44.2583	0.0277097	0.0425633
809	118.98	33.3514	30.1758	7.91836e-06	1.94251e-05	111.352	0.0563798	0.0455564
810	117.123	30.6051	28.0786	5.61367e-06	1e-06	75.9978	0.0555628	0.0217227
811	121.917	31.678	29.1894	7.1025e-06	1e-06	84.6	0.0331242	0.0703454
812	121.114	30.21	29.0763	6.27931e-06	1e-06	76.9965	0.056621	0.0313171
813	117.186	32.1725	30.1911	1.25456e-05	1.84673e-05	30.5097	0.0387993	0.0239611
814	121.565	32.0349	26.2991	9.55742e-06	1e-06	81.5424	0.0450519	0.0256737
815	121.284	30.7144	28.1112	8.50315e-06	1e-06	66.9872	0.0306489	0.017488
816	119.354	32.7927	28.8608	6.80821e-06	3.87291e-05	100.147	0.0393367	0.0516368
817	119.752	30.1304	29.341	5.85713e-06	1e-06	118.65	0.0266229	0.0681021
818	118.695	32.8218	28.4637	5.77804e-06	9.23415e-06	76.684	0.013575	0.0575973
819	116.801	30.0933	26.7725	7.51122e-06	1.60602e-05	43.4496	0.0245548	0.0310506
820	118.344	32.2989	31.9853	4.20465e-06	2.46667e-05	103.683	0.0266052	0.0405324
821	120.916	30.2757	27.3953	1.47085e-05	1e-06	102.161	0.0476133	0.0335545
822	116.525	30.8793	26.253	6.64339e-06	1e-06	103.365	0.0270886	0.0735125
823	118.334	32.5267	30.8707	6.19725e-06	3.51716e-05	46.2169	0.0310329	0.0344245
824	118.69	30.9814	30.4644	8.69153e-06	3.92275e-05	52.521	0.0468185	0.0365355
825	119.456	31.7891	30.9241	1.05657e-05	2.56243e-05	93.5099	0.0344527	0.0212973
826	121.559	33.2034	26.2558	1.52582e-05	1e-06	53.6076	0.0239365	0.055131
827	118.405	30.1737	29.3207	6.28492e-06	2.21284e-05	61.3273	0.00540466	0.0417601
828	118.408	32.8388	31.2496	1.12887e-05	3.13702e-05	6.115	0.0460542	0.0522096
829	120.556	30.2285	27.3864	8.36987e-06	1.96254e-05	107.344	0.0556764	0.0595262
830	118.987	30.4438	30.3943	1.20946e-05	1e-06	59.6824	0.00529946	0.0753837
831	117.735	30.4176	28.442	4.83715e-06	1e-06	108.779	0.0416807	0.0538294
832	118.988	33.4794	28.9238	5.04629e-06	1e-06	116.708	0.0332149	0.0369361
833	117.275	30.6307	29.3959	4.98164e-06	1e-06	28.2215	0.0506439	0.0782814
834	117.47	33.1387	29.905	6.56186e-06	1.39517e-06	14.7773	0.0142014	0.0627896
835	119.241	33.4683	28.7444	1.18173e-05	1e-06	81.8941	0.0244112	0.0503084
836	118.804	31.3432	30.2056	2.9903e-06	3.59852e-05	34.2302	0.0101717	0.0429678
837	121.532	32.2087	28.4802	7.8052e-06	1.53429e-05	55.6205	0.0199192	0.0119399
838	118.493	32.7268	30.4978	3.8181e-06	3.93349e-05	5.91349	0.0313899	0.065504
839	119.693	31.3743	30.0395	5.00073e-06	1e-06	54.2361	0.0555045	0.0564333
840	119.977	30.5663	28.4588	3.99533e-06	1.04427e-05	116.668	0.0164625	0.0377834
841	116.572	31.5182	28.9542	8.85506e-06	1e-06	16.1229	0.0429527	0.019578
842	120.149	32.7016	30.9776	1.28072e-05	1.46885e-05	84.0333	0.0439011	0.07753
843	117.479	32.7327	29.3373	7.55685e-06	1e-06	66.2928	0.0116078	0.0227469
844	121.786	30.8069	28.1464	1.45829e-05	1e-06	102.693	0.0586431	0.0110999
845	117.318	30.6124	27.9015	9.81812e-06	1e-06	79.9348	0.0144115	0.0644451
846	118.78	33.222	29.5739	2.69158e-06	4.99026e-06	5.01687	0.00810347	0.0340749
847	116.969	30.154	27.8589	1.1096e-05	1e-06	82.3861	0.0582172	0.0301892
848	121.983	32.5716	25.5257	1.59379e-05	1e-06	99.0586	0.0256929	0.0487337
849	119.262	30.1625	29.1177	9.36922e-06	1e-06	89.1502	0.0208049	0.0168858
850	119.775	32.9327	29.1571	8.02447e-06	2.43069e-05	89.0867	0.0210456	0.0717668
851	116.869	33.169	26.7015	1.12499e-05	2.3317e-05	106.464	0.00579965	0.039615
852	120.625	31.041	26.8954	1.28447e-05	2.42297e-05	74.7827	0.0419425	0.0531143
853	117.654	30.2588	27.9893	9.85958e-06	1.11913e-05	81.9305	0.0468684	0.0159652
854	121.439	31.6824	27.5491	9.4404e-06	1e-06	66.6341	0.0294413	0.0451226
855	117.628	31.0446	28.1897	3.4908e-06	1.37098e-05	113.765	0.0167882	0.0640413
856	117.549	31.46	29.6899	3.92511e-06	1e-06	82.3674	0.0298085	0.0133412
857	116.701	32.3274	28.3213	1.07711e-05	4.88505e-06	37.4586	0.0568062	0.0751729
858	119.096	30.7344	29.5262	8.82718e-06	3.00251e-05	102.115	0.0138797	0.0483043
859	119.607	31.2493	29.2756	4.67014e-06	1e-06	43.8028	0.00870602	0.0235091
860	116.861	32.739	28.4578	1.13667e-05	2.59714e-05	104.06	0.0246523	0.0402641
861	120.765	32.2532	28.3192	6.83197e-06	1e-06	29.6734	0.0548477	0.0514715
862	118.993	31.142	31.2023	4.87823e-06	2.89502e-06	31.8253	0.0253881	0.0139521
863	119.384	32.3251	29.7625	2.04483e-06	1.88911e-05	65.3583	0.0447852	0.0600417
864	118.924	32.6786	30.8494	6.92752e-06	3.66953e-05	47.3106	0.00707454	0.0266048
865	118.704	32.0737	30.765	3.18993e-06	1.30491e-05	114.317	0.0236234	0.0566882
866	119.578	30.8382	29.2936	1.10039e-05	1e-06	87.0841	0.037212	0.0236352
867	117.354	30.0009	26.6826	1.29693e-05	7.66623e-06	61.2757	0.0334671	0.0520563
868	117.501	32.81	28.5101	4.43392e-06	1.96078e-05	116.334	0.0354034	0.0431729
869	121.24	32.8792	27.3288	6.87074e-06	1e-06	113.25	0.0282756	0.0670379
870	121.704	32.4416	26.2609	9.15186e-06	1e-06	35.161	0.0387987	0.0583013
871	118.553	30.268	30.0243	9.34938e-06	1e-06	37.5354	0.0504535	0.069943
872	117.989	32.0483	31.4811	5.11557e-06	2.76998e-05	97.6078	0.00945634	0.0331735
873	120.042	32.8736	29.9106	6.60443e-06	1.17173e-05	54.7143	0.0263596	0.0188363
874	118.748	31.3638	31.4791	2.76316e-06	3.84804e-05	27.3198	0.0446817	0.0168359
875	116.64	30.693	27.5593	8.47236e-06	8.90945e-06	110.704	0.0484989	0.0774884
876	117.359	32.0567	30.4477	7.64158e-06	1e-06	90.1523	0.0392715	0.0791623
877	120.438	32.8921	28.4077	1.35788e-05	1e-06	48.6511	0.0266114	0.0102618
878	120.124	30.171	29.6312	1.29117e-05	1e-06	118.592	0.0195416	0.0441819
879	116.649	32.0893	27.3712	1.22562e-05	1e-06	76.1821	0.0321264	0.0247765
880	117.721	32.2511	29.1026	7.85819e-06	3.50653e-05	64.2156	0.0239532	0.0526093
881	117.771	32.1083	29.0214	5.73443e-06	2.48998e-05	65.1492	0.0421239	0.0215422
882	120.195	32.2751	28.4632	1.14283e-05	2.23129e-05	44.5202	0.0442715	0.0277217
883	116.608	32.2098	26.7336	7.94278e-06	1.13055e-05	41.9196	0.034155	0.0495346
884	117.073	30.4564	28.0014	1.06019e-05	1e-06	116.655	0.0493987	0.0513381
885	120.9	30.8223	28.3499	7.46064e-06	1e-06	105.267	0.0117659	0.0644937
886	117.482	32.1665	29.6361	1.04434e-05	1.46593e-05	37.5784	0.0537427	0.0263122
887	120.09	30.0619	26.701	9.85027e-06	1.3864e-05	111.68	0.0119558	0.0713244
888	117.81	32.2216	29.7982	1.09912e-05	8.30273e-06	14.3988	0.0426098	0.0318625
889	117.047	32.3289	29.4626	9.29941e-06	7.32555e-06	38.1021	0.0270433	0.0389721
890	117.837	30.8371	29.0092	4.74577e-06	1.78738e-05	110.417	0.0295538	0.0711313
891	120.472	32.0935	28.3462	1.32803e-05	1e-06	12.1033	0.0558607	0.0513652
892	121.206	31.8693	26.4512	9.88922e-06	1.77287e-05	111.503	0.0342856	0.0157525
893	121.066	30.9124	27.1372	7.60935e-06	1e-06	45.8575	0.0136144	0.0780879
894	118.685	31.6204	30.7238	4.15345e-06	3.92982e-05	30.72	0.0439696	0.0352333
895	120.174	33.1837	28.6659	4.92804e-06	1e-06	28.6417	0.0533481	0.0575192
896	117.627	31.4931	30.0817	3.38692e-06	1.97668e-05	52.5892	0.0558773	0.0732887
897	118.112	32.2045	30.4826	5.99548e-06	1.70332e-05	85.6251	0.0271229	0.034309
898	121.43	30.1237	26.3328	1.59847e-05	1e-06	79.3039	0.0497265	0.0734868
899	116.572	30.2723	27.302	6.95702e-06	1.92877e-05	41.7439	0.0451403	0.0494989
900	116.97	30.2846	26.5016	1.40531e-05	1e-06	54.1106	0.0543984	0.0102046
901	117.643	32.7238	31.0528	1.07166e-05	1.14399e-05	34.3269	0.04583	0.0152477
902	116.646	31.2259	27.2868	1.26615e-05	5.48663e-06	51.8283	0.051599	0.0499659
903	117.498	30.7966	29.2218	1.06746e-05	3.0075e-05	32.3033	0.0279105	0.0695462
904	119.707	32.6156	29.1185	8.15113e-06	2.129e-05	92.3018	0.0316652	0.0318476
905	118.818	30.5949	29.5587	4.11224e-06	1e-06	49.7134	0.0163822	0.0492341
906	121.41	30.8627	26.9933	1.14924e-05	1e-06	45.8008	0.040605	0.037915
907	120.996	31.5083	29.2767	8.08523e-06	2.09044e-05	76.8541	0.0113652	0.0195847
908	118.38	31.16	30.1235	3.02075e-06	2.88951e-05	35.2084	0.0202661	0.0497353
909	117.927	32.0489	31.4654	9.80697e-06	1e-06	52.476	0.0444351	0.0559063
910	118.588	31.1824	30.7122	7.19987e-06	2.11405e-05	14.7418	0.0547611	0.0727187
911	119.747	31.3753	31.4402	9.74337e-06	1e-06	25.8414	0.0490355	0.0557727
912	117.974	33.0201	28.2137	7.47188e-06	1e-06	65.1074	0.0365153	0.0756467
913	119.933	33.0959	29.5487	8.71426e-06	3.23844e-05	119.815	0.0562592	0.0738549
914	118.752	32.897	28.2448	8.94877e-06	2.62972e-05	69.2513	0.040006	0.0751159
915	119.536	33.0269	29.6791	5.07192e-06	1e-06	57.5215	0.0168125	0.0348314
916	118.899	31.9941	32	8.68353e-06	1.65857e-05	36.6661	0.0287743	0.0157807
917	118.12	32.2618	31.8442	5.72553e-06	2.70006e-05	47.2537	0.0527068	0.0763412
918	121.716	31.9501	27.3404	1.29479e-05	1.62014e-05	96.2311	0.0558685	0.0504569
919	120.7	32.7496	28.0913	7.4129e-06	1e-06	58.2842	0.0551478	0.0242403
920	117.271	31.9285	29.6802	1.01166e-05	1e-06	84.2063	0.00730741	0.0232431
921	121.277	30.3888	28.6949	6.44e-06	1e-06	43.1434	0.0404391	0.0490291
922	119.181	32.8335	30.4107	1.11325e-05	1.85234e-05	32.7676	0.0324073	0.0671797
923	121.42	32.662	27.9045	1.3295e-05	1e-06	66.0053	0.0294416	0.0203479
924	120.899	32.8711	27.5656	1.12271e-05	1e-06	45.6856	0.00915731	0.0149457
925	118.839	30.6665	30.455	5.97455e-06	1.39133e-05	17.8166	0.0260175	0.0562249
926	116.624	30.9507	28.3757	1.3274e-05	1e-06	44.5985	0.0305969	0.0460097
927	117.978	31.0351	29.2297	1.02355e-05	1e-06	52.5508	0.0216318	0.0579396
928	119.479	31.7783	31.3362	6.01408e-06	1e-06	89.449	0.0478335	0.0506753
929	119.984	30.4686	29.1753	5.92642e-06	1e-06	53.5666	0.0162996	0.0634671
930	117.918	31.3488	30.6191	4.02963e-06	9.02184e-06	110.645	0.0255794	0.0691208
931	117.266	30.6376	28.2747	9.03583e-06	5.67629e-06	78.0407	0.033313	0.0419555
932	121.092	30.9267	28.4275	1.29177e-05	1e-06	106.109	0.0344715	0.0543955
933	121.914	32.4724	25.5824	1.34729e-05	7.74246e-06	32.7767	0.0133779	0.0589489
934	119.391	32.9918	29.9293	7.29572e-06	1.73835e-05	99.4931	0.00877591	0.0300485
935	117.444	30.0802	27.8586	6.8244e-06	1.51762e-05	14.609	0.0532816	0.069705
936	117.998	31.9806	31.4925	4.07347e-06	1.24649e-05	89.0195	0.0118145	0.0229337
937	116.601	30.1262	26.0267	6.44851e-06	1.57519e-05	43.2672	0.0405036	0.0660907
938	121.529	30.2984	26.4045	8.28178e-06	8.06131e-06	39.4463	0.0444503	0.0142758
939	117.148	32.4678	28.515	3.66094e-06	1.09348e-05	81.0061	0.04843	0.0166918
940	119.671	32.5746	30.2095	8.86418e-06	2.40275e-05	12.8677	0.0101316	0.0625307
941	118.007	32.8489	30.2232	8.24655e-06	1e-06	114.618	0.0214229	0.0553218
942	119.548	31.6598	29.4982	1.15242e-05	3.06242e-05	36.8223	0.015829	0.0138189
943	120.083	33.0093	30.0731	1.0916e-05	1.44252e-05	98.7458	0.00762854	0.0678773
944	121.064	30.5839	27.5362	7.87783e-06	1e-06	83.0957	0.0393368	0.0243822
945	117.635	30.874	28.3972	1.03481e-05	1e-06	51.8956	0.0132776	0.0665017
946	116.56	30.4708	26.8458	5.64417e-06	1.87812e-05	87.8378	0.0153705	0.048543
947	117.253	32.7914	30.0673	1.33385e-05	1e-06	46.1804	0.0287335	0.0111365
948	121.45	30.8004	27.0965	1.20009e-05	1e-06	81.745	0.0114801	0.0268648
949	121.306	30.5443	26.0109	7.08167e-06	1.32062e-05	5.38042	0.0396396	0.0685426
950	119.786	32.1809	29.5692	7.0398e-06	6.38919e-06	115.166	0.0479019	0.0183345
951	119.803	30.2698	28.9001	1.34117e-05	1e-06	27.1907	0.0383646	0.0753124
952	120.158	30.1572	28.4757	1.309e-05	2.3052e-06	64.3159	0.0282495	0.0429888
953	117.465	30.3735	28.5022	7.26829e-06	1e-06	35.294	0.0506887	0.0166817
954	121.529	30.0008	25.6772	1.07881e-05	1.53701e-05	48.8028	0.0496787	0.0112977
955	118.803	32.4395	31.8567	9.42918e-06	2.85436e-05	43.302	0.0550299	0.0769723
956	118.607	31.9678	31.3988	9.40093e-06	2.38236e-05	117.857	0.0547898	0.0212439
957	119.354	30.7346	28.8297	1.19173e-05	8.67667e-06	25.1074	0.0495108	0.0657789
958	116.758	30.8155	29.0206	1.42049e-05	7.64169e-06	27.1832	0.0360842	0.0600432
959	117.415	32.8384	29.4762	8.2941e-06	2.3234e-06	116.733	0.00586742	0.037248
960	120.559	31.7564	28.1754	1.2181e-05	1e-06	25.1946	0.0449205	0.0735382
961	116.955	32.4448	28.6919	7.33002e-06	1e-06	14.8877	0.0315508	0.0500836
962	119.817	31.5846	30.0439	1.0595e-05	1e-06	63.3577	0.0097082	0.0167187
963	117.849	30.832	29.0094	6.55174e-06	2.9828e-05	33.4455	0.045126	0.0252635
964	118.641	33.3964	29.6571	8.93318e-06	3.34445e-05	34.5101	0.0275515	0.058972
965	118.088	31.9798	29.9747	6.16275e-06	5.80268e-06	99.2327	0.0248134	0.034634
966	118.456	30.4584	29.8559	1.2099e-05	3.31318e-05	37.1463	0.0494367	0.073621
967	120.455	31.4213	28.8396	4.2646e-06	1.04755e-05	42.388	0.021078	0.0529122
968	118.134	31.1527	28.7727	1.16483e-05	2.03034e-06	81.6397	0.019818	0.0710262
969	119.615	30.7493	29.1302	7.66059e-06	1.08478e-05	118.761	0.018032	0.0532412
970	119.118	33.267	29.1558	7.4786e-06	1e-06	61.5409	0.0189007	0.0514576
971	120.15	33.0832	26.4919	1.17574e-05	1e-06	81.1614	0.0359748	0.0299065
972	121.653	30.697	26.2304	1.29673e-05	1e-06	62.6115	0.049652	0.0259936
973	120.529	31.2325	29.4241	1.33254e-05	2.68223e-05	30.6722	0.05781	0.0127332
974	117.682	32.6681	29.5697	8.11604e-06	3.44859e-05	56.0952	0.00546218	0.0167621
975	116.672	30.7298	28.1049	1.05881e-05	1e-06	77.3495	0.0173225	0.0669679
976	117.942	32.0705	30.458	1.14407e-05	4.25366e-06	12.4184	0.0306205	0.0623153
977	119.773	32.4493	29.7059	1.14151e-05	6.15094e-06	29.4716	0.0593835	0.0135504
978	116.783	32.2889	27.7468	6.24154e-06	1e-06	98.7805	0.0525234	0.0265855
979	119.23	32.4724	29.8239	4.41641e-06	2.17058e-05	14.4171	0.0224335	0.0628524
980	119.783	32.4734	30.7773	8.47235e-06	1e-06	29.0653	0.023753	0.0151977
981	118.338	33.3768	29.9707	1.23041e-05	1.47603e-05	34.2437	0.00649206	0.0300466
982	120.74	31.2127	28.0088	9.86456e-06	1e-06	11.3935	0.0450249	0.0259825
983	117.086	33.0751	26.7392	1.1401e-05	1.13948e-05	95.9776	0.0472919	0.0637279
984	116.913	30.0763	27.5276	6.41958e-06	1.76829e-06	66.1844	0.0178892	0.0436942
985	120.505	31.0087	27.7261	9.2185e-06	3.80008e-06	33.5431	0.0503735	0.0648226
986	119.225	30.1703	28.7339	5.31818e-06	1e-06	15.9537	0.0332229	0.0286502
987	120.286	32.2792	28.045	5.70469e-06	1e-06	70.9063	0.0306332	0.0586893
988	118.892	30.3528	29.104	5.04597e-06	1.47628e-06	74.8144	0.0279837	0.0455602
989	117.855	32.96	29.4705	4.43636e-06	2.38074e-05	83.7966	0.0376868	0.0701654
990	121.005	32.2631	26.075	1.43593e-05	1e-06	93.7858	0.0357128	0.0776479
991	120.897	30.1009	28.2022	8.71064e-06	1e-06	116.81	0.0448113	0.011378
992	120.321	32.5017	28.8568	8.90121e-06	2.38864e-05	101.308	0.0312067	0.0117185
993	117.997	33.0171	29.4597	2.89089e-06	3.07843e-05	37.3182	0.0179778	0.0732
994	119.746	32.3139	30.6332	1.00772e-05	2.65166e-05	14.152	0.0128413	0.0274739
995	118.485	30.1068	28.505	1.06725e-05	3.75435e-06	15.9242	0.0158323	0.0632674
996	117.004	33.0027	28.5882	6.47934e-06	1e-06	101.305	0.0239491	0.0160381
997	121.545	32.5636	26.04	6.06197e-06	2.17228e-05	92.3115	0.0566492	0.0376524
998	117.253	31.3246	28.847	6.1953e-06	1e-06	10.0661	0.0433303	0.0491319
999	121.726	31.1502	24.9876	1.24173e-05	1e-06	89.2017	0.0281961	0.0104588
1000	118.953	31.6794	31.1704	9.61063e-07	2.30317e-05	89.8069	0.0136381	0.0114562
1001	117.518	33.0349	30.1908	4.14081e-06	1.21911e-05	99.135	0.0453411	0.0410477
1002	119.48	30.8822	28.4397	6.76977e-06	1e-06	80.3507	0.0283806	0.0633401
1003	121.301	30.3534	26.3292	7.83151e-06	1.50196e-05	66.9743	0.0473301	0.0167022
1004	120.527	33.0262	26.6845	1.03731e-05	2.40458e-05	39.2542	0.0501153	0.0185619
1005	120.936	30.092	26.8509	7.5574e-06	1e-06	11.8976	0.0372523	0.0514911
1006	120.123	33.1885	29.1713	1.34941e-05	2.48159e-05	16.3058	0.0497599	0.0426954
1007	120.308	31.0701	29.1185	7.95704e-06	1e-06	55.1125	0.0368651	0.0748312
1008	121.171	31.7788	27.2329	6.33009e-06	1e-06	30.6225	0.0328309	0.0453456
1009	117.873	30.463	27.054	4.42054e-06	8.48989e-06	6.93253	0.0471843	0.0758349
1010	119.192	33.1579	28.8064	6.70834e-06	3.66393e-05	57.583	0.0279108	0.0594924
1011	117.717	32.6244	30.7544	1.06109e-05	1.20899e-05	119.477	0.0391443	0.0657958
1012	121.932	33.2345	26.6431	1.11779e-05	1e-06	116.965	0.0261471	0.0365032
1013	121.692	32.3913	26.6733	7.33405e-06	1e-06	92.0574	0.0565394	0.0608648
1014	116.717	30.6464	27.6581	9.90679e-06	1e-06	34.1574	0.0438574	0.0794354
1015	120.381	31.0789	27.8849	7.09885e-06	2.83675e-05	95.519	0.0529218	0.0429287
1016	121.589	31.704	27.9843	1.06776e-05	1.87806e-05	77.7619	0.0339733	0.0527281
1017	117.493	32.1254	29.0616	6.59794e-06	2.10038e-05	42.767	0.0537672	0.048682
1018	119.624	33.2426	29.6663	9.49575e-06	1e-06	10.2133	0.0353799	0.0569623
1019	121.535	31.3438	25.8747	1.36815e-05	1e-06	61.1936	0.0465161	0.0314958
1020	116.687	32.4608	27.9641	1.32018e-05	1e-06	72.4513	0.0460051	0.035262
1021	120.336	33.3635	29.302	1.15463e-05	2.9259e-05	75.2114	0.00983234	0.0333591
1022	118.135	30.5333	28.344	6.83519e-06	1e-06	39.7197	0.0252368	0.0668287
1023	121.584	33.0195	27.2626	1.04697e-05	1e-06	87.5323	0.0594387	0.0699105
1024	121.841	31.4725	25.5802	1.2626e-05	1e-06	83.5588	0.0167761	0.0602958
1025	121.693	32.5635	25.9724	8.17194e-06	1.19513e-05	39.9673	0.0246945	0.0407577
1026	119.108	31.0274	30.1563	9.088e-06	2.6521e-05	89.5468	0.0587768	0.0638654
1027	121.241	31.1689	28.1354	1.16905e-05	2.20641e-05	90.9538	0.0232119	0.0712909
1028	121.145	30.095	26.3231	1.26418e-05	1e-06	101.249	0.0503443	0.0378105
1029	118.255	33.3999	29.7908	6.40442e-06	1e-06	54.012	0.028888	0.0674175
1030	121.059	32.8471	28.5726	1.08808e-05	5.78132e-06	112.546	0.0563892	0.0690815
1031	116.704	30.3287	26.5571	7.41976e-06	1e-06	115.642	0.0379552	0.0153673
1032	119.779	33.4983	27.5578	5.55807e-06	1e-06	87.4598	0.0584501	0.0611567
1033	117.765	32.1176	29.8407	9.79158e-06	2.85747e-05	80.4181	0.0110896	0.0604886
1034	117.163	32.9881	29.5769	7.68159e-06	8.77409e-06	99.38	0.0198908	0.0642693
1035	116.923	30.2333	26.7104	1.06465e-05	1e-06	25.7333	0.0379019	0.0294704
1036	120.33	31.3631	29.8295	6.31194e-06	1.07829e-05	94.3076	0.0112265	0.0795847
1037	118.369	32.3438	30.7981	3.5371e-06	4.11856e-05	55.176	0.0457841	0.0398718
1038	120.486	30.3725	29.1867	1.25077e-05	1e-06	110.189	0.0562712	0.0556432
1039	116.859	31.7112	30.2649	1.18862e-05	3.52797e-06	15.8075	0.0400737	0.0494051
1040	118.234	31.5494	31.523	9.82603e-06	7.86753e-06	31.1332	0.0435455	0.0723522
1041	119.467	30.7561	28.142	1.1382e-05	1.50836e-05	46.6175	0.0136279	0.045517
1042	120.849	31.0509	26.0128	8.68886e-06	2.26142e-05	116.589	0.0401373	0.0561166
1043	118.253	33.3849	29.3688	1.10867e-05	1.80849e-05	72.7702	0.0289125	0.0182931
1044	119.942	31.0103	30.0046	6.54776e-06	1e-06	110.666	0.0464765	0.0574281
1045	121.373	30.747	27.2496	6.34347e-06	1e-06	112.864	0.0218365	0.0130125
1046	119.887	31.8767	29.4515	9.11287e-06	1e-06	8.88417	0.0415522	0.0787401
1047	117.781	32.3484	28.8733	4.22297e-06	3.14258e-05	88.9652	0.00924911	0.0642667
1048	116.634	32.5378	28.727	9.03272e-06	1.79216e-06	37.0761	0.0220813	0.0437122
1049	121.286	32.6399	28.867	6.85548e-06	1e-06	50.4761	0.0379621	0.0666307
1050	116.617	30.1289	26.2887	9.72652e-06	1e-06	5.7535	0.036416	0.0184209
1051	121.311	31.3782	28.0041	1.40336e-05	1e-06	84.6531	0.0370425	0.0704351
1052	119.409	32.7089	32	8.03948e-06	8.92188e-06	102.564	0.0306076	0.0113858
1053	121.665	33.167	26.28	7.75345e-06	6.50863e-06	16.3637	0.0382686	0.0747187
1054	120.893	32.1077	28.0915	1.14746e-05	1.46791e-05	76.5843	0.0204276	0.0243521
1055	121.989	30.1831	25.8419	1.58336e-05	1e-06	34.4368	0.0295681	0.0797939
1056	118.429	31.3883	30.4846	3.17827e-06	2.58796e-05	118.136	0.0136936	0.0555132
1057	120.72	30.2598	28.4077	1.26484e-05	3.96827e-06	11.2518	0.0245009	0.0429884
1058	118.711	32.6199	30.5495	6.78893e-06	2.61479e-05	65.6021	0.0412622	0.0792277
1059	119.139	30.2223	28.7175	9.70186e-06	2.01106e-05	101.365	0.0361057	0.0669239
1060	119.951	30.6501	27.6525	1.29447e-05	1e-06	90.0589	0.0069767	0.0572888
1061	121.305	31.4594	27.1983	5.58775e-06	1.61326e-05	68.1253	0.0438645	0.0710341
1062	121.912	31.6193	25.5498	1.26953e-05	1e-06	103.829	0.0378173	0.0747462
1063	120.726	31.4227	28.6585	4.92715e-06	1e-06	117.756	0.0264626	0.0713825
1064	118.798	31.6219	29.988	8.67314e-06	1.07698e-05	16.7994	0.0379274	0.0132744
1065	118.817	32.4963	31.89	9.96501e-06	3.65479e-05	13.4522	0.00828051	0.0515424
1066	120.557	31.2924	27.8941	4.74433e-06	2.46804e-05	100.754	0.0464101	0.0685657
1067	117.813	31.9171	31.6449	2.33621e-06	1e-06	38.057	0.0384152	0.0446685
1068	117.108	31.0618	29.6135	1.34312e-05	7.22798e-06	105.806	0.0182919	0.0111034
1069	118.45	31.2377	30.919	1.09499e-05	1.1321e-05	44.7872	0.00626571	0.0759582
1070	118.08	32.1483	29.4461	1.07157e-05	2.56517e-06	34.4641	0.0400587	0.0737011
1071	118.13	31.7167	30.1878	1.08583e-05	2.09978e-05	42.0744	0.0528183	0.0389099
1072	117.785	32.5306	29.2211	7.34191e-06	7.4595e-06	109.459	0.0112954	0.0547735
1073	116.732	31.9619	27.6592	1.3909e-05	1.53754e-05	90.1761	0.0543115	0.0339443
1074	116.598	32.8125	29.0371	1.36276e-05	1.85081e-05	9.69699	0.0510355	0.072186
1075	121.932	31.5519	26.182	7.39558e-06	1e-06	118.94	0.0311334	0.0333063
1076	118.853	31.7186	30.9584	8.71839e-06	2.49741e-05	34.4494	0.0262688	0.0287024
1077	118.614	32.3449	30.6962	7.9371e-06	2.55423e-05	61.1264	0.0179327	0.0733706
1078	120.238	30.7744	28.1734	5.20658e-06	1e-06	36.2411	0.00834761	0.0468742
1079	117.7	31.3508	30.1276	9.95938e-06	2.7566e-05	36.846	0.02009	0.0535658
1080	121.725	32.1869	25.423	1.07622e-05	1.62616e-05	13.175	0.0500699	0.0490837
1081	120.825	30.1011	27.0817	1.41048e-05	1.06867e-05	80.8739	0.0314982	0.0523802
1082	116.992	31.5294	28.9756	1.1943e-05	8.15729e-06	66.3502	0.00742013	0.0291146
1083	118.797	32.096	30.4389	9.62114e-06	1e-06	81.6421	0.0336015	0.0470741
1084	121.335	33.3858	25.6654	6.62366e-06	1e-06	47.9442	0.0452794	0.0340219
1085	121.696	33.0696	26.4048	1.33059e-05	4.12239e-06	104.322	0.046463	0.0555791
1086	119.071	30.9826	31.2577	5.93863e-06	1e-06	66.0684	0.051827	0.0558461
1087	119.874	31.7752	30.9875	9.97641e-06	2.80441e-05	115.461	0.0446049	0.0372157
1088	117.419	30.1975	27.4255	1.06073e-05	8.35354e-06	100.788	0.00543404	0.040797
1089	121.951	30.8426	27.0844	1.17207e-05	1e-06	67.8762	0.0279508	0.0351056
1090	117.774	32.712	29.4967	2.63929e-06	3.00906e-05	117.314	0.023448	0.0349343
1091	121.685	30.4316	25.8266	1.26785e-05	1e-06	36.3724	0.0300437	0.065926
1092	120.073	30.9019	29.049	7.62418e-06	1e-06	71.9085	0.0486002	0.0315908
1093	119.843	33.3041	29.6662	6.73131e-06	1e-06	85.2587	0.00710355	0.0790446
1094	119.32	32.8835	29.6677	1.19389e-05	1e-06	14.2453	0.0419426	0.0267516
1095	117.769	32.7364	29.4005	9.5681e-06	3.66766e-05	64.2207	0.0273467	0.0356689
1096	117.471	33.026	27.9792	8.80288e-06	2.67883e-05	30.3609	0.0599157	0.0124023
1097	117.713	32.6236	30.0246	1.12073e-05	2.21847e-05	83.1095	0.0210395	0.0434675
1098	117.525	30.4221	29.0955	6.40512e-06	3.77425e-06	27.4011	0.0319384	0.0755719
1099	120.788	31.808	29.2012	1.0231e-05	2.25886e-05	95.3731	0.0570984	0.0404408
1100	118.426	31.5549	29.8598	9.78636e-06	2.96408e-05	74.2712	0.0141032	0.0727782
1101	116.818	31.089	27.7675	5.68591e-06	6.49299e-06	28.4552	0.0366603	0.047949
1102	121.83	32.9191	27.2968	8.77009e-06	7.55007e-06	75.8359	0.0393348	0.0154352
1103	121.361	31.6245	27.527	6.09448e-06	1e-06	5.95605	0.0390481	0.0770012
1104	121.603	30.211	26.0424	1.6575e-05	1.05967e-05	9.23666	0.0469484	0.0796811
1105	121.972	30.9624	26.0011	1.25258e-05	1e-06	35.1542	0.0124553	0.0762471
1106	117.456	30.8002	29.1908	8.54856e-06	2.72981e-05	48.4874	0.0442374	0.0486963
1107	118.679	33.1062	30.2258	5.67599e-06	1e-06	26.771	0.0139092	0.0144963
1108	120.67	32.266	28.1392	8.32783e-06	1.13535e-06	95.5625	0.0288181	0.0515304
1109	120.328	31.9613	29.9534	1.08382e-05	2.29612e-05	17.8641	0.0551774	0.0521831
1110	117.346	31.7733	28.3896	1.21178e-05	1e-06	10.1496	0.0137774	0.0227472
1111	120.987	32.2754	29.0899	5.54766e-06	2.67179e-05	5.84055	0.0436865	0.0538488
1112	117.734	32.6421	29.0439	5.55446e-06	2.52661e-05	69.8788	0.040338	0.0165508
1113	117.731	31.9403	30.5111	4.1137e-06	3.05844e-06	71.1194	0.0450202	0.0652404
1114	119.453	33.284	29.275	7.29265e-06	3.00859e-05	31.4141	0.0548893	0.0492034
1115	119.761	33.4189	28.534	8.77943e-06	1e-06	35.3533	0.0493937	0.0460217
1116	119.69	33.4837	29.9713	1.07015e-05	1e-06	94.6623	0.0349348	0.079302
1117	117.003	32.3429	29.3017	1.24275e-05	1e-06	107.739	0.0163585	0.0685593
1118	121.326	33.2642	26.8684	1.11165e-05	1e-06	42.6555	0.0132281	0.0246353
1119	117.961	31.4157	31.5555	6.98399e-06	3.09504e-05	55.1971	0.00849973	0.0794497
1120	117.212	33.0086	29.3981	9.56182e-06	1.03192e-06	12.9036	0.0317657	0.0178237
1121	121.388	33.1821	26.2341	1.45859e-05	2.90742e-06	102.207	0.0527873	0.0107868
1122	121.756	33.1645	24.4728	1.2875e-05	9.55034e-06	80.562	0.0169429	0.0643699
1123	121.242	32.908	27.3964	1.31051e-05	1e-06	14.1128	0.0546729	0.0174308
1124	120.952	31.4231	29.0958	1.16796e-05	2.64272e-05	72.8298	0.0134899	0.0394727
1125	120.104	30.5562	28.9868	1.31335e-05	1.34714e-05	16.7599	0.0539243	0.0331878
1126	119.53	31.1688	31.2683	1.03997e-05	1e-06	90.4749	0.0433381	0.0276862
1127	116.978	32.6855	28.018	7.3705e-06	8.01163e-06	25.1473	0.0196107	0.0599252
1128	118.746	30.8151	29.7712	1.09305e-05	3.18112e-05	58.7068	0.0588718	0.0231116
1129	118.55	31.674	31.1859	5.5497e-06	4.08878e-05	86.4888	0.0293997	0.014875
1130	117.929	31.9789	30.6241	1.02307e-05	2.8928e-05	30.9539	0.0149805	0.048728
1131	120.479	32.1135	29.5852	1.24322e-05	3.18126e-05	16.3997	0.0426826	0.0417201
1132	119.227	33.275	30.8854	9.57365e-06	1.20047e-05	92.0199	0.0140413	0.0365483
1133	116.946	32.3152	30.0886	1.09786e-05	1.9414e-06	89.6992	0.0539859	0.0782816
1134	117.711	32.752	30.9511	4.14384e-06	1e-06	43.8217	0.0557806	0.0475481
1135	120.258	32.0366	29.9102	6.22283e-06	8.83492e-06	34.4912	0.00890577	0.0124284
1136	116.919	32.9175	27.9586	9.80776e-06	2.20789e-05	110.878	0.0314339	0.0727259
1137	121.182	30.9228	27.4757	5.36261e-06	1e-06	79.2109	0.00851891	0.0542272
1138	119.223	30.7346	30.1224	1.11568e-05	1e-06	66.4346	0.0253868	0.0219402
1139	119.143	33.2421	29.7885	6.33518e-06	3.57217e-05	36.3465	0.0439366	0.0261266
1140	119.758	32.4272	29.3805	9.35994e-06	2.92382e-05	46.9973	0.0251952	0.0739886
1141	121.036	32.3503	27.5567	1.22421e-05	1e-06	43.8677	0.0562518	0.0699624
1142	118.413	31.6355	31.7375	6.58931e-06	3.6762e-05	114.605	0.0178793	0.0553192
1143	120.229	31.3184	28.9529	1.10898e-05	1e-06	25.8376	0.0149194	0.0181396
1144	119.612	31.9449	30.5552	8.48262e-06	2.55395e-05	54.9696	0.0409258	0.0613658
1145	117.969	30.422	28.7268	7.22969e-06	1e-06	10.0068	0.055328	0.0586689
1146	121.332	31.5915	26.6689	1.33103e-05	1.36928e-06	64.7779	0.00554152	0.0320551
1147	120.886	31.5938	28.0379	1.0647e-05	1.0714e-05	101.968	0.0495236	0.0747749
1148	120.121	31.8842	29.246	4.33913e-06	2.36818e-05	116.323	0.034137	0.0565115
1149	121.178	32.2214	27.1473	1.25279e-05	2.15474e-05	40.6344	0.00880355	0.0765119
1150	121.27	33.3506	26.0859	1.24248e-05	1.17266e-05	32.0666	0.0413816	0.0502672
1151	120.396	32.2826	29.002	6.15969e-06	1e-06	76.2968	0.028103	0.0713644
1152	121.104	33.093	27.905	1.35351e-05	1.6813e-05	40.4739	0.0281465	0.0520507
1153	120.336	31.9471	30.1299	6.87668e-06	1e-06	16.4366	0.00985005	0.050303
1154	120.241	32.1942	28.2678	8.47974e-06	2.25475e-05	33.6848	0.0425616	0.0291612
1155	119.902	30.2444	29.5538	7.64323e-06	3.95162e-06	7.46493	0.0109854	0.0519679
1156	120.64	30.4664	27.9229	1.20617e-05	1e-06	106.759	0.0316748	0.028381
1157	117.372	32.0288	28.528	8.70953e-06	2.10452e-05	48.1968	0.0506942	0.0169563
1158	121.345	31.385	26.9646	9.992e-06	1e-06	94.614	0.0459589	0.0286785
1159	121.295	32.7958	25.7839	5.53913e-06	1.75859e-05	80.333	0.0165367	0.0735618
1160	116.661	31.9011	26.848	1.0394e-05	1e-06	32.2286	0.0501327	0.0432394
1161	121.042	33.088	28.8914	1.12454e-05	1.59762e-05	50.493	0.0534655	0.0133975
1162	117.209	33.4032	27.6218	6.13726e-06	1e-06	56.2293	0.0456926	0.063771
1163	118.343	30.5167	29.6358	6.49394e-06	2.14467e-05	79.8569	0.0597281	0.0152607
1164	120.589	31.3819	28.5036	1.25861e-05	2.71171e-05	111.589	0.00923975	0.0314439
1165	117.384	32.3274	29.3985	8.44312e-06	2.03413e-05	31.8852	0.00906037	0.0403771
1166	120.999	31.0692	27.9965	9.18271e-06	1e-06	51.409	0.0394865	0.0508633
1167	121.077	30.9346	25.8082	1.43934e-05	1.01593e-05	33.266	0.0231152	0.0665196
1168	119.291	32.8481	31.2908	1.00983e-05	2.55019e-05	99.7985	0.0291592	0.0175925
1169	116.535	33.4313	27.0984	6.42347e-06	1.9503e-05	89.6549	0.0454595	0.0129399
1170	118.079	32.7083	29.7769	1.06252e-05	3.45036e-06	99.9481	0.0547425	0.0334237
1171	119.893	31.8329	30.384	3.79398e-06	3.74403e-05	93.9433	0.0180901	0.0529629
1172	121.897	31.5488	25.7905	8.08899e-06	3.2808e-06	8.11855	0.0146878	0.0286045
1173	119.975	31.8888	30.0422	3.2064e-06	4.79579e-06	35.5633	0.0463085	0.0280146
1174	117.929	31.6199	30.157	6.76614e-06	1.64746e-05	45.6495	0.0517131	0.0453513
1175	119.987	31.7601	30.389	8.90448e-06	2.62177e-05	97.2543	0.0475651	0.0431758
1176	119.47	30.7121	29.2157	1.04652e-05	1e-06	102.979	0.0120311	0.0326673
1177	120.789	33.1631	27.0284	4.97306e-06	1e-06	59.1081	0.0467511	0.0308189
1178	117.088	32.6409	29.0001	5.51613e-06	2.61839e-05	118.417	0.029131	0.0357011
1179	120.686	32.3834	28.3199	1.00986e-05	1e-06	65.975	0.0385046	0.074281
1180	119.477	33.3247	27.8654	8.27865e-06	1.19954e-05	63.5533	0.0271245	0.0620401
1181	121.796	30.9954	26.4694	6.92917e-06	1e-06	66.7062	0.00573987	0.0373349
1182	118.38	30.2841	28.3903	1.28936e-05	1e-06	89.8865	0.0597942	0.0131682
1183	119.979	32.8915	29.6154	1.05661e-05	6.02769e-06	48.3097	0.0146714	0.031253
1184	121.626	33.4945	25.5614	1.0046e-05	1.36307e-05	109.246	0.0420307	0.0136778
1185	117.064	32.0245	27.9094	8.88308e-06	1e-06	68.1914	0.0171901	0.0342249
1186	121.655	30.2058	26.875	1.05486e-05	1e-06	54.4578	0.00704002	0.0694086
1187	120.283	32.7316	29.6973	7.91535e-06	2.86183e-05	38.302	0.0593852	0.014007
1188	116.873	30.2581	27.3192	1.11972e-05	1e-06	47.1835	0.00535476	0.0308702
1189	118.155	31.89	31.173	5.35285e-06	2.9989e-06	80.8734	0.038971	0.0142514
1190	120.395	30.9714	29.2321	1.00409e-05	1.06596e-05	116.986	0.0456956	0.0342348
1191	116.87	33.2026	27.8993	9.25225e-06	2.64975e-05	71.9391	0.0361124	0.037188
1192	119.702	31.5797	29.2421	8.59704e-06	1.29503e-05	66.7184	0.0472704	0.0461641
1193	118.402	33.1446	30.0585	5.11944e-06	1.44811e-05	39.8197	0.014385	0.0497624
1194	119.915	31.0468	30.1613	4.72869e-06	2.68243e-05	110.881	0.0063096	0.0573811
1195	116.752	31.3558	28.6093	4.52914e-06	1.36481e-05	75.6364	0.0344191	0.0506817
1196	121.293	33.3149	26.9734	1.16974e-05	2.16155e-05	102.594	0.028865	0.0301867
1197	121.854	30.7046	26.4806	1.64448e-05	1e-06	12.609	0.0471765	0.0269253
1198	121.829	32.0248	26.3693	1.03197e-05	1e-06	93.0465	0.00834571	0.0108711
1199	120.623	31.3598	29.3573	6.06948e-06	1e-06	35.1945	0.00794771	0.0539546
1200	117.215	32.7096	29.9527	3.70209e-06	3.2024e-05	115.025	0.0234769	0.0700006
1201	120.67	30.4525	26.5934	1.00317e-05	1.63357e-05	26.7158	0.0484911	0.0307925
1202	116.635	31.5303	28.9055	1.43581e-05	1.9016e-05	17.3787	0.030779	0.0699782
1203	116.622	32.4463	29.7874	1.42865e-05	1e-06	44.5579	0.0482838	0.0511879
1204	118.28	31.4246	31.0242	2.65476e-06	1.58019e-05	39.6149	0.0401588	0.0589554
1205	119.188	30.2049	29.4813	1.18554e-05	1e-06	118.402	0.0285916	0.0628939
1206	120.737	32.4679	27.895	5.80176e-06	7.25711e-06	76.827	0.0509127	0.0672641
1207	120.258	31.7612	28.9374	1.10677e-05	1e-06	94.6389	0.0416336	0.0260369
1208	118.952	30.0396	28.293	1.24828e-05	1e-06	26.2998	0.028108	0.0296826
1209	118.005	32.1443	30.2236	1.79265e-06	6.73769e-06	119.477	0.0111399	0.0595179
1210	121.984	33.2196	24.813	9.26839e-06	6.94505e-06	104.494	0.0251448	0.0208979
1211	118.844	30.3886	28.9603	3.88388e-06	1e-06	114.106	0.00823273	0.0754347
1212	118.983	32.0673	32	5.42851e-06	4.35182e-05	35.0129	0.0315811	0.0394925
1213	117.4	32.5503	28.2534	3.37319e-06	1.3705e-05	42.214	0.00801509	0.0459396
1214	120.871	30.2477	27.2595	1.17246e-05	1e-06	105.169	0.0473718	0.0266964
1215	120.315	30.0792	27.715	1.05206e-05	2.48943e-05	47.8678	0.0245832	0.0156787
1216	117.714	31.6247	29.6911	6.1536e-06	1e-06	6.55602	0.0385361	0.0295573
1217	116.953	32.7692	28.796	8.67316e-06	1e-06	112.944	0.0217703	0.0723522
1218	120.243	30.5625	28.6562	1.39752e-05	1e-06	31.5284	0.0535251	0.054708
1219	120.1	32.9282	28.8271	4.95421e-06	2.75693e-05	6.64463	0.0320342	0.044189
1220	118.003	32.298	31.317	9.03921e-06	9.53373e-06	39.8061	0.0461287	0.0127965
1221	121.73	31.1626	26.9638	1.25827e-05	1.14371e-05	83.7243	0.0413153	0.0259851
1222	117.331	31.8054	30.5912	9.63465e-06	1e-06	77.8691	0.0435625	0.0230668
1223	118.878	33.3795	29.4598	6.28598e-06	3.41547e-05	32.9472	0.0334153	0.0220877
1224	121.69	30.7575	26.0804	8.53438e-06	1.13748e-05	58.6793	0.0599239	0.0740186
1225	118.809	31.7484	31.38	7.04669e-06	2.18006e-05	83.2132	0.0105633	0.0554746
1226	120.012	32.1857	30.7358	1.15881e-05	1e-06	70.8133	0.0329452	0.0688175
1227	118.687	30.4831	29.1429	1.28046e-05	1e-06	88.5988	0.0251282	0.0188226
1228	118.008	30.1523	28.3115	8.88139e-06	1e-06	55.479	0.0247714	0.0121894
1229	121.912	30.0471	26.9558	1.16614e-05	1e-06	49.9242	0.0464857	0.0484829
1230	118.751	31.1364	29.3675	5.28442e-06	1.07192e-05	11.6315	0.00540597	0.0354234
1231	121.418	30.2588	26.6267	1.44063e-05	1e-06	107.664	0.0261752	0.0116445
1232	117.765	32.8132	29.5812	5.26134e-06	6.65772e-06	106.168	0.0275771	0.0460788
1233	117.672	33.4906	28.4348	8.9175e-06	1.03282e-05	54.6388	0.0328489	0.0258613
1234	116.671	30.2146	26.2362	9.07281e-06	1e-06	100.077	0.0267102	0.0737045
1235	120.084	31.5145	28.9977	1.15152e-05	1.42791e-05	76.8471	0.0211545	0.0713029
1236	118.527	30.0901	28.2007	6.7572e-06	1.97738e-05	34.0548	0.0352689	0.0271355
1237	121.254	30.469	27.1903	1.2681e-05	1e-06	30.3963	0.0549244	0.0392575
1238	119.103	31.1302	31.0243	7.77046e-06	8.02981e-06	10.9206	0.0229983	0.0629351
1239	121.825	31.3779	25.0179	9.52759e-06	1e-06	80.942	0.0108094	0.041905
1240	117.52	33.2892	27.7691	6.25527e-06	3.92492e-06	37.506	0.0325015	0.0554653
1241	121.277	31.3854	27.8438	1.31625e-05	1.70045e-05	108.208	0.0513681	0.07374
1242	120.771	31.737	28.9261	9.13147e-06	1e-06	103.204	0.0125629	0.0386361
1243	120.74	30.8595	26.7783	1.06544e-05	1e-06	87.7347	0.051686	0.0648653
1244	121.146	30.0004	27.1505	1.57902e-05	1.71832e-05	75.8164	0.0442026	0.0535311
1245	120.686	33.1477	28.0154	8.45523e-06	1.96526e-05	111.578	0.0357443	0.0432916
1246	119.944	30.286	28.8882	1.2283e-05	1e-06	102.152	0.0296123	0.0346139
1247	117.222	33.3749	27.5511	1.06098e-05	1e-06	35.1168	0.0280703	0.074603
1248	116.679	30.458	26.1677	1.12208e-05	1e-06	34.6	0.0449199	0.0175742
1249	121.565	32.1171	26.7722	6.17444e-06	9.07828e-06	7.50445	0.0310945	0.0604942
1250	119.892	33.4979	28.4523	1.28393e-05	1e-06	61.4319	0.040973	0.0430831
1251	120.881	30.4846	27.1102	7.51163e-06	1e-06	57.3947	0.00703491	0.0269717
1252	119.148	31.4838	30.5669	6.03008e-06	3.90213e-05	38.7466	0.0567208	0.010237
1253	117.145	32.7315	30.0976	1.11635e-05	1e-06	116.133	0.0298393	0.0282868
1254	117.189	30.1127	26.1731	1.02344e-05	1e-06	67.3777	0.0552681	0.0505915
1255	120.271	32.4142	28.574	3.1986e-06	2.56849e-05	27.4557	0.0396665	0.0659107
1256	118.867	30.2813	28.5692	1.29354e-05	1.47804e-05	102.05	0.0413587	0.0544424
1257	117.603	30.8278	29.0034	3.65368e-06	2.14434e-05	56.0587	0.0157883	0.0167791
1258	119.204	30.5603	29.8773	3.98069e-06	3.30367e-05	91.844	0.00890418	0.0360016
1259	116.853	33.1757	28.5985	6.86752e-06	2.30113e-05	46.6264	0.0169448	0.0144366
1260	119.701	30.6316	29.9123	9.30631e-06	1e-06	13.4325	0.0344282	0.0552765
1261	117.979	30.1415	28.7284	1.37774e-05	1e-06	119.001	0.0069634	0.0664807
1262	120.887	32.0567	26.8588	1.3409e-05	1e-06	100.601	0.0532904	0.0708178
1263	118.207	31.2116	28.8928	8.52123e-06	9.5311e-06	35.4954	0.0283125	0.0394579
1264	119.004	31.42	31.8113	8.67223e-06	3.28004e-05	101.084	0.0316538	0.0737151
1265	116.564	30.4167	27.9343	1.26274e-05	1e-06	98.0872	0.0129092	0.046784
1266	116.898	32.6188	28.9094	1.09002e-05	2.15765e-05	97.2784	0.0522379	0.0320573
1267	118.659	32.1054	31.0265	8.49529e-06	2.73224e-05	38.5387	0.0412837	0.0751163
1268	119.14	31.2748	30.3005	5.06659e-06	1.06406e-05	28.0882	0.00987825	0.0277307
1269	119.8	30.6005	28.5847	5.72933e-06	4.29248e-06	64.0372	0.0151955	0.0379116
1270	118.104	32.0771	29.92	4.94192e-06	3.17755e-05	86.128	0.00773498	0.0115307
1271	120.322	32.7251	29.172	3.95369e-06	1e-06	59.9598	0.0388305	0.0336281
1272	121.231	31.0934	29.0547	1.48622e-05	1.01714e-05	53.551	0.011812	0.0191821
1273	120.789	30.0905	26.6403	1.29358e-05	1e-06	58.2322	0.0316524	0.0176887
1274	116.718	30.7502	28.6663	7.06979e-06	1.66917e-05	114.811	0.0439201	0.055577
1275	119.143	32.3884	30.3593	3.66838e-06	6.19422e-06	111.306	0.0339705	0.0411869
1276	117.077	33.4618	26.7036	1.44458e-05	1e-06	113.003	0.0308511	0.0500354
1277	117.831	30.0468	28.8656	1.20647e-05	3.57397e-06	39.5483	0.0103573	0.0294705
1278	121.927	31.0715	25.9541	1.08372e-05	5.08218e-06	7.99504	0.0333625	0.0210892
1279	117.284	30.2171	28.8041	6.82683e-06	1e-06	117.263	0.00895535	0.0465436
1280	119.244	31.1072	31.382	2.49432e-06	3.52936e-05	12.4246	0.00576363	0.0395322
1281	119.9	31.4207	29.5397	9.21237e-06	1e-06	113.187	0.0517479	0.0664433
1282	120.364	33.223	29.5013	1.17919e-05	1e-06	62.4973	0.0561406	0.0490054
1283	119.578	30.282	27.9043	4.9387e-06	4.13892e-06	71.5522	0.00512347	0.0420576
1284	116.554	32.72	27.0407	4.8413e-06	1.8018e-05	14.6398	0.0403915	0.0367734
1285	118.296	31.3844	31.4252	5.23034e-06	1e-06	110.826	0.0177483	0.0557278
1286	119.347	32.8394	28.9579	8.71202e-06	1.47643e-05	27.3915	0.0305395	0.0319331
1287	116.983	31.7969	28.7083	1.29017e-05	3.73544e-06	106.37	0.0330517	0.0164766
1288	118.428	30.1375	29.5811	1.26058e-05	1.85046e-05	32.2386	0.0326992	0.0571977
1289	116.683	33.3117	28.5701	1.18979e-05	1e-06	31.3994	0.0402381	0.0258777
1290	116.932	30.2896	27.0951	1.32244e-05	4.78046e-06	27.1149	0.0161983	0.0152217
1291	118.683	32.0919	32	3.92047e-06	4.45735e-05	28.11	0.0463178	0.0725032
1292	117.23	33.0718	27.6798	6.32861e-06	1e-06	82.0394	0.0171918	0.0384533
1293	119.621	30.2792	28.0338	5.14336e-06	2.527e-05	5.25351	0.0542093	0.0331825
1294	120.292	31.9386	29.4964	4.8848e-06	1e-06	96.929	0.00916578	0.0404044
1295	120.903	32.885	28.1949	1.41967e-05	1e-06	88.7359	0.00909024	0.0312478
1296	117.601	33.4521	27.7719	1.30731e-05	1e-06	52.7878	0.00984012	0.0232689
1297	117.421	32.5351	30.8275	3.52261e-06	1.12086e-05	100.607	0.0416006	0.0511182
1298	117.075	30.9742	26.8857	8.76615e-06	1e-06	85.2047	0.0107653	0.0248189
1299	120	32.4485	29.7368	6.35883e-06	1e-06	116.68	0.0154954	0.0457395
1300	120.386	32.4702	29.1798	9.86036e-06	7.81751e-06	80.6865	0.0229641	0.0504357
1301	116.674	32.4499	26.6904	7.69784e-06	1e-06	77.2611	0.0413424	0.0739084
1302	121.649	32.9899	27.6301	8.91051e-06	1e-06	17.0735	0.0391641	0.0209211
1303	116.786	30.3058	26.6701	1.33746e-05	1.54138e-05	107.564	0.0533488	0.0781307
1304	119.477	30.3795	28.9174	1.29891e-05	1.12841e-05	76.8594	0.0127974	0.0738598
1305	120.4	32.2422	29.3499	5.34379e-06	2.63185e-06	59.4336	0.0141338	0.04037
1306	121.29	33.3386	25.7475	8.084e-06	1e-06	6.09461	0.017953	0.074677
1307	120.427	31.6304	28.1382	7.58708e-06	6.66388e-06	62.6413	0.021711	0.06884
1308	120.91	33.362	28.7307	1.21143e-05	1e-06	72.2303	0.0440677	0.0334412
1309	118.367	33.2833	29.5094	4.46269e-06	2.30737e-05	86.8259	0.0334516	0.0753196
1310	120.982	33.1602	25.3948	9.67425e-06	1e-06	29.4911	0.0344247	0.0140073
1311	116.941	33.1845	27.7902	1.28336e-05	7.20379e-06	16.0459	0.0208811	0.0214762
1312	121.421	33.1441	26.8252	8.13783e-06	1e-06	70.7179	0.0457785	0.0513956
1313	119.512	32.8696	30.1527	2.81936e-06	1e-06	101.821	0.0304403	0.0105496
1314	120.995	32.4324	26.3737	1.35522e-05	1e-06	78.7077	0.0307998	0.0628871
1315	118.988	30.0854	28.5138	1.17441e-05	1e-06	93.043	0.0181944	0.055204
1316	120.04	30.4629	27.7794	1.09676e-05	1e-06	46.3549	0.0208936	0.073579
1317	119.395	30.4698	29.2215	4.24832e-06	1.68854e-05	32.9847	0.0343052	0.0479169
1318	120.524	30.0824	27.7638	1.41603e-05	1e-06	35.419	0.00838136	0.066996
1319	116.949	30.4085	27.9259	8.00448e-06	1.64247e-05	33.8698	0.0566999	0.0107705
1320	116.832	33.2191	28.9561	6.82389e-06	1.68505e-05	109.807	0.0349173	0.0376845
1321	117.859	32.3233	31.9616	6.9161e-06	4.9474e-06	111.757	0.0400094	0.0321526
1322	117.377	31.0923	28.0557	1.26106e-05	6.94954e-06	71.4284	0.0065215	0.0154178
1323	121.295	32.7768	26.9911	1.5172e-05	8.34229e-06	78.9278	0.00731318	0.0183891
1324	117.706	31.7093	30.5563	8.44423e-06	1.047e-05	106.474	0.0579204	0.0796496
1325	121.867	30.4974	25.7506	1.63906e-05	1e-06	41.3901	0.0136595	0.0137896
1326	118.353	33.0958	27.6916	6.95491e-06	2.75952e-06	35.4949	0.0138769	0.0479845
1327	117.502	31.1853	29.087	3.45925e-06	1.08272e-05	107.964	0.0535769	0.0311661
1328	120.843	32.446	29.2227	7.01185e-06	2.00856e-05	31.6195	0.04881	0.0774387
1329	120.123	31.0171	27.9177	6.38426e-06	1e-06	119.85	0.0410146	0.0331244
1330	119.24	31.7502	31.2656	8.86082e-06	4.58882e-06	96.6796	0.0435151	0.0340417
1331	119.554	32.8569	28.419	3.61346e-06	3.5204e-05	106.723	0.00621078	0.0482575
1332	120.456	30.5487	28.7331	6.23485e-06	1e-06	35.3012	0.0425809	0.0211689
1333	117.757	33.4204	29.0208	9.70625e-06	1.87343e-06	102.828	0.0175577	0.0733228
1334	121.98	30.2458	25.0086	8.65634e-06	1e-06	46.4401	0.0174655	0.0617529
1335	121.861	31.869	26.1501	1.11339e-05	1e-06	54.1955	0.0289075	0.0718408
1336	120.077	33.2061	27.6393	3.95991e-06	1e-06	79.3538	0.0281976	0.078967
1337	117.597	33.3099	29.6054	1.02783e-05	3.06725e-05	115.076	0.0341494	0.0786664
1338	120.241	30.8124	27.999	1.28279e-05	7.85441e-06	67.0379	0.0450668	0.0396594
1339	116.897	30.5039	28.0432	1.36027e-05	1e-06	74.7136	0.0544536	0.0726571
1340	116.669	32.5354	27.2747	5.22408e-06	1.63377e-05	108.655	0.0298436	0.0505958
1341	117.917	30.1469	30.064	1.00562e-05	1e-06	36.5017	0.0377343	0.0783029
1342	119.044	31.6983	32	1.90454e-06	4.13218e-05	60.2534	0.0321898	0.0436294
1343	121.275	32.7872	28.9832	5.82521e-06	1.4803e-05	105.985	0.00513592	0.0446638
1344	120.499	31.9609	30.6926	9.54257e-06	2.44903e-06	100.385	0.0504463	0.0597276
1345	120.585	30.658	27.4728	1.02335e-05	1e-06	11.8445	0.0454691	0.0148636
1346	118.84	31.7047	30.7562	1.62511e-06	4.01371e-05	11.5028	0.0577756	0.0171621
1347	118.403	33.2245	31.3037	6.23724e-06	3.49783e-05	104.473	0.0254807	0.0517732
1348	118.541	32.1602	31.3385	3.84448e-06	1e-06	34.7203	0.0501073	0.0582717
1349	121.932	32.5252	26.9501	9.842e-06	1.76262e-05	45.4933	0.0450213	0.0555443
1350	116.721	31.1769	27.478	7.87133e-06	1e-06	82.9802	0.0114214	0.0613268
1351	121.269	30.6597	26.4603	1.38822e-05	1.24102e-05	81.2356	0.0583614	0.039499
1352	119.683	30.8947	30.1179	6.42969e-06	9.28736e-06	85.9909	0.0134277	0.0259338
1353	118.912	31.8661	30.1095	3.72089e-06	2.48218e-05	15.0542	0.050676	0.0425874
1354	120.489	30.9808	29.0758	4.33847e-06	7.5348e-06	73.9901	0.031053	0.0164861
1355	119.177	31.8969	31.7166	8.70611e-06	4.42995e-05	60.2573	0.0380362	0.0512748
1356	121.304	32.4773	26.9878	1.17306e-05	6.37305e-06	97.6142	0.0333709	0.0404891
1357	121.454	32.5704	27.1333	8.90912e-06	1e-06	27.6966	0.00868872	0.0193271
1358	118.819	30.5764	29.582	7.42069e-06	1.74661e-05	85.8848	0.0571007	0.0792249
1359	118.023	32.6265	30.3924	9.95826e-06	1e-06	92.7844	0.0530299	0.0739441
1360	119.758	32.3544	30.7136	5.55053e-06	7.02229e-06	118.555	0.0372609	0.0753328
1361	121.518	30.042	25.3184	1.1486e-05	1e-06	75.5111	0.0319649	0.0389703
1362	117.659	30.2061	30.3309	4.54839e-06	9.43282e-06	34.7262	0.0232978	0.0482687
1363	119.926	32.2619	29.7541	1.15041e-05	1.54945e-05	102.39	0.0146138	0.068097
1364	119.974	31.343	29.4745	6.46526e-06	2.30591e-05	96.596	0.0480405	0.0456453
1365	120.532	30.5114	29.4447	7.60253e-06	1e-06	9.16617	0.0334218	0.0407616
1366	117.224	30.1554	26.1692	1.09831e-05	2.50215e-05	92.092	0.0423161	0.0545003
1367	120.437	30.5579	29.6205	9.67759e-06	1e-06	84.3909	0.0212318	0.0224042
1368	121.5	33.3513	26.6406	1.01071e-05	1e-06	37.6399	0.0540249	0.0135948
1369	117.488	32.5465	29.018	1.20733e-05	1e-06	72.8219	0.0587974	0.0717392
1370	117.806	31.847	29.2949	5.70398e-06	2.15185e-05	65.5116	0.0413546	0.0351164
1371	121.843	33.2954	25.0322	1.65978e-05	5.18683e-06	35.5662	0.0519851	0.0115523
1372	117.495	32.1669	29.3591	1.05429e-05	1e-06	58.3855	0.017884	0.0514605
1373	121.199	32.5398	27.796	1.39611e-05	1.46305e-05	32.2851	0.0584732	0.0140833
1374	119.208	30.9893	30.5364	5.07886e-06	6.57058e-06	28.2572	0.0174984	0.0540406
1375	117.86	32.0614	30.5168	2.67983e-06	1e-06	113.033	0.0175687	0.0511303
1376	121.289	30.5022	26.3628	1.00601e-05	1e-06	70.9976	0.0556266	0.0314789
1377	118.949	31.4157	31.9861	4.40861e-06	3.50622e-05	98.2814	0.0206872	0.0138521
1378	119.331	30.1163	30.6161	4.61504e-06	1e-06	43.925	0.025014	0.0362408
1379	118.476	30.7582	30.8855	3.37454e-06	1e-06	43.9424	0.0519315	0.0150461
1380	119.761	30.262	28.1376	5.7974e-06	2.43989e-05	62.5295	0.0521631	0.0395509
1381	117.399	31.3572	29.6277	6.92231e-06	3.45767e-06	103.399	0.00959137	0.0792858
1382	118.651	32.9506	30.7209	1.12834e-05	3.99034e-05	114.142	0.0225907	0.0299181
1383	121.832	31.3228	27.6913	1.28249e-05	1e-06	10.4925	0.0182654	0.0370426
1384	117.92	32.9107	29.4495	6.57752e-06	2.06887e-05	58.7448	0.0544005	0.0418621
1385	120.112	32.2977	28.8063	1.07049e-05	1e-06	105.69	0.0212926	0.0155432
1386	118.289	31.7834	31.9073	6.83898e-06	4.87897e-06	67.9687	0.0180653	0.0384658
1387	120.754	30.8291	28.2246	8.78883e-06	1.78601e-05	56.8256	0.0211755	0.0622175
1388	117.22	33.2275	27.5112	5.53118e-06	2.63559e-05	27.3906	0.0531701	0.0323224
1389	121.834	30.1897	26.205	1.63438e-05	9.49248e-06	55.9858	0.0154807	0.0454241
1390	118.996	32.4112	32	7.18739e-06	3.73039e-05	90.0603	0.0151494	0.0267531
1391	117.798	32.1743	29.6148	6.48222e-06	1.94127e-05	83.045	0.051081	0.079763
1392	116.904	31.5436	27.7773	8.33888e-06	1e-06	55.4777	0.0144565	0.0435991
1393	117.434	30.8411	28.7992	1.12571e-05	1e-06	93.2077	0.0326505	0.0437633
1394	119.359	31.5074	31.2035	3.36632e-06	7.32246e-06	73.3005	0.0315878	0.0466702
1395	118.354	33.0547	29.8785	6.5243e-06	1.82931e-06	36.5795	0.00560296	0.0577187
1396	121.059	32.9287	28.5114	5.60844e-06	2.4266e-05	25.9409	0.0384585	0.076332
1397	118.87	33.2948	29.8745	3.48463e-06	1e-06	81.7222	0.0419478	0.0119434
1398	117.868	31.0773	30.4485	7.93344e-06	1.0876e-05	30.1561	0.016119	0.0268194
1399	119.894	31.3549	29.1368	6.41059e-06	3.36794e-05	34.322	0.036762	0.0795245
1400	120.387	30.0655	26.5137	1.22278e-05	1e-06	37.0357	0.0129235	0.0331673
1401	117.419	33.3003	28.3133	1.36627e-05	1.85654e-05	114.076	0.045743	0.024109
1402	117.422	31.1529	28.0111	1.18436e-05	1.46883e-05	83.1981	0.0344635	0.063801
1403	116.702	31.4146	28.4063	8.83168e-06	1e-06	111.643	0.0276018	0.0396152
1404	120.55	33.1773	26.5898	8.05947e-06	2.58778e-05	38.1635	0.0578835	0.0711788
1405	120.151	31.8431	29.1898	8.61219e-06	3.82256e-06	75.8249	0.057424	0.0668808
1406	119.11	31.9816	31.2114	1.62937e-06	7.13521e-06	82.4288	0.00709343	0.0539356
1407	121.143	30.6168	26.2653	1.53194e-05	9.29306e-06	114.317	0.0214181	0.0621921
1408	120.931	31.7453	27.8915	1.41045e-05	1e-06	58.692	0.0182116	0.0215354
1409	119.719	33.2137	29.2626	1.22826e-05	1e-06	78.9269	0.0574239	0.0765028
1410	121.275	31.9555	28.5588	1.16076e-05	2.18699e-05	105.924	0.0151185	0.0396045
1411	117.632	30.8929	28.2708	8.29933e-06	1e-06	26.2989	0.00800976	0.0469501
1412	117.116	30.1091	27.7277	1.21609e-05	3.82574e-06	109.736	0.0161062	0.0113105
1413	117.984	31.1771	30.3581	5.53086e-06	2.14823e-05	42.7667	0.0463769	0.0343343
1414	116.814	32.0041	28.4082	1.25091e-05	4.92166e-06	54.3614	0.0332715	0.0495773
1415	119.421	30.1491	28.0873	5.3375e-06	1e-06	63.0257	0.0582004	0.0428926
1416	121.651	32.1343	25.9507	1.37634e-05	1e-06	87.5103	0.049646	0.0574246
1417	116.716	31.8319	29.7562	1.28688e-05	1e-06	28.115	0.0158433	0.0210751
1418	117.172	32.742	28.837	5.36362e-06	1e-06	83.8172	0.0257714	0.0107647
1419	118.987	30.1011	28.313	8.65402e-06	1e-06	15.9532	0.0498261	0.0579343
1420	121.636	32.733	28.4242	1.47863e-05	1e-06	49.0443	0.0454774	0.0603642
1421	118.239	31.8231	31.1188	1.07737e-05	1e-06	76.1302	0.0231704	0.0207042
1422	119.29	31.2969	32	9.84635e-06	2.42787e-05	26.1568	0.0374394	0.0778767
1423	116.729	33.3788	26.388	1.43916e-05	1e-06	81.7947	0.0371493	0.0150022
1424	117.316	30.5604	28.0886	1.35115e-05	7.90486e-06	114.748	0.0533235	0.0465414
1425	121.926	31.8946	25.2732	1.60557e-05	1e-06	115.011	0.00615749	0.0561497
1426	121.808	31.1234	26.2624	1.04592e-05	1.12147e-05	72.3796	0.0192408	0.0460974
1427	116.527	31.8462	27.798	7.49679e-06	2.28305e-05	64.6597	0.0441154	0.0480151
1428	121.735	31.933	26.3493	1.22376e-05	1.74731e-06	55.0758	0.0406143	0.0387142
1429	120.015	30.3131	28.3009	6.12768e-06	1e-06	57.4354	0.0237806	0.040447
1430	121.274	32.314	27.1844	1.06012e-05	2.0341e-05	70.2709	0.0522503	0.0441664
1431	119.001	32.2207	31.3743	6.43204e-06	3.36975e-05	54.9975	0.0454256	0.0394021
1432	119.336	32.6931	29.8184	9.83586e-06	3.53137e-05	54.0333	0.0379454	0.0347206
1433	119.189	30.3173	30.0457	7.13574e-06	6.45997e-06	38.1577	0.0185	0.0149755
1434	120.168	31.0404	28.1056	9.39967e-06	4.95485e-06	82.9461	0.021382	0.0654873
1435	117.268	32.2754	29.3682	1.21554e-05	1.4484e-05	105.405	0.0405363	0.0409589
1436	116.665	30.4786	26.3267	9.51885e-06	1e-06	8.87916	0.0580735	0.0207675
1437	118.194	32.3716	30.0519	7.18243e-06	2.25091e-06	115.841	0.0519381	0.074655
1438	120.376	30.2066	27.1202	1.26697e-05	1.75673e-05	88.3024	0.0164949	0.0511519
1439	117.61	31.1723	29.2856	5.47028e-06	1e-06	6.09224	0.0461319	0.031361
1440	120.204	32.9635	29.0755	4.52877e-06	2.05478e-05	16.4906	0.0565225	0.0676041
1441	121.835	32.71	25.505	1.30828e-05	1.3486e-05	112.34	0.0104115	0.0522116
1442	117.016	32.2567	28.4257	7.37157e-06	8.91155e-06	82.1611	0.0423942	0.0596323
1443	120.199	33.0466	28.0617	7.37271e-06	1e-06	11.9672	0.00966336	0.049908
1444	118.941	32.4824	30.2672	1.0313e-05	1e-06	43.8155	0.00525842	0.0587159
1445	121.275	31.8178	28.4402	9.10092e-06	8.25868e-06	106.681	0.0586475	0.0249894
1446	117.474	33.429	27.3778	1.34399e-05	8.61949e-06	103.409	0.016516	0.0257938
1447	120.309	32.432	29.2337	4.29316e-06	1.91665e-05	31.9277	0.0489694	0.0666775
1448	121.11	32.1048	29.1968	8.11949e-06	2.4496e-05	53.6763	0.0356975	0.0799695
1449	121.695	31.431	27.6536	1.28616e-05	1e-06	91.545	0.0396422	0.0343984
1450	120.258	33.1584	28.9885	5.07155e-06	1.53374e-05	83.9475	0.0133326	0.0291047
1451	119.234	31.035	30.082	6.04833e-06	1e-06	16.4607	0.0466357	0.0141155
1452	119.898	30.0323	28.5331	1.30391e-05	1e-06	73.4652	0.0236116	0.0429543
1453	121.279	30.6886	27.2474	1.32504e-05	1e-06	7.90891	0.0381774	0.072829
1454	119.638	30.3833	29.8601	6.5351e-06	1.15401e-05	46.5653	0.0269315	0.0291738
1455	116.667	31.1165	27.7375	8.24613e-06	2.61576e-05	64.5367	0.0148622	0.0476553
1456	121.62	32.8906	27.4774	1.10153e-05	1e-06	9.9429	0.0124615	0.044696
1457	120.292	32.2804	29.0061	1.03768e-05	3.07631e-05	102.089	0.0266069	0.0530264
1458	120.221	30.5914	29.9135	5.60497e-06	1.95816e-05	52.5289	0.00540695	0.0439315
1459	117.686	32.7609	29.4426	8.02151e-06	3.15729e-05	51.6426	0.0580146	0.0191039
1460	120.124	31.7648	28.2846	3.51549e-06	2.9565e-05	17.6268	0.0207644	0.0196256
1461	118.666	31.7945	31.6208	4.52877e-06	2.51029e-05	59.6255	0.0421537	0.0260268
1462	120.082	31.2674	29.9542	4.94358e-06	1e-06	14.9777	0.0364733	0.0263354
1463	117.086	33.0262	29.7075	7.15445e-06	3.32793e-06	27.4366	0.0451951	0.0500746
1464	120.118	31.1141	28.3444	6.55803e-06	1e-06	101.014	0.0505761	0.0546275
1465	121.997	30.3295	24.112	1.49381e-05	1e-06	83.4969	0.0531995	0.0167858
1466	116.765	31.0596	28.3624	7.20839e-06	1e-06	73.5637	0.0418758	0.0406903
1467	121.874	32.5037	26.7648	1.29022e-05	1e-06	63.3474	0.0263432	0.0486099
1468	118.738	32.3015	30.317	5.99514e-06	1e-06	59.3777	0.0321665	0.0714307
1469	121.289	30.6581	26.6462	1.37175e-05	1e-06	114.406	0.0251725	0.0360041
1470	120.803	30.3912	27.1477	8.42185e-06	1e-06	118.982	0.0572697	0.0578978
1471	119.619	32.313	31.081	1.16999e-05	2.80127e-05	49.2878	0.0226218	0.0645333
1472	120.561	32.3673	28.4302	6.62687e-06	1.60137e-05	6.57324	0.0195604	0.0146001
1473	121.332	31.2815	26.9143	1.11011e-05	1e-06	109.664	0.0351745	0.0741388
1474	118.723	32.9498	30.3764	8.26484e-06	1e-06	41.8281	0.0102438	0.0343304
1475	118.299	33.4237	28.1806	8.44667e-06	1e-06	111.231	0.0536474	0.0174702
1476	120.172	30.7198	30.1432	1.23553e-05	6.44027e-06	66.3076	0.0592207	0.0704685
1477	120.943	32.0197	28.8894	5.50497e-06	2.60477e-05	115.916	0.024162	0.0788895
1478	120.693	30.0187	26.5067	1.14928e-05	4.97254e-06	63.9491	0.0113731	0.0284663
1479	120.888	32.4957	27.2431	9.40471e-06	1e-06	54.5445	0.0202609	0.0206882
1480	118.896	31.45	30.163	5.34696e-06	3.48283e-05	111.062	0.028037	0.0594489
1481	120.998	30.6764	27.8509	8.65922e-06	1.06765e-05	87.7587	0.0511262	0.0106808
1482	117.161	32.6328	28.0295	5.12708e-06	2.69687e-05	101.835	0.0582235	0.0656579
1483	119.495	32.8373	29.8422	8.71062e-06	2.00705e-05	13.7019	0.0445836	0.0516035
1484	116.532	30.3891	25.6395	6.82964e-06	1e-06	75.5297	0.0562859	0.0783306
1485	118.285	30.1435	28.9652	1.21631e-05	2.32656e-05	81.8029	0.0149526	0.0571566
1486	118.516	31.1693	30.8825	6.28864e-06	2.05065e-05	25.3059	0.0560998	0.0349802
1487	118.679	32.191	31.4454	6.54585e-06	3.31721e-05	39.5068	0.0368333	0.0423134
1488	120.325	32.777	29.074	4.29344e-06	6.90244e-06	107.503	0.0296942	0.0349052
1489	118.637	31.9112	32	1.39569e-06	3.8564e-05	36.3855	0.0299616	0.0608882
1490	118.968	32.0326	31.8256	2.77732e-06	2.99454e-05	94.566	0.0574119	0.0645607
1491	117.806	32.7995	30.3292	1.03699e-05	3.18846e-05	7.90502	0.0250984	0.0253364
1492	118.553	31.851	30.5462	5.48691e-06	1.5266e-05	30.8573	0.0135499	0.0422356
1493	117.75	32.139	30.3964	5.29587e-06	3.19223e-05	10.9284	0.0375544	0.0297248
1494	116.903	31.8068	28.7217	1.23242e-05	2.05678e-05	51.8069	0.0111013	0.0312943
1495	119.819	33.0816	30.2868	4.97189e-06	4.26327e-06	33.3472	0.0441792	0.0651736
1496	120.175	30.8243	28.7677	6.28736e-06	2.58172e-05	34.9265	0.00504203	0.0141986
1497	119.907	30.924	29.143	1.08775e-05	1.46128e-05	63.1919	0.0274645	0.0501839
1498	119.049	30.4479	28.7247	3.51178e-06	3.50378e-06	64.6079	0.0489882	0.0390318
1499	118.589	32.8681	31.5848	4.068e-06	5.57174e-06	34.481	0.0274966	0.0413488
1500	121.248	31.4412	25.5947	1.02838e-05	1e-06	102.851	0.0471108	0.055167
1501	119.355	31.2176	30.6824	1.10773e-05	1e-06	43.589	0.0437023	0.04615
1502	119.136	33.4347	29.3315	5.67904e-06	2.46943e-05	48.5575	0.041837	0.031306
1503	116.641	33.2438	27.3682	7.19291e-06	1e-06	108.06	0.027767	0.0728972
1504	118.377	33.402	29.1006	1.26805e-05	1.19963e-05	54.4978	0.0555128	0.0464154
1505	118.591	30.498	29.2258	8.32553e-06	2.6741e-05	34.8378	0.0248048	0.061515
1506	118.694	33.1194	30.3589	2.9677e-06	2.18373e-05	14.8794	0.025985	0.0751114
1507	119.691	31.1505	29.1481	5.29935e-06	3.48618e-05	81.5977	0.0433624	0.0796368
1508	119.435	30.0443	28.407	9.49556e-06	6.07795e-06	32.0493	0.0460513	0.0382849
1509	119.843	31.3695	30.0861	3.25092e-06	1e-06	96.6212	0.0223055	0.0200998
1510	120.707	31.7822	27.7823	1.07948e-05	1e-06	107.745	0.0487922	0.0708982
1511	120.971	30.3788	27.5253	1.06924e-05	1e-06	63.5002	0.0504769	0.0408005
1512	120.45	31.8819	29.3101	1.04341e-05	2.10906e-05	72.1686	0.00749847	0.0192406
1513	121.755	32.8681	25.8164	9.64373e-06	1e-06	13.6051	0.030829	0.0559446
1514	116.6	31.3218	26.9061	8.86148e-06	1e-06	80.7941	0.041278	0.0517643
1515	117.577	31.2343	28.7527	1.21748e-05	1e-06	110.028	0.0187811	0.019642
1516	116.542	31.1858	27.7871	6.98714e-06	1e-06	5.08929	0.0414195	0.0181144
1517	120.061	33.2308	28.7673	4.01559e-06	1.63163e-05	34.8312	0.0147351	0.0760574
1518	121.439	30.1707	27.335	1.62463e-05	1e-06	42.9504	0.00556927	0.0568108
1519	117.839	31.5578	29.8024	2.2889e-06	2.85291e-05	99.0977	0.0369486	0.0744859
1520	121.599	30.9261	25.8929	1.48889e-05	1e-06	17.3921	0.00867151	0.0314987
1521	116.831	33.1283	28.4415	1.28151e-05	6.76131e-06	55.8247	0.0298507	0.0524579
1522	121.639	30.3362	25.2922	1.15095e-05	1e-06	31.3473	0.0288751	0.031449
1523	118.434	31.44	30.1631	8.42088e-06	3.73165e-05	109.943	0.0573654	0.0765639
1524	117.058	31.4239	28.0748	4.81022e-06	5.75182e-06	34.0775	0.0116392	0.0290084
1525	119.172	33.1094	27.4958	1.00006e-05	9.49886e-06	40.8274	0.0325298	0.0438882
1526	117.912	30.7542	29.7	1.09186e-05	2.46754e-05	68.5257	0.0482068	0.0595842
1527	118.067	32.2571	31.3534	2.16224e-06	1e-06	14.2848	0.0108143	0.0208833
1528	118.19	30.4704	29.7693	8.31608e-06	9.92043e-06	54.1854	0.0402727	0.0532373
1529	120.917	33.3389	29.0001	1.44958e-05	1.1245e-05	41.0484	0.0577536	0.0395217
1530	119.465	32.0756	32	1.08556e-05	3.32771e-05	104.951	0.00581822	0.066189
1531	118.212	32.1919	30.6198	1.10834e-05	2.43884e-06	96.4665	0.0307313	0.052122
1532	119.857	31.5182	30.7967	8.92394e-06	8.51868e-06	111.561	0.0520213	0.0169792
1533	120.439	31.198	28.6377	5.14614e-06	1e-06	37.0198	0.0150579	0.021399
1534	117.999	30.7444	28.9788	7.16588e-06	3.4722e-05	98.6865	0.0387935	0.0280805
1535	118.775	32.114	31.1854	7.53022e-06	3.58536e-05	99.4656	0.0360924	0.034164
1536	117.17	33.341	27.9871	7.1308e-06	1e-06	18.3143	0.0428912	0.0401065
1537	117.496	31.2593	29.5642	1.11193e-05	1e-06	62.5328	0.045081	0.0568913
1538	120.246	33.091	30.0041	1.22506e-05	1e-06	116.866	0.0378601	0.0351439
1539	117.498	30.5207	29.0356	1.16006e-05	3.004e-05	100.571	0.0473343	0.0421442
1540	119.388	33.2764	28.853	6.29788e-06	1.55269e-05	80.5548	0.0176136	0.0730216
1541	120.4	31.2267	27.9664	1.09943e-05	1.87263e-05	64.0684	0.0530496	0.02344
1542	117.088	31.329	29.1447	4.4935e-06	1e-06	86.6059	0.0551655	0.0439362
1543	119.62	31.6199	31.0947	5.22664e-06	2.86447e-05	97.0835	0.0175319	0.0329102
1544	117.911	32.5139	31.1338	9.73294e-06	2.46124e-06	61.8	0.0594585	0.0664775
1545	121.796	32.5188	26.3118	1.40501e-05	7.92345e-06	90.2779	0.0482141	0.0119764
1546	119.16	31.6786	31.5076	4.22042e-06	4.0974e-05	27.8141	0.0105108	0.0213713
1547	120.933	31.831	28.8333	1.38864e-05	1e-06	50.312	0.0262682	0.0305228
1548	119.526	30.105	27.2663	6.86419e-06	2.49722e-05	11.462	0.00541226	0.0709507
1549	116.739	31.065	28.1482	1.11608e-05	1.11375e-06	93.1291	0.029874	0.0587736
1550	119.982	31.2111	30.165	1.16445e-05	2.64188e-05	34.3186	0.0428361	0.0389466
1551	121.733	31.9555	27.1288	1.1425e-05	1e-06	28.9839	0.0249661	0.074113
1552	119.809	31.954	30.1176	6.20349e-06	1e-06	55.3417	0.0137739	0.0424768
1553	121.006	32.4846	30.0233	6.70924e-06	1.1182e-05	66.5059	0.05767	0.0196592
1554	121.363	32.5096	28.8405	7.27137e-06	1e-06	29.0759	0.0133998	0.0591571
1555	117.754	30.8232	29.174	4.82163e-06	1e-06	46.7226	0.0584989	0.0742683
1556	117.666	32.6957	29.4539	7.14622e-06	1.96287e-05	71.6618	0.0418296	0.0165317
1557	119.86	30.0686	28.5942	9.93109e-06	7.33755e-06	15.5109	0.0125571	0.0319158
1558	118.761	32.5066	31.0394	9.42275e-06	4.14945e-05	41.484	0.0512704	0.0593046
1559	121.119	30.3572	27.9014	7.93596e-06	1e-06	35.0439	0.0532749	0.0238942
1560	121.45	32.5538	26.1129	1.29913e-05	1e-06	87.8918	0.0132096	0.0332342
1561	118.444	31.8449	31.1082	7.74866e-06	8.47072e-06	29.0655	0.0370226	0.0564671
1562	117.803	31.5304	30.5641	8.58625e-06	1.37142e-05	61.8016	0.0536525	0.0122066
1563	120.793	32.4173	29.138	7.53177e-06	2.19312e-05	42.6245	0.0474916	0.0688381
1564	118.011	30.1273	27.1577	7.31205e-06	2.68245e-05	88.0691	0.0163619	0.0101337
1565	121.024	30.7821	26.672	1.26854e-05	1e-06	115.731	0.010328	0.033054
1566	118.831	32.1575	30.3701	3.13884e-06	2.97291e-05	104.476	0.0369926	0.0275082
1567	120.172	32.9653	28.2826	6.71849e-06	1e-06	64.4362	0.0314953	0.0647732
1568	117.025	31.3339	27.5664	1.34463e-05	1.93826e-05	103.452	0.0582925	0.012071
1569	119.931	30.9057	29.5982	1.31326e-05	2.96831e-05	86.6197	0.0287022	0.0707914
1570	118.985	31.8156	31.7134	6.39005e-07	2.17263e-05	32.017	0.0129116	0.0411932
1571	119.726	32.1781	30.179	8.78559e-06	3.43058e-05	84.5215	0.0258687	0.060478
1572	117.424	31.4704	29.3671	8.35014e-06	3.44634e-05	72.2369	0.00765981	0.0267725
1573	120.553	33.0685	29.2603	8.76129e-06	1.02682e-05	33.4556	0.0309607	0.0597788
1574	121.245	31.832	26.7541	7.73129e-06	3.96122e-06	116.889	0.0594009	0.0207448
1575	117.692	30.1254	26.5363	9.47589e-06	1e-06	98.7932	0.0433309	0.0569725
1576	117.026	30.7807	28.6943	8.92464e-06	1.80122e-05	93.4168	0.0260501	0.0576997
1577	116.63	31.5773	27.7078	8.49454e-06	1.8819e-05	117.382	0.0548054	0.0768323
1578	120.031	32.442	28.8312	1.11288e-05	1e-06	118.651	0.0213937	0.0594971
1579	119.839	30.7691	29.5438	6.00093e-06	1e-06	59.8072	0.0329917	0.0689695
1580	119.507	33.4169	27.5757	9.18186e-06	1e-06	63.1736	0.0501701	0.0146603
1581	117.776	31.115	28.8773	1.13631e-05	2.5511e-05	102.654	0.0433457	0.0518674
1582	118.65	31.8637	29.7242	1.01975e-05	7.66205e-06	77.8394	0.00780067	0.0352779
1583	119.77	30.0664	28.3137	1.03935e-05	1e-06	14.0553	0.0539734	0.0306646
1584	119.232	33.0971	31.1364	7.60673e-06	2.82618e-05	84.4757	0.0394817	0.0213205
1585	121.933	32.7609	25.7384	1.48689e-05	1e-06	59.3899	0.0593207	0.0263394
1586	117.25	30.6841	27.7075	6.03147e-06	1e-06	11.8143	0.0548671	0.0522539
1587	120.323	33.2663	29.862	1.0299e-05	2.25762e-05	110.116	0.030529	0.0616969
1588	118.724	31.1054	30.8859	2.53097e-06	1.19619e-05	36.8375	0.0471053	0.046029
1589	118.855	32.4227	32	7.48664e-06	1.50109e-05	114.538	0.046442	0.0367488
1590	120.447	32.8664	28.7792	1.17001e-05	1.43302e-05	62.7542	0.00708822	0.0679198
1591	120.308	32.5932	29.2638	3.96551e-06	1e-06	79.1432	0.0339086	0.0504241
1592	121.952	33.2115	27.0777	1.52528e-05	1e-06	35.2769	0.0288778	0.0665692
1593	117.206	33.025	28.4702	5.11116e-06	1e-06	118.407	0.0184796	0.0364484
1594	117.073	33.4811	28.1019	6.39166e-06	1.42846e-05	10.3891	0.00796197	0.0544737
1595	120.484	30.6391	26.1659	1.27104e-05	1e-06	104.136	0.0389843	0.0772414
1596	119.681	31.0667	31.0798	3.90165e-06	2.91519e-05	12.6958	0.0282712	0.0145203
1597	118.008	32.2268	30.8296	8.41905e-06	1.32762e-05	109.326	0.00622171	0.0570643
1598	116.937	32.5657	28.4092	6.913e-06	2.49056e-05	109.501	0.0590462	0.0610285
1599	116.971	31.8711	29.4257	6.22564e-06	1e-06	47.3047	0.0597438	0.0137753
1600	121.418	30.2587	25.3952	1.2825e-05	1.53233e-06	73.9945	0.0554525	0.0585606
1601	117.555	32.9456	28.7452	4.28327e-06	3.16668e-05	103.219	0.0220024	0.0498996
1602	118.279	33.3631	29.8157	8.70756e-06	5.71797e-06	41.4175	0.0427117	0.0299876
1603	117.747	31.4193	29.8701	1.16585e-05	1e-06	24.9094	0.0490764	0.0333681
1604	118.452	30.7868	30.0858	1.10528e-05	1.55141e-05	110.354	0.0136305	0.0542451
1605	116.882	30.0676	27.2984	1.39716e-05	1e-06	13.5434	0.0316351	0.0456107
1606	119.355	30.8305	30.1745	5.68773e-06	1.28524e-05	25.1527	0.045574	0.0741036
1607	116.872	32.4497	27.3796	1.10025e-05	4.51843e-06	30.3903	0.0213997	0.0779886
1608	120.902	33.1906	28.6742	1.26545e-05	1e-06	76.0753	0.0103841	0.0518073
1609	117.785	30.3273	28.0915	1.29366e-05	6.65322e-06	41.6412	0.0352653	0.0450382
1610	119.47	31.9364	30.8346	4.06107e-06	1.50603e-06	69.1084	0.0275965	0.0590098
1611	121.34	32.4344	26.8802	1.27871e-05	3.79152e-06	94.6367	0.0298319	0.0104836
1612	120.08	30.9673	28.81	5.6885e-06	5.97517e-06	74.4849	0.0505228	0.0636417
1613	119.431	31.9946	31.047	1.63771e-06	4.23448e-05	109.731	0.027325	0.0107717
1614	118.284	32.5034	31.2904	6.31211e-06	1e-06	16.5526	0.0371022	0.0542657
1615	118.332	32.932	30.8433	9.76861e-06	2.74091e-05	111.361	0.0533254	0.0257536
1616	120.182	31.5837	29.7477	5.10925e-06	3.68047e-06	60.8588	0.0404652	0.0736145
1617	121.968	32.6175	25.7141	7.03587e-06	2.89351e-06	11.6028	0.0452588	0.0317968
1618	120.14	31.0562	29.3452	7.07869e-06	3.15345e-05	107.216	0.0404014	0.0251607
1619	119.568	30.7457	29.545	5.04984e-06	3.02822e-05	18.0967	0.026128	0.075044
1620	120.519	30.6556	28.1197	8.24657e-06	1e-06	82.2157	0.0111104	0.0293319
1621	119.059	31.2561	31.0097	1.07915e-05	3.60673e-05	37.5698	0.0261904	0.0426022
1622	116.831	30.1256	26.0858	1.2902e-05	1e-06	17.0812	0.0383627	0.0523883
1623	119.593	30.9905	28.0681	6.35918e-06	1e-06	101.945	0.00658152	0.062894
1624	121.767	32.2828	27.5873	9.27876e-06	1e-06	54.1358	0.0494198	0.0573327
1625	117.464	32.2677	29.4426	1.19446e-05	1e-06	76.2654	0.0538438	0.0116721
1626	120.295	30.2574	28.1999	1.34916e-05	1e-06	86.1552	0.00672705	0.0792271
1627	117.605	31.006	28.5082	9.18905e-06	8.36007e-06	68.5332	0.0355771	0.0642408
1628	119.447	31.9935	31.845	4.93429e-06	4.08457e-05	94.6169	0.0568838	0.0534803
1629	117.032	31.1149	28.7207	1.18989e-05	2.09007e-05	62.5133	0.0309192	0.0457753
1630	118.977	31.463	30.8385	7.8019e-06	2.13843e-05	52.8364	0.0530936	0.0797199
1631	120.659	32.4948	28.7661	9.5375e-06	1e-06	91.457	0.0157697	0.0361726
1632	118.412	30.0324	26.9967	1.14227e-05	1e-06	34.0853	0.00965123	0.0605569
1633	120.157	30.9674	29.2291	4.84167e-06	1e-06	113.354	0.0517136	0.0729094
1634	120.875	30.4983	28.579	1.44312e-05	1.12313e-05	39.4731	0.0309979	0.0172727
1635	121.599	30.4466	26.4894	1.6135e-05	1e-06	9.45731	0.0234988	0.0562775
1636	117.791	33.3566	29.1051	6.99106e-06	1e-06	67.4021	0.0352514	0.065152
1637	118.696	31.318	30.5046	1.08531e-05	3.63482e-05	39.6747	0.0452655	0.0394274
1638	117.338	31.8448	30.2203	1.09186e-05	1.16739e-05	28.2242	0.0316708	0.0594816
1639	121.959	32.5684	27.2079	1.5835e-05	9.92345e-06	95.0442	0.0241594	0.0190338
1640	121.599	30.1661	25.6319	1.58746e-05	5.68592e-06	72.8797	0.0545336	0.0205305
1641	119.47	30.8436	29.8814	4.76168e-06	3.97114e-06	73.1422	0.0392188	0.060046
1642	121.131	32.9125	27.6796	7.68109e-06	1.04011e-05	64.329	0.0389299	0.0164446
1643	119.365	33.017	30.2271	5.0069e-06	3.79894e-05	79.1919	0.0376743	0.0260202
1644	119.93	31.3053	28.9946	3.68597e-06	2.43913e-05	111.063	0.0244232	0.0271377
1645	116.99	31.312	29.4291	7.90945e-06	1e-06	42.9768	0.057513	0.0498209
1646	120.654	32.6491	28.9164	7.61865e-06	1.03579e-05	78.076	0.0572253	0.0611787
1647	117.202	31.0327	29.6003	7.24037e-06	3.53896e-06	95.0769	0.0439405	0.0604614
1648	121.043	30.4098	26.1581	9.05414e-06	1e-06	33.3742	0.0268279	0.0766476
1649	120.801	30.9014	27.0455	5.28028e-06	1e-06	89.4428	0.0206025	0.0253367
1650	120.398	31.3557	30.546	5.38733e-06	6.33246e-06	48.8906	0.0581283	0.053545
1651	116.699	30.1827	27.9173	8.58547e-06	1e-06	101.752	0.0259586	0.0226576
1652	118.167	31.6754	30.0678	1.03233e-05	1.1249e-06	38.9351	0.0236842	0.0732602
1653	117.947	32.59	30.8278	1.13468e-05	2.77195e-05	84.6859	0.0570106	0.078289
1654	118.481	31.7981	30.9474	3.67904e-06	1.15812e-05	63.7225	0.019847	0.0157296
1655	116.982	30.2516	26.101	1.20167e-05	1e-06	91.1964	0.0208251	0.069541
1656	121.653	31.5405	25.1178	1.43012e-05	1.63498e-05	98.433	0.0271623	0.0426337
1657	119.546	32.4812	30.3847	6.88642e-06	2.45719e-05	18.9637	0.0570621	0.0600844
1658	118.18	30.2033	29.8277	1.13809e-05	2.75052e-05	35.2105	0.0138969	0.0617547
1659	118.683	30.2095	29.9873	1.33497e-05	1.25214e-05	34.5785	0.0389113	0.0413224
1660	118.96	31.2971	31.7107	3.1475e-06	1.1214e-05	10.2048	0.0396873	0.0498897
1661	119.803	30.6824	29.683	4.10936e-06	1e-06	115.179	0.0451168	0.0205078
1662	119.336	33.2717	29.7696	9.19656e-06	2.76324e-05	69.15	0.0200587	0.0786032
1663	121.557	32.0347	27.9592	1.06477e-05	1e-06	35.3689	0.0214677	0.0769237
1664	119.233	31.0056	28.4389	5.20571e-06	2.20477e-05	70.0174	0.0184672	0.0791661
1665	121.957	32.4667	27.0477	1.55566e-05	5.44275e-06	100.327	0.0317541	0.0542031
1666	121.183	31.3123	26.639	1.34339e-05	1e-06	28.3482	0.0291157	0.0723515
1667	117.647	30.4624	27.8102	6.56156e-06	2.96124e-05	79.5656	0.0397614	0.035095
1668	121.618	30.8303	27.0642	1.38672e-05	1e-06	27.1821	0.0441839	0.0193811
1669	117.14	32.2496	29.7214	1.16585e-05	2.1336e-05	102.789	0.0496206	0.018878
1670	120.996	30.1816	26.3802	9.02304e-06	1e-06	37.5542	0.0298402	0.0579637
1671	118.593	30.9544	30.5985	3.21318e-06	3.80924e-05	74.602	0.0391723	0.0794576
1672	121.329	30.7291	27.3559	1.41797e-05	1e-06	7.03709	0.0172164	0.0293058
1673	121.274	30.704	26.7237	6.64458e-06	1e-06	5.13432	0.0431824	0.0507962
1674	120.933	32.3897	28.2209	9.17401e-06	1e-06	83.3831	0.0591487	0.0665105
1675	120.845	32.8904	29.6497	6.48536e-06	2.29879e-05	11.4932	0.0507675	0.0274013
1676	118.176	32.5055	30.3288	1.08884e-05	1.85447e-05	34.3791	0.0254919	0.0493956
1677	116.945	32.26	28.4308	4.90665e-06	1.51956e-05	113.008	0.0317091	0.0171326
1678	118.716	33.2076	29.9412	3.67826e-06	1e-06	79.2639	0.0118924	0.0592605
1679	117.454	30.2044	27.8147	1.15349e-05	2.49115e-05	35.1193	0.0320257	0.0476276
1680	120.322	30.5862	28.8929	6.29002e-06	1e-06	82.2177	0.031382	0.0154197
1681	118.404	31.4504	31.9556	2.76567e-06	1e-06	119.238	0.0288113	0.0636437
1682	121.866	31.3036	26.1435	8.05302e-06	1e-06	55.1354	0.0274526	0.0497965
1683	120.025	31.4632	28.9066	8.67493e-06	1e-06	63.643	0.00563743	0.0652223
1684	121.024	30.7226	28.9639	7.43288e-06	1e-06	66.4563	0.0107933	0.0493277
1685	117.229	30.5233	28.2147	8.14704e-06	3.50377e-06	28.4771	0.0170768	0.0519803
1686	121.241	31.7822	26.225	1.34139e-05	1e-06	66.3674	0.0263382	0.022143
1687	121.575	33.2482	28.0125	7.92504e-06	1e-06	77.4533	0.0403134	0.02659
1688	119.179	31.3719	31.5806	9.74717e-06	1e-06	61.3183	0.0108385	0.0698432
1689	119.834	30.1517	29.4686	1.20125e-05	8.67957e-06	58.0002	0.0482468	0.0540698
1690	120.706	32.4716	29.6124	1.22565e-05	1.23136e-05	35.2987	0.0300095	0.0275941
1691	117.462	31.0189	31.1289	6.85445e-06	1e-06	71.8243	0.0110454	0.0552107
1692	119.264	30.8578	28.9513	7.24211e-06	1.65562e-05	68.0479	0.0450743	0.0691101
1693	118.693	31.1349	29.7944	8.84282e-06	7.19991e-06	111.889	0.00508253	0.0135085
1694	117.305	32.5334	28.7492	3.645e-06	1e-06	47.2136	0.0515776	0.0398531
1695	118.521	32.8659	29.9461	8.49039e-06	2.52495e-05	85.6039	0.0538262	0.0682619
1696	116.875	32.0582	28.6317	5.1408e-06	2.26685e-05	95.0891	0.0408028	0.0489619
1697	116.642	31.1287	27.4189	7.60653e-06	1e-06	96.0738	0.0514564	0.033765
1698	117.243	31.0867	27.7998	1.17264e-05	2.64675e-05	70.0294	0.0252342	0.0781422
1699	121.797	30.4351	25.2145	1.31525e-05	1e-06	76.8228	0.0549108	0.0297586
1700	119.522	33.2666	29.1404	9.17257e-06	2.43039e-05	97.1618	0.0124838	0.0481449
1701	121.812	32.2335	27.4775	8.38856e-06	4.75567e-06	8.33326	0.0285109	0.0779012
1702	118.879	30.0944	28.1068	1.05264e-05	2.52162e-05	34.7226	0.0257424	0.0412788
1703	118.215	32.3183	31.4492	2.73582e-06	1e-06	65.376	0.0520949	0.070509
1704	119.284	31.565	29.772	1.09526e-05	4.28515e-05	88.9552	0.00744676	0.0367686
1705	118.917	33.404	26.905	5.41939e-06	3.00349e-05	30.7429	0.0311319	0.0210233
1706	117.081	32.8667	28.4284	1.21348e-05	1e-06	104.944	0.0358287	0.0302855
1707	120.025	30.5996	28.1635	1.293e-05	1e-06	64.0374	0.0392692	0.0287824
1708	117.688	32.5204	29.085	4.25584e-06	1.49542e-05	48.5309	0.0215999	0.0760711
1709	119.908	31.6995	29.1349	2.49207e-06	3.14804e-05	27.4507	0.0575014	0.0533012
1710	120.076	30.6547	28.0963	1.24641e-05	1e-06	69.3993	0.0554957	0.0461374
1711	117.336	32.4456	28.4558	1.07238e-05	1e-06	95.6536	0.0307635	0.0182589
1712	116.837	31.9159	27.7467	5.55603e-06	1.95699e-05	41	0.0529148	0.0274854
1713	120.794	30.1063	25.9628	1.38209e-05	1e-06	62.0918	0.0264344	0.0267394
1714	119.029	32.2631	29.6688	8.82106e-06	3.48028e-05	30.3371	0.0103519	0.0355155
1715	116.82	32.2225	26.6459	8.65173e-06	1e-06	34.8838	0.0143797	0.0427258
1716	121.972	30.5043	27.6567	1.6487e-05	6.05161e-06	84.4968	0.0476273	0.0199692
1717	116.818	31.2215	28.1161	1.01221e-05	1e-06	116.14	0.0195364	0.051712
1718	120.323	32.0506	30.4773	7.53158e-06	9.10921e-06	75.4332	0.0522833	0.0314551
1719	121.91	30.4857	25.6312	7.14957e-06	1.23354e-05	77.6188	0.0544932	0.0507559
1720	117.815	32.9845	29.3784	1.23171e-05	1e-06	106.297	0.0169241	0.0518248
1721	117.282	30.0962	27.8629	6.2402e-06	5.18067e-06	30.8905	0.00544172	0.0124569
1722	117.168	30.3599	28.3469	7.66022e-06	1.77385e-05	98.5789	0.0272435	0.0318637
1723	118.168	30.4064	27.9168	1.07502e-05	1.77312e-05	103.736	0.00543713	0.0254219
1724	117.056	31.8484	28.5447	3.65458e-06	4.39235e-06	84.7671	0.0187248	0.0154664
1725	120.307	32.1704	29.5141	8.50461e-06	2.51581e-05	9.06086	0.0325594	0.0735568
1726	116.843	31.4131	26.7749	5.76016e-06	4.0473e-06	111.483	0.0300083	0.0287264
1727	119.302	31.0103	31.0405	2.54238e-06	2.14535e-05	73.1926	0.0399721	0.0604617
1728	121.982	32.8326	26.9301	1.30304e-05	1e-06	35.497	0.00657433	0.0792096
1729	120.977	30.239	25.2787	1.16694e-05	1e-06	60.9779	0.031025	0.0394428
1730	119.884	30.981	28.6193	1.03446e-05	1e-06	70.3458	0.0279209	0.0440265
1731	118.184	30.1369	28.552	1.01447e-05	4.28542e-06	14.2043	0.0182989	0.0217576
1732	119.931	30.0486	28.6133	8.987e-06	2.22443e-05	73.1913	0.0428055	0.0628643
1733	119.399	31.2368	31.4749	6.77835e-06	1e-06	76.3153	0.0229371	0.0753649
1734	118.843	30.6819	29.1162	4.91688e-06	3.32362e-06	96.4867	0.0322603	0.0749752
1735	117.219	30.9393	30.4434	4.73673e-06	1e-06	111.078	0.0156228	0.0429583
1736	121.376	32.8733	27.0644	1.40631e-05	1.19347e-05	58.1457	0.0148573	0.0521289
1737	118.974	30.5704	29.2285	9.8242e-06	1.32417e-05	37.1452	0.0363378	0.0674042
1738	117.57	32.7308	29.8747	4.17762e-06	7.07792e-06	83.1338	0.00994504	0.0592554
1739	118.523	32.3627	31.4268	3.62906e-06	1e-06	27.1501	0.0559301	0.0333328
1740	118.778	31.1426	30.66	1.03614e-05	3.99758e-05	16.3521	0.0585605	0.0739644
1741	121.051	31.9129	29.5413	1.41086e-05	1.80194e-05	95.0046	0.0124824	0.0606658
1742	120.535	31.5555	28.9743	1.15141e-05	1e-06	104.143	0.0145827	0.0673784
1743	120.731	30.4494	26.7546	1.06959e-05	1e-06	98.5886	0.0333325	0.0235649
1744	116.561	33.1751	26.7761	1.37624e-05	1e-06	107.26	0.0199935	0.0451361
1745	118.789	31.9937	32	6.33107e-06	3.3633e-06	36.8556	0.0193385	0.0647161
1746	119.147	33.0808	30.5035	9.29478e-06	2.59584e-05	77.2059	0.0424258	0.0528132
1747	116.606	32.8834	26.4969	1.3018e-05	1e-06	75.3482	0.0475939	0.0596145
1748	117.929	30.2792	27.244	7.46176e-06	2.48963e-05	10.1013	0.0319712	0.0588693
1749	120.682	30.7254	27.9293	1.24122e-05	8.18341e-06	7.93703	0.0191564	0.0103884
1750	117.254	30.5084	28.6265	6.44514e-06	3.31353e-06	105.714	0.0545117	0.0514453
1751	119.444	32.9077	29.454	4.24927e-06	1e-06	7.0353	0.043631	0.0618902
1752	117.684	33.0186	27.9357	1.11547e-05	1e-06	88.9457	0.0416683	0.0312344
1753	116.567	31.8479	27.0705	1.01586e-05	1e-06	54.3914	0.0396598	0.0454301
1754	117.827	30.3646	29.8909	8.00386e-06	1e-06	9.53546	0.053893	0.0374751
1755	121.867	30.4747	26.2314	1.21335e-05	1e-06	102.854	0.0148873	0.045432
1756	120.908	32.8474	28.7098	1.43262e-05	1e-06	49.8109	0.0381432	0.0755003
1757	121.778	33.2522	27.1176	1.54128e-05	8.49246e-06	89.5708	0.0328705	0.0435528
1758	119.183	30.6982	29.0565	7.83913e-06	1e-06	62.609	0.0323911	0.0326877
1759	117.104	30.039	27.0342	1.07031e-05	1e-06	104.972	0.0118013	0.0633268
1760	119.514	31.1583	29.8792	8.38804e-06	1.20009e-05	62.7532	0.0146948	0.0597513
1761	118.999	30.1067	28.9067	1.17366e-05	1.20412e-05	91.8372	0.0348999	0.0384192
1762	121.144	32.8979	28.3535	1.37708e-05	1e-06	74.0047	0.0194876	0.0654853
1763	117.039	31.7203	30.2872	5.11589e-06	1.3258e-05	94.8686	0.057036	0.0102937
1764	119.185	32.2465	31.8281	7.23393e-06	5.43389e-06	17.5355	0.0158069	0.0753405
1765	117.325	31.4402	29.8179	5.50399e-06	1.59687e-05	45.7421	0.0353781	0.0569456
1766	118.286	31.2093	31.8434	8.14213e-06	3.02064e-05	47.2159	0.0281285	0.0551971
1767	120.555	30.7777	27.9856	6.07411e-06	1e-06	17.8674	0.0358669	0.0629139
1768	119.118	32.6969	31.5723	9.63092e-06	3.92083e-05	108.019	0.0314793	0.0266479
1769	118.567	32.4344	31.5756	7.62879e-06	3.09969e-05	35.6036	0.0190565	0.0216446
1770	118.67	31.2626	31.144	1.01711e-05	4.00561e-05	94.4736	0.057188	0.0702592
1771	119.027	31.1239	30.1994	1.126e-05	4.9187e-06	60.9351	0.0118476	0.0744615
1772	120.818	30.0044	25.7765	1.50215e-05	1.85999e-05	107.101	0.0107048	0.0508162
1773	121.406	30.2224	26.597	7.84692e-06	1e-06	88.9188	0.0572432	0.0432801
1774	121.754	32.1814	26.9514	9.75033e-06	1e-06	92.1261	0.0284384	0.0667619
1775	120.828	31.8011	27.8718	8.95804e-06	1.67498e-05	60.9978	0.0293727	0.0576922
1776	118.235	31.5218	30.5899	9.39138e-06	2.7636e-05	49.7639	0.0178335	0.0351242
1777	120.285	32.8963	28.1728	3.71523e-06	2.8827e-05	58.8812	0.0336926	0.0132113
1778	118.907	31.7636	30.8344	9.78066e-06	1.33013e-05	61.2918	0.0175178	0.0382473
1779	117.901	31.3457	29.6134	6.35584e-06	2.07112e-05	11.7742	0.0572275	0.0589904
1780	121.125	30.5644	26.0191	1.18126e-05	2.07203e-05	17.2269	0.0104936	0.0676932
1781	116.711	32.8724	27.4589	1.43351e-05	2.11106e-05	38.2846	0.0246313	0.0137472
1782	121.46	32.0169	27.7834	1.41578e-05	1.46976e-05	52.5588	0.0330737	0.0514704
1783	119.038	30.3236	30.1171	7.07202e-06	2.71225e-05	12.7347	0.0526983	0.0145091
1784	120.005	32.2711	31.4378	7.36616e-06	3.00223e-05	60.2104	0.00693568	0.0103813
1785	120.126	31.4877	29.1204	1.05663e-05	5.35892e-06	71.7902	0.035691	0.0736439
1786	121.423	32.8399	28.0023	1.29698e-05	1e-06	115.488	0.012178	0.029577
1787	120.002	33.2162	29.1914	1.0497e-05	3.2296e-05	17.0094	0.0101839	0.0252778
1788	119.877	32.1016	29.8636	2.3687e-06	2.8154e-05	98.1161	0.0568123	0.0179201
1789	116.867	32.5606	28.6983	6.09638e-06	1e-06	89.1167	0.00659667	0.0630226
1790	119.351	30.1981	29.4898	6.06334e-06	1.88079e-05	90.7498	0.019537	0.0272883
1791	117.326	31.9609	28.9471	5.53028e-06	4.11826e-06	102.217	0.0566404	0.0658841
1792	120.556	32.6437	28.2167	4.79254e-06	1e-06	116.03	0.0256195	0.0224374
1793	119.317	31.7387	30.6291	9.24438e-06	2.29368e-05	78.6746	0.0252346	0.0126597
1794	120.241	32.0774	28.9006	6.3655e-06	1e-06	106.695	0.0220127	0.0466455
1795	116.729	33.1463	28.6987	1.25121e-05	2.51781e-05	24.4292	0.018814	0.0459552
1796	116.966	30.6933	27.3361	1.38252e-05	2.46906e-05	37.3702	0.0153956	0.059288
1797	120.44	30.3439	27.3348	7.86013e-06	1.64097e-05	48.4123	0.0181947	0.0530378
1798	116.896	32.4173	28.7412	8.4898e-06	1e-06	13.8879	0.00676451	0.0401968
1799	116.892	32.88	28.4021	5.16883e-06	1e-06	35.353	0.0244694	0.035838
1800	116.567	32.9767	27.2844	7.89419e-06	8.38904e-06	117.673	0.00770803	0.0668358
1801	121.761	32.2458	27.9992	1.14497e-05	1.04808e-05	90.2545	0.0389825	0.0739829
1802	120.556	32.9162	27.9298	5.84572e-06	1e-06	87.6953	0.0487742	0.0480714
1803	118.443	32.4523	30.8258	6.56894e-06	2.28561e-05	66.4974	0.0135737	0.0678569
1804	118.131	30.3058	27.1799	6.84054e-06	1.70404e-05	35.9701	0.0491876	0.0573119
1805	118.423	32.6672	30.377	1.14337e-05	1.35541e-06	24.0409	0.00792293	0.012869
1806	120.761	30.6278	26.634	8.60577e-06	1e-06	65.2556	0.0284237	0.0543322
1807	120.138	30.8281	28.0661	4.04322e-06	2.8854e-05	80.8051	0.0514227	0.0189335
1808	117.519	31.3813	27.874	7.6282e-06	6.42046e-06	69.7211	0.0437355	0.048243
1809	117.458	31.101	28.3779	6.63808e-06	1e-06	57.9514	0.0268484	0.0516164
1810	117.041	31.1258	28.4046	7.6915e-06	1e-06	7.86084	0.0441559	0.0112113
1811	120.132	30.5924	28.3168	7.64366e-06	1e-06	73.7844	0.00985959	0.0605581
1812	120.704	31.0285	27.8206	1.30987e-05	1e-06	64.897	0.0154513	0.0486367
1813	117.958	30.0688	27.9477	9.24653e-06	1.03099e-05	37.5476	0.0467498	0.0574855
1814	116.615	31.6552	27.6147	7.02682e-06	8.53309e-06	96.5726	0.0314904	0.037266
1815	116.952	32.6901	28.4215	1.18912e-05	1e-06	84.6369	0.0229801	0.0370139
1816	121.823	33.0179	26.1699	1.08701e-05	5.48693e-06	116.822	0.00974492	0.0464692
1817	118.125	32.8715	30.2357	3.74375e-06	1.25744e-05	62.6274	0.0264091	0.0432161
1818	120.731	31.4576	28.2294	1.39961e-05	2.01143e-05	12.8082	0.0219434	0.068506
1819	119.936	32.5565	29.3767	2.90018e-06	3.36476e-05	111.778	0.0123352	0.0384824
1820	118.601	31.0076	30.8006	9.14582e-06	2.50717e-06	57.6827	0.033363	0.061493
1821	117.631	30.1945	28.6109	1.27924e-05	1.4598e-06	119.325	0.013239	0.0772402
1822	117.168	32.3659	28.9629	6.94851e-06	1e-06	62.8326	0.0539203	0.0618857
1823	119.883	32.2708	30.9474	3.88955e-06	2.72125e-05	53.1887	0.0597184	0.01827
1824	120.76	32.8057	28.2509	8.6611e-06	1e-06	13.7591	0.0135197	0.068449
1825	120.041	32.1564	29.6188	7.37909e-06	2.03967e-05	24.2777	0.0122849	0.0709652
1826	119.417	30.5491	29.1074	1.315e-05	3.91143e-06	17.9946	0.0315607	0.0322836
1827	116.731	32.9861	28.0061	4.87712e-06	1e-06	78.6183	0.0588295	0.0390756
1828	121.827	32.1954	25.8069	1.26592e-05	1e-06	66.1365	0.0295542	0.0309361
1829	120.893	32.8266	26.4506	1.25646e-05	9.87492e-06	118.384	0.0273432	0.075973
1830	118.111	32.7094	30.4445	8.19573e-06	3.68901e-05	54.9349	0.0575411	0.0241535
1831	121.89	31.0425	26.8446	1.28059e-05	1.29259e-05	28.2895	0.0299528	0.0365614
1832	119.81	30.2609	27.579	1.27881e-05	2.6974e-05	37.5343	0.0488974	0.0319235
1833	119.703	30.6178	29.8862	8.99765e-06	1.82037e-05	97.1523	0.0289978	0.0116171
1834	120.614	30.325	26.238	1.37664e-05	1e-06	99.75	0.0435409	0.062645
1835	120.965	30.8519	27.1424	7.0815e-06	2.29155e-06	18.5589	0.0555869	0.0377215
1836	120.111	31.6084	30.9026	7.9454e-06	2.29062e-05	118.316	0.0406965	0.0572193
1837	117.205	33.1738	28.7194	4.39413e-06	1e-06	45.5266	0.0583708	0.0409432
1838	118.36	33.0521	29.7057	1.03349e-05	1e-06	46.1916	0.0453448	0.043931
1839	121.604	32.5151	27.0694	1.34979e-05	1e-06	37.763	0.00847397	0.0421367
1840	117.735	30.0844	29.0123	9.81962e-06	2.44275e-06	93.272	0.00716817	0.0444025
1841	118.547	31.1949	29.3247	5.7066e-06	1e-06	112.852	0.0129161	0.0725487
1842	118.876	32.3882	32	4.55545e-06	1.9596e-05	87.0246	0.0128878	0.0554496
1843	118.917	30.4516	28.8129	5.19657e-06	2.53e-05	15.8317	0.00653237	0.0270566
1844	119.871	32.8038	30.1561	7.01454e-06	1e-06	93.8759	0.0255952	0.0502162
1845	121.687	33.201	25.8804	9.36225e-06	1e-06	94.4981	0.0595978	0.077939
1846	117.824	31.2394	31.1194	8.29403e-06	1e-06	79.7439	0.0371073	0.040071
1847	117.168	32.4705	28.9183	1.12826e-05	1e-06	32.0325	0.0456691	0.0237446
1848	117.586	30.5187	27.4897	1.08022e-05	1e-06	62.4785	0.0298978	0.0386316
1849	121.378	32.4179	27.6749	1.04116e-05	4.71623e-06	8.78003	0.0146959	0.0297248
1850	120.052	30.0751	28.9078	1.40836e-05	1.17079e-06	34.3526	0.0243162	0.0569628
1851	118.072	30.5277	29.9946	5.33798e-06	1.98735e-05	82.2571	0.017274	0.0464073
1852	120.988	32.4846	28.0415	1.09172e-05	1e-06	46.7087	0.0353541	0.0780616
1853	121.238	32.4915	28.1738	5.9448e-06	1e-06	28.4498	0.0306971	0.0495429
1854	121.156	32.2441	27.3996	1.14997e-05	1e-06	17.3322	0.0519257	0.0479142
1855	121.554	31.6708	27.4802	1.28282e-05	1e-06	92.9	0.0166369	0.0244518
1856	117.887	32.3622	30.5228	9.81173e-06	1e-06	37.4787	0.0365155	0.0351093
1857	120.653	32.7083	26.1135	1.06382e-05	1e-06	115.798	0.00614466	0.0584872
1858	119.033	33.3827	28.6756	4.11831e-06	1e-06	89.9668	0.0489339	0.0792858
1859	121.131	33.1102	27.5189	5.70228e-06	1e-06	45.6153	0.0357953	0.0533603
1860	120.507	32.7809	28.7537	1.09249e-05	1e-06	44.4453	0.00851955	0.0787959
1861	120.77	32.4317	28.3458	1.20369e-05	1e-06	26.2476	0.0498657	0.0235399
1862	120.109	32.0095	29.7154	3.041e-06	8.06773e-06	87.3326	0.00842298	0.0623355
1863	117.476	30.4221	29.2584	5.70405e-06	7.28796e-06	61.8422	0.0286941	0.0412654
1864	119.498	30.5794	29.4346	1.10891e-05	1e-06	99.6527	0.0526169	0.0149553
1865	121.916	32.871	24.3107	1.61518e-05	1e-06	36.7304	0.00821574	0.0210383
1866	121.656	32.8116	28.2145	1.11908e-05	1.72765e-05	44.0705	0.0189518	0.0513702
1867	116.737	32.1506	26.7523	5.75386e-06	1.71315e-05	60.0441	0.0219466	0.026526
1868	117.406	31.5359	30.1228	6.21802e-06	2.04756e-06	86.2574	0.0353479	0.0154986
1869	117.225	30.0911	26.2934	1.27862e-05	2.03489e-06	104.022	0.0319892	0.0411219
1870	120.493	31.1451	29.7251	9.27092e-06	1.62669e-05	114.724	0.0514679	0.0761229
1871	120.998	31.4722	27.7091	5.19277e-06	1e-06	10.551	0.0543121	0.0560771
1872	117.674	31.7004	30.2106	5.48312e-06	1e-06	102.229	0.0241869	0.0645465
1873	119.282	33.2526	27.995	1.02371e-05	1.79043e-05	24.4738	0.0544997	0.0429664
1874	121.124	30.3805	27.4851	8.99028e-06	8.78872e-06	117.978	0.0265971	0.029462
1875	120.53	31.816	29.2008	7.86037e-06	8.79447e-06	10.0777	0.0478919	0.0324101
1876	119.482	31.2877	30.7184	1.10327e-05	2.52129e-05	40.8918	0.0371338	0.0607113
1877	119.747	33.4653	29.6193	1.33373e-05	1.87844e-05	119.892	0.0497588	0.0719587
1878	119.296	33.0165	30.1069	9.85845e-06	2.12496e-05	38.5475	0.0384652	0.0643359
1879	118.137	31.5358	30.3738	4.0968e-06	3.87985e-05	103.381	0.0488172	0.0135512
1880	119.608	33.4989	28.2865	5.91247e-06	1.02395e-05	100.943	0.0369375	0.0567753
1881	120.289	31.7992	28.9413	6.11692e-06	1e-06	35.4203	0.0114484	0.0128032
1882	121.303	30.5849	27.7892	7.44062e-06	1e-06	62.9889	0.048387	0.0478266
1883	120	31.9456	29.1683	4.27212e-06	2.03217e-05	13.8365	0.0431135	0.0645865
1884	120.686	30.7917	26.4935	7.11428e-06	1e-06	25.6527	0.0477224	0.0297456
1885	117.38	32.2271	28.6222	9.50819e-06	9.7895e-06	46.322	0.0103071	0.0534225
1886	119.039	33.281	30.1393	8.76958e-06	2.57235e-05	109.18	0.0429355	0.0439134
1887	116.551	32.7517	27.4899	8.21691e-06	1.25133e-05	81.1263	0.0476308	0.0467732
1888	117.857	30.9561	29.9511	4.86093e-06	1e-06	74.5031	0.0253366	0.0246003
1889	120.496	31.039	26.8915	1.01757e-05	1e-06	114.478	0.0573859	0.0626247
1890	121.955	30.2425	23.1134	8.61853e-06	1e-06	94.5519	0.0422638	0.0265085
1891	117.045	31.0005	28.5767	5.58629e-06	1e-06	119.356	0.00825964	0.0579504
1892	118.708	30.3242	29.7828	7.25198e-06	2.09908e-05	57.8739	0.0417382	0.0318503
1893	120.9	31.7481	26.8234	9.94785e-06	1e-06	32.2199	0.00579282	0.0260933
1894	117.622	32.4792	30.132	9.85318e-06	4.23859e-06	53.8523	0.0141193	0.0583592
1895	119.553	32.6291	31.186	8.86352e-06	9.20256e-06	53.8476	0.0262749	0.0703321
1896	120.532	30.2084	27.5111	8.83043e-06	1e-06	94.3036	0.0231492	0.0250306
1897	119.888	31.1898	30.2793	9.29393e-06	2.49857e-05	35.6444	0.0446621	0.0585363
1898	117.534	31.0086	29.2581	5.4081e-06	1e-06	65.843	0.0215285	0.0665972
1899	118.455	30.3651	28.7818	8.33014e-06	1e-06	51.7186	0.0478313	0.0563543
1900	120.811	31.2686	28.8053	1.04707e-05	6.61096e-06	57.2257	0.0201108	0.0438158
1901	119.548	31.0476	31.3502	9.89193e-06	1.27399e-05	16.4898	0.0353263	0.0328117
1902	116.529	32.2207	27.4462	5.45181e-06	2.48029e-05	69.8975	0.0398592	0.0602769
1903	120.685	33.0916	28.0083	5.45855e-06	1e-06	77.8954	0.0565884	0.0776093
1904	116.694	31.5919	27.3465	5.12106e-06	1e-06	10.6197	0.00656982	0.0252932
1905	120.602	32.6133	28.6986	9.3162e-06	2.00846e-05	24.9501	0.022041	0.0133011
1906	117.614	30.511	28.448	9.55114e-06	2.90688e-05	13.1072	0.0161648	0.06267
1907	121.769	33.1324	27.2064	6.56504e-06	1.79379e-05	33.3522	0.043058	0.0571673
1908	118.524	30.5341	30.4507	9.58481e-06	1e-06	13.0938	0.0308391	0.0452277
1909	118.298	30.6724	30.0756	1.04956e-05	1.59938e-05	52.5308	0.0345384	0.0475208
1910	117.319	30.3726	28.8766	5.65537e-06	2.59255e-05	34.6905	0.00939638	0.0784945
1911	118.181	31.0839	29.4458	5.65102e-06	3.78282e-05	90.0074	0.0359496	0.021589
1912	121.322	31.9334	26.6956	1.35596e-05	1e-06	111.846	0.0215556	0.0363956
1913	121.98	33.458	26.0528	1.38996e-05	1e-06	65.6879	0.04757	0.0148801
1914	118.526	32.7768	30.5332	4.76356e-06	2.87097e-05	46.1663	0.0249651	0.0276043
1915	118.967	31.3315	32	8.82642e-06	2.15007e-05	69.2443	0.00703176	0.0100602
1916	120.471	32.0155	27.4541	1.22269e-05	1.2515e-05	26.7798	0.00855119	0.060577
1917	121.374	32.1816	27.8508	8.32321e-06	1e-06	97.6405	0.0218519	0.0254751
1918	119.762	32.8795	30.1365	9.48098e-06	2.93372e-05	67.7331	0.0229883	0.0119312
1919	118.653	32.5776	30.3178	2.21665e-06	1e-06	7.96592	0.0426005	0.0366325
1920	118.769	31.9925	31.1693	7.43924e-07	1.19175e-05	62.2046	0.0211237	0.0306065
1921	120.326	32.3421	28.9138	9.03152e-06	1.98158e-05	76.6108	0.0472349	0.0727219
1922	116.518	32.6107	26.4341	9.70019e-06	1.75213e-05	26.9965	0.0354656	0.0718622
1923	119.908	30.466	29.76	1.19042e-05	2.96408e-05	49.1496	0.0217521	0.0297118
1924	118.455	30.7016	31.7425	1.05116e-05	2.0748e-06	36.7671	0.0190887	0.0572496
1925	120.868	32.41	27.932	7.15497e-06	1e-06	60.9175	0.0227951	0.0753329
1926	117.011	32.9765	27.8206	9.24691e-06	1e-06	59.3526	0.0220775	0.0323673
1927	119.735	31.4324	28.9823	9.76996e-06	2.27831e-06	106.174	0.0374537	0.0617727
1928	119.145	33.4296	28.4758	5.72391e-06	9.65224e-06	106.739	0.048124	0.0505549
1929	120.033	30.7563	28.3763	7.18581e-06	1e-06	36.3482	0.017253	0.046901
1930	116.857	31.4584	29.3358	4.72736e-06	1e-06	90.4439	0.0481449	0.0109179
1931	119.69	31.3248	32	3.62593e-06	1e-06	25.3244	0.00700791	0.0398614
1932	119.588	33.256	28.7526	9.10687e-06	1e-06	47.425	0.0223427	0.0589995
1933	119.584	30.9988	28.9899	7.56061e-06	2.83443e-05	47.4662	0.0240816	0.0791565
1934	119.819	31.6478	29.1246	3.92571e-06	3.15988e-05	102.247	0.00739983	0.0379591
1935	120.221	30.6553	28.8397	4.08422e-06	1.04005e-05	13.4294	0.0347201	0.0719461
1936	120.927	31.8244	28.433	6.04277e-06	1e-06	64.3275	0.00794253	0.0412433
1937	117.984	33.0009	29.7563	1.01042e-05	1.14215e-06	54.9229	0.0408337	0.0434503
1938	121.038	31.0641	27.2785	5.87862e-06	1e-06	73.5698	0.041006	0.0371949
1939	119.24	32.8378	31.3837	5.9772e-06	4.00638e-05	105.046	0.0148906	0.0253069
1940	116.924	33.1896	28.6127	6.90706e-06	1e-06	13.191	0.00941243	0.0605824
1941	116.822	30.2554	27.8293	1.08139e-05	1e-06	117.766	0.00979462	0.0324292
1942	118.338	32.6475	30.8648	6.75483e-06	1.25221e-05	80.9215	0.0196715	0.019313
1943	120.817	30.8937	27.7077	1.44321e-05	1.60599e-05	92.8426	0.0481706	0.0758053
1944	120.392	30.6136	27.6277	1.19739e-05	1.21487e-05	50.7619	0.0369304	0.0156284
1945	120.837	32.1039	28.7439	1.34695e-05	2.68188e-05	113.369	0.0375316	0.0479724
1946	119.345	32.4696	31.0436	7.26059e-06	1e-06	43.1723	0.0319457	0.064879
1947	118.921	31.3817	31.3196	8.6642e-06	4.17816e-05	93.9701	0.0382741	0.0203538
1948	117.311	30.1371	26.4557	1.3731e-05	6.03737e-06	99.4926	0.0574088	0.0419331
1949	118.305	33.1805	29.9674	3.06665e-06	3.3742e-05	83.6871	0.0521386	0.0239236
1950	118.887	32.5576	30.7372	1.02917e-05	3.27896e-05	92.2652	0.00697182	0.0481873
1951	116.987	30.9508	27.5272	6.38538e-06	2.83858e-05	26.7341	0.0258342	0.0430118
1952	117.713	31.739	30.5712	9.31473e-06	1e-06	18.0266	0.0472367	0.0345786
1953	119.79	30.0973	28.2809	1.2046e-05	5.06324e-06	69.3562	0.0582862	0.0760557
1954	120.546	31.1875	30.4166	5.03419e-06	2.77333e-05	44.1811	0.0151457	0.0774592
1955	121.991	31.8289	26.6357	1.59267e-05	1e-06	103.901	0.039186	0.0702589
1956	121.632	31.8103	26.653	1.49499e-05	1.08368e-05	35.8231	0.0543907	0.0776447
1957	120.034	30.7286	28.7241	1.01237e-05	2.80656e-05	81.6674	0.0256325	0.0439534
1958	118.817	32.7186	29.7686	3.07539e-06	1.21838e-05	38.0492	0.0254789	0.0365131
1959	119.999	31.046	30.2267	8.76829e-06	7.38809e-06	29.4348	0.0106217	0.0563762
1960	120.821	32.0314	28.6136	7.54969e-06	2.15574e-05	32.2549	0.0237963	0.053065
1961	117.151	30.9503	28.7469	1.32243e-05	9.20554e-06	38.2056	0.0564495	0.0620662
1962	118.754	31.4881	30.2235	5.15376e-06	1.93075e-05	99.6116	0.0496976	0.0597799
1963	121.119	30.7263	27.861	1.22595e-05	1e-06	119.686	0.0178576	0.0178201
1964	118.611	32.2155	30.7358	6.97966e-06	2.44037e-05	64.7742	0.0578934	0.0332953
1965	119.645	31.4895	29.7794	4.75799e-06	9.54318e-06	24.0803	0.0107798	0.0148119
1966	119.733	30.0564	28.2199	9.71304e-06	2.52706e-06	96.4797	0.0596291	0.0724617
1967	117.515	30.0986	27.404	8.74906e-06	1.97044e-05	18.7834	0.0303928	0.0688319
1968	118.492	31.649	30.5259	4.74242e-06	3.77654e-05	38.331	0.0178328	0.0598679
1969	118.34	30.6413	29.3777	1.15227e-05	1e-06	114.577	0.0155979	0.0447428
1970	116.644	32.0476	28.9264	5.7965e-06	6.18257e-06	34.7013	0.0452552	0.0786074
1971	116.633	31.4287	28.6823	8.64489e-06	2.51759e-05	70.4368	0.0387448	0.0379313
1972	121.074	32.2905	28.4389	4.75246e-06	1e-06	109.064	0.0581763	0.0404645
1973	118.002	33.3334	29.5918	5.8007e-06	1e-06	86.8396	0.0564957	0.0690276
1974	119.349	31.8506	30.5946	7.39407e-06	1e-06	93.6553	0.0510033	0.0455263
1975	118.143	32.7558	31.0941	2.9694e-06	1.0985e-05	38.717	0.0194801	0.0525721
1976	121.674	32.6356	25.3135	8.67109e-06	1.45375e-05	101.314	0.0501728	0.0214998
1977	117.926	33.2263	29.6366	1.18258e-05	2.96855e-05	39.9856	0.0451695	0.0645757
1978	118.863	30.7491	30.4185	9.45423e-06	2.08961e-05	63.4495	0.054263	0.0696211
1979	121.3	32.8956	27.1477	6.10708e-06	2.11385e-05	59.9558	0.0305363	0.033448
1980	121.131	33.1693	26.7286	1.51396e-05	1e-06	61.268	0.0174374	0.0385398
1981	117.524	31.3747	29.4119	1.22997e-05	4.94034e-06	98.3973	0.0516418	0.0481764
1982	120.915	31.0984	27.2562	6.10022e-06	1.68516e-05	53.381	0.0387655	0.0172696
1983	119.02	33.3321	29.9811	1.19268e-05	2.86523e-05	101.018	0.0314822	0.0369069
1984	119.156	32.1967	32	6.35849e-06	1.41297e-06	109.915	0.0394338	0.0158432
1985	117.234	31.3324	29.2933	1.27054e-05	1.2748e-05	105.012	0.0543885	0.0180149
1986	116.943	32.7714	28.6907	1.37048e-05	1.35348e-05	110.346	0.0122088	0.0251853
1987	120.504	31.0657	29.1108	1.08524e-05	1e-06	33.5131	0.0159598	0.0181512
1988	119.231	30.6174	30.0942	5.87996e-06	1e-06	93.339	0.0116334	0.0492518
1989	118.903	31.9039	31.1242	9.53539e-06	1e-06	56.3865	0.0376211	0.0231614
1990	120.512	31.9817	27.6873	9.20222e-06	1.46706e-06	97.6341	0.0146692	0.0575659
1991	120.71	32.8901	28.4288	7.69629e-06	1e-06	49.7643	0.00878062	0.0149691
1992	117.374	31.5996	30.0734	7.61668e-06	1.41781e-05	74.0415	0.0381018	0.0553611
1993	119.856	32.8511	28.2937	6.83428e-06	1e-06	18.0799	0.0197548	0.0419346
1994	117.244	31.0896	28.8108	1.29641e-05	1e-06	63.9967	0.038439	0.0138133
1995	120.633	32.0138	29.604	1.18816e-05	1e-06	37.4388	0.0383304	0.0672462
1996	120.113	30.7297	28.618	4.06488e-06	2.83627e-05	60.7719	0.0200639	0.0189595
1997	121.761	31.3491	27.7592	6.26173e-06	1.28968e-05	95.5177	0.0527231	0.077792
1998	116.879	33.0014	29.1681	5.11901e-06	1.11284e-05	37.7812	0.039088	0.0758663
1999	116.814	30.756	27.6353	1.08301e-05	1e-06	97.1813	0.0384541	0.0323345
[truncated: 23,998 more rows]
