# Supplementary material for: Global and local impacts of multi-dimensional urban form on PM2.5 concentrations: A case study of the downstream urban agglomeration in the Yangtze River Delta
Source: PLoS One. 2026 Jul 24;21(7):e0354380. doi: 10.1371/journal.pone.0354380 (PMC13399353; doi:10.1371/journal.pone.0354380)
Supplement: S1 File — (ZIP) [file pone.0354380.s001.zip › data/GW‐XGBoost results.xls]

## Sheet: GW-XGBoost
OBJECTID	FID_PM Concentration in the Yangtze River Delta and Lower Yangtze Cities	CO_ID	CITY_ID	PR_ID	CITY	PR	OBJECTID_1	Observed	Cond	LocalR2	Predicted	Intercept	C1_RD	C2_RND	C3_DEM	C4_PWB	C5_PTL	Residual	StdError	StdErr_Intercept	StdErrC1_RD	StdErrC2_RND	StdErrC3_DEM	StdErrC4_PWB	StdErrC5_PTL	StdResid	Source_ID	Shape_Length	Shape_Area
1	1	340521	340500	340000	Maanshan City	Anhui Province	1	31.4859	12.5458	0.273994	29.3969	30.1753	-180049	42033.9	-0.00201528	0.796275	-6.21087	2.08902	1.35166	0.281323	18043.9	5121.42	0.00178251	3.67934	2.83521	1.54553	1	0.0292928	3.84346e-05
2	1	340521	340500	340000	Maanshan City	Anhui Province	2	26.4047	12.5304	0.273426	27.7756	30.1739	-180252	41718.9	-0.00204828	0.92683	-6.13077	-1.37081	1.35912	0.281087	18061.9	5130.91	0.00178508	3.68445	2.83775	-1.0086	2	0.00304508	3.7975e-07
3	1	340521	340500	340000	Maanshan City	Anhui Province	3	28.3985	12.5583	0.274604	29.8321	30.1765	-179951	42274.4	-0.00199338	0.721538	-6.27332	-1.4336	1.35235	0.282487	18095.8	5132.4	0.00178733	3.68953	2.843	-1.06008	3	0.00376407	1.35516e-07
4	1	340521	340500	340000	Maanshan City	Anhui Province	4	29.3312	12.569	0.274435	28.7339	30.1818	-179632	42333.4	-0.00195757	0.551533	-6.38359	0.597222	1.352	0.283801	18153.6	5146.03	0.00179233	3.70147	2.85379	0.441733	4	0.0265461	1.48961e-05
5	1	340521	340500	340000	Maanshan City	Anhui Province	5	27.543	12.5815	0.274801	28.5627	30.1859	-179496	42509.5	-0.00192659	0.412693	-6.46792	-1.01968	1.36284	0.285123	18212	5159.4	0.00179779	3.71328	2.86388	-0.748198	5	0.0352785	1.10768e-05
6	1	340521	340500	340000	Maanshan City	Anhui Province	6	29.9757	12.6232	0.275937	28.7135	30.2074	-179429	43043.5	-0.0017928	-0.287576	-6.71116	1.26218	1.35159	0.288299	18321.8	5183.93	0.00180876	3.73437	2.88787	0.933845	6	0.0147333	7.50785e-06
7	1	340521	340500	340000	Maanshan City	Anhui Province	7	29.9669	12.632	0.27616	28.6796	30.215	-179495	43121.5	-0.00175823	-0.48425	-6.77498	1.28731	1.35157	0.289507	18378.5	5199.43	0.00181479	3.74654	2.89918	0.952452	7	0.0245858	4.29202e-06
8	1	340521	340500	340000	Maanshan City	Anhui Province	8	27.8858	12.5129	0.268533	28.3869	30.1913	-178690	40464.5	-0.00200884	0.581628	-6.33722	-0.501143	1.35256	0.285555	18366	5218.07	0.00180934	3.74593	2.89132	-0.370515	8	0.00177686	1.3179e-07
9	1	340521	340500	340000	Maanshan City	Anhui Province	9	29.5667	12.5106	0.268674	30.9474	30.19	-178832	40474.8	-0.00201824	0.619729	-6.30277	-1.38067	1.33902	0.284908	18330.1	5208.58	0.00180622	3.73867	2.88528	-1.03111	9	0.00974539	4.16422e-06
10	1	340521	340500	340000	Maanshan City	Anhui Province	10	27.3399	12.5415	0.271403	28.3082	30.1873	-179074	41414.1	-0.00197013	0.54919	-6.41021	-0.968308	1.35724	0.284324	18229	5174.31	0.00179833	3.71911	2.86939	-0.713441	10	0.0722122	0.000289722
11	1	340521	340500	340000	Maanshan City	Anhui Province	11	27.6397	12.5296	0.272525	28.8631	30.1785	-179868	41494.1	-0.00203403	0.842419	-6.21373	-1.22338	1.35254	0.282628	18158.9	5157.79	0.00179373	3.70546	2.8544	-0.904505	11	0.0232533	4.30486e-06
12	1	340521	340500	340000	Maanshan City	Anhui Province	12	24.9378	12.588	0.273111	26.7475	30.2003	-178781	42160.5	-0.0018468	0.0590754	-6.69386	-1.8097	1.33624	0.288162	18371.2	5205.36	0.00181227	3.74724	2.89619	-1.35433	12	0.0772113	0.000373649
13	1	340521	340500	340000	Maanshan City	Anhui Province	13	26.8906	12.5991	0.275051	28.5397	30.1943	-179310	42698	-0.00186807	0.130861	-6.5944	-1.64908	1.34725	0.286667	18269.2	5172.34	0.00180309	3.72452	2.87585	-1.22403	13	0.0187745	2.79468e-06
14	1	340521	340500	340000	Maanshan City	Anhui Province	14	30.2612	12.6333	0.274763	29.0344	30.2274	-179115	42748.7	-0.00169439	-0.743395	-6.94367	1.22683	1.34305	0.292415	18532.7	5248.77	0.00183055	3.78086	2.93225	0.913469	14	0.0764094	0.000355383
15	1	340521	340500	340000	Maanshan City	Anhui Province	15	30.3975	12.6413	0.276253	30.0427	30.2248	-179538	43143.4	-0.00171848	-0.703975	-6.86707	0.354832	1.35039	0.291502	18481.6	5228.7	0.00182553	3.76935	2.919	0.262762	15	0.0293027	1.72761e-05
16	1	340521	340500	340000	Maanshan City	Anhui Province	16	26.8823	12.6632	0.275359	28.2806	30.2601	-180034	42975	-0.00147336	-1.81137	-7.01207	-1.39831	1.34775	0.293166	18494	5249.91	0.00183155	3.77319	2.9413	-1.03751	16	0.0695111	0.000298886
17	1	340521	340500	340000	Maanshan City	Anhui Province	17	28.9158	12.6713	0.275992	29.0332	30.2669	-180344	43178.1	-0.00139145	-2.15848	-6.96126	-0.117408	1.34226	0.292797	18459.6	5243.31	0.00182957	3.76717	2.93888	-0.0874699	17	0.017576	4.16527e-06
18	1	340521	340500	340000	Maanshan City	Anhui Province	18	32	12.6849	0.275813	30.3071	30.2935	-181018	43025.5	-0.00116399	-3.08627	-6.98225	1.69294	1.34032	0.294616	18496.6	5272.56	0.00183925	3.78116	2.96555	1.26309	18	0.0623377	0.000209036
19	1	340521	340500	340000	Maanshan City	Anhui Province	19	29.8875	12.6761	0.276011	28.4554	30.2748	-180529	43167.6	-0.0013175	-2.45658	-6.96508	1.43209	1.35679	0.293297	18470.2	5251.34	0.00183225	3.77086	2.9463	1.0555	19	0.0177616	9.38101e-06
20	1	340521	340500	340000	Maanshan City	Anhui Province	20	30.7768	12.7017	0.27652	28.7095	30.3252	-181940	43080.5	-0.000868555	-4.38259	-6.84493	2.06733	1.35165	0.29585	18506.4	5286.6	0.00184406	3.79127	2.98711	1.52948	20	0.0604325	0.000193774
21	1	340521	340500	340000	Maanshan City	Anhui Province	21	29.5264	12.7078	0.27623	29.6597	30.3473	-182604	42968.5	-0.000632143	-5.44126	-6.57891	-0.133312	1.3518	0.294349	18380.9	5253.12	0.00183115	3.76685	2.97734	-0.0986187	21	0.0426751	9.67951e-05
22	1	340521	340500	340000	Maanshan City	Anhui Province	22	29.0664	12.5008	0.265401	28.9308	30.2017	-177693	39711.5	-0.0019879	0.316988	-6.41115	0.135622	1.35617	0.28746	18495.7	5255.21	0.00181789	3.76651	2.91554	0.100004	22	0.0549011	0.000151154
23	1	340521	340500	340000	Maanshan City	Anhui Province	23	30.6882	12.4823	0.263808	28.9823	30.2037	-177596	39202.2	-0.00202314	0.301249	-6.30556	1.70595	1.35665	0.286375	18455.9	5246.04	0.0018132	3.75535	2.90958	1.25747	23	0.0482052	2.56944e-05
24	1	340521	340500	340000	Maanshan City	Anhui Province	24	31.7695	12.5385	0.267541	30.0068	30.2059	-177574	40553.4	-0.00187752	0.07764	-6.67096	1.76271	1.34843	0.289285	18521.3	5259.47	0.00182195	3.77407	2.92437	1.30723	24	0.0779636	0.000377678
25	1	340521	340500	340000	Maanshan City	Anhui Province	25	31.2447	12.5845	0.269736	29.1565	30.2196	-177905	41450	-0.00169716	-0.547051	-6.89342	2.08811	1.34359	0.28996	18434.2	5234.52	0.00181714	3.75507	2.92129	1.55412	25	0.0779656	0.000377696
26	1	340521	340500	340000	Maanshan City	Anhui Province	26	26.7168	12.6294	0.271981	29.0525	30.2452	-178824	42133.9	-0.00152257	-1.38663	-7.04172	-2.33567	1.35936	0.292644	18484.2	5254.19	0.00182802	3.76644	2.94326	-1.71821	26	0.0779675	0.000377714
27	1	340521	340500	340000	Maanshan City	Anhui Province	27	28.1628	12.6586	0.273467	27.791	30.2761	-180339	42444.5	-0.00129134	-2.44055	-7.0071	0.371819	1.35807	0.292214	18366.4	5235.67	0.00182411	3.74502	2.94059	0.273785	27	0.0779694	0.000377733
28	1	340521	340500	340000	Maanshan City	Anhui Province	28	28.5983	12.6797	0.274606	27.7955	30.3071	-181680	42569.4	-0.00101581	-3.60411	-6.91431	0.802856	1.35343	0.293192	18345.4	5248.23	0.00183009	3.75127	2.95909	0.593202	28	0.0779713	0.000377751
29	1	340521	340500	340000	Maanshan City	Anhui Province	29	30.1127	12.6947	0.275599	27.7742	30.3397	-182953	42605.6	-0.000726905	-4.89104	-6.72082	2.33852	1.34078	0.293602	18305.2	5245.55	0.00183047	3.75411	2.97201	1.74415	29	0.0779732	0.000377769
30	1	340521	340500	340000	Maanshan City	Anhui Province	30	27.9271	12.7053	0.27513	28.4164	30.3678	-183763	42478.9	-0.000461956	-6.16922	-6.38504	-0.489248	1.35616	0.292715	18206.1	5217.23	0.00181934	3.73894	2.96679	-0.360759	30	0.0742621	0.000357617
31	1	340521	340500	340000	Maanshan City	Anhui Province	31	29.0485	12.7123	0.273717	30.1536	30.3908	-184386	42216.1	-0.00024581	-7.2993	-6.01565	-1.10517	1.33366	0.293	18169.3	5210.14	0.00181347	3.73858	2.96915	-0.828677	31	0.0473457	0.000104504
32	1	340521	340500	340000	Maanshan City	Anhui Province	32	29.5684	12.4904	0.261751	29.9011	30.2161	-176434	38961.3	-0.00191643	-0.140676	-6.53099	-0.332769	1.35125	0.288669	18541.7	5271	0.00181957	3.76387	2.93155	-0.246266	32	0.0577011	0.000194992
33	1	340521	340500	340000	Maanshan City	Anhui Province	33	29.1181	12.4816	0.260055	28.5213	30.2227	-175966	38576.2	-0.00189225	-0.349332	-6.53844	0.596761	1.35611	0.288624	18522.7	5267.08	0.00181744	3.75249	2.93246	0.440055	33	0.028107	6.25081e-06
34	1	340521	340500	340000	Maanshan City	Anhui Province	34	27.5884	12.5267	0.263785	28.6052	30.2224	-176458	39800.3	-0.0017541	-0.495973	-6.80153	-1.01675	1.35915	0.290229	18530.1	5271.8	0.00182164	3.7628	2.94071	-0.748082	34	0.0779715	0.000377748
35	1	340521	340500	340000	Maanshan City	Anhui Province	35	25.6425	12.5705	0.266682	27.7926	30.2342	-177402	40786.3	-0.00154744	-1.11317	-6.94558	-2.15014	1.35094	0.290193	18391.7	5239.8	0.00181519	3.73624	2.93303	-1.59159	35	0.0779735	0.000377767
36	1	340521	340500	340000	Maanshan City	Anhui Province	36	27.2395	12.615	0.269635	27.5967	30.2584	-178924	41554.2	-0.00134971	-1.96429	-7.01195	-0.357191	1.35099	0.291757	18362.1	5241.43	0.00182107	3.73412	2.945	-0.264391	36	0.0779754	0.000377785
37	1	340521	340500	340000	Maanshan City	Anhui Province	37	29.9064	12.6474	0.271837	27.977	30.2888	-180820	41948.2	-0.00111148	-3.02965	-6.92926	1.9294	1.35823	0.291685	18254.1	5225.52	0.00181975	3.71916	2.94538	1.42053	37	0.0779773	0.000377804
38	1	340521	340500	340000	Maanshan City	Anhui Province	38	27.4552	12.6699	0.273526	29.7547	30.3208	-182590	42104.5	-0.000843593	-4.19768	-6.78285	-2.29948	1.35214	0.292445	18217.1	5228.7	0.00182474	3.72504	2.96035	-1.70063	38	0.0779792	0.000377822
39	1	340521	340500	340000	Maanshan City	Anhui Province	39	29.2259	12.6874	0.274796	28.0226	30.355	-184128	42149.1	-0.000563792	-5.47754	-6.57985	1.20326	1.34428	0.293716	18222	5236.23	0.00183002	3.74197	2.98042	0.895092	39	0.077981	0.00037784
40	1	340521	340500	340000	Maanshan City	Anhui Province	40	29.1581	12.7033	0.274496	28.4755	30.3836	-185058	42063.8	-0.000293777	-6.79105	-6.22456	0.682632	1.34412	0.29504	18240.8	5243.09	0.00183071	3.75801	2.99531	0.507867	40	0.0779829	0.000377858
41	1	340521	340500	340000	Maanshan City	Anhui Province	41	28.838	12.7112	0.272929	28.0238	30.4025	-185404	41891.5	-5.43359e-05	-8.00532	-5.7682	0.814244	1.35172	0.296916	18324.4	5266.38	0.00183249	3.7822	3.01189	0.602378	41	0.073886	0.000353539
42	1	340521	340500	340000	Maanshan City	Anhui Province	42	29.4517	12.7028	0.271438	30.4705	30.4083	-185698	41647.4	0.000107718	-8.83514	-5.28068	-1.01875	1.34211	0.296706	18294.8	5264.55	0.00182324	3.78052	3.00862	-0.759062	42	0.0293381	3.8438e-05
43	1	340521	340500	340000	Maanshan City	Anhui Province	43	27.3931	12.6991	0.270797	28.4094	30.408	-185787	41554.5	0.000170089	-9.1098	-5.09333	-1.01637	1.36108	0.297566	18338.8	5282.08	0.0018256	3.79171	3.01718	-0.746737	43	0.0068356	1.09072e-06
44	1	340521	340500	340000	Maanshan City	Anhui Province	44	27.3524	12.427	0.254215	27.2838	30.2304	-174562	37070.4	-0.0019894	-0.706648	-6.15618	0.0685582	1.34654	0.285959	18391.6	5220.78	0.00180287	3.69601	2.90502	0.0509143	44	0.000271692	3.12409e-09
45	1	340521	340500	340000	Maanshan City	Anhui Province	45	29.4675	12.4669	0.257765	29.3365	30.2317	-175326	38101.8	-0.00184319	-0.703553	-6.5075	0.131062	1.35212	0.287724	18426.4	5240.06	0.00180902	3.71646	2.92232	0.096931	45	0.0655503	0.000213526
46	1	340521	340500	340000	Maanshan City	Anhui Province	46	29.9364	12.4319	0.254578	28.9959	30.231	-174623	37183.7	-0.00196958	-0.71525	-6.20512	0.940531	1.34695	0.286349	18406.7	5226.05	0.00180458	3.70006	2.90887	0.698265	46	0.0201538	3.94081e-06
47	1	340521	340500	340000	Maanshan City	Anhui Province	47	31.1139	12.5063	0.260786	30.7044	30.2341	-175940	39135.3	-0.0016564	-0.967571	-6.75928	0.409524	1.32799	0.289056	18400.1	5243.13	0.00181168	3.71735	2.93276	0.308378	47	0.0779794	0.000377819
48	1	340521	340500	340000	Maanshan City	Anhui Province	48	30.7358	12.5539	0.264228	29.0865	30.246	-177190	40212.8	-0.00143098	-1.57855	-6.91937	1.64938	1.35463	0.291314	18399.3	5256.38	0.0018203	3.72245	2.95106	1.21759	48	0.0779813	0.000377838
49	1	340521	340500	340000	Maanshan City	Anhui Province	49	31.5099	12.5957	0.26789	29.4134	30.2681	-179278	41084	-0.00121597	-2.43491	-6.90868	2.09647	1.34464	0.291299	18272.4	5231.63	0.00181813	3.70387	2.94907	1.55913	49	0.0779833	0.000377856
50	1	340521	340500	340000	Maanshan City	Anhui Province	50	28.583	12.6249	0.270856	29.2626	30.295	-181509	41582.6	-0.000966287	-3.51685	-6.73314	-0.679595	1.35052	0.289807	18084.9	5188.94	0.00180872	3.67562	2.93626	-0.503208	50	0.0779852	0.000377874
51	1	340521	340500	340000	Maanshan City	Anhui Province	51	25.8356	12.6552	0.273318	27.6159	30.3281	-183509	41868.2	-0.000697694	-4.70121	-6.59892	-1.78032	1.35608	0.293021	18183.5	5225.15	0.00182686	3.7141	2.9743	-1.31285	51	0.0779871	0.000377893
52	1	340521	340500	340000	Maanshan City	Anhui Province	52	26.8931	12.6746	0.275044	28.8732	30.3618	-185310	41953.7	-0.000406119	-5.99886	-6.36789	-1.98012	1.35368	0.295227	18236.9	5244.71	0.0018368	3.74569	3.00266	-1.46277	52	0.0779889	0.000377911
53	1	340521	340500	340000	Maanshan City	Anhui Province	53	24.6808	12.6906	0.27507	28.2397	30.3879	-186468	41895.9	-0.000121661	-7.33171	-5.95207	-3.55882	1.35597	0.297623	18313.2	5269.64	0.00184255	3.77903	3.02738	-2.62455	53	0.0779908	0.000377929
54	1	340521	340500	340000	Maanshan City	Anhui Province	54	26.8275	12.6927	0.273394	28.6307	30.4021	-186877	41657.2	0.00012539	-8.53127	-5.37726	-1.80325	1.35771	0.298051	18327	5273.01	0.00183428	3.78835	3.02959	-1.32816	54	0.0779927	0.000377947
55	1	340521	340500	340000	Maanshan City	Anhui Province	55	31.1588	12.6813	0.271349	28.7999	30.4037	-186686	41407.9	0.000264737	-9.29735	-4.84392	2.35893	1.35394	0.296542	18254.9	5259.13	0.00181728	3.77545	3.01188	1.74227	55	0.0594932	0.000197096
56	1	340521	340500	340000	Maanshan City	Anhui Province	56	27.4582	12.6631	0.26951	28.2818	30.3969	-186531	41157.5	0.000376707	-9.82893	-4.31831	-0.823595	1.34583	0.295748	18219.1	5260.18	0.00180634	3.76939	3.00303	-0.611959	56	0.0518559	8.28262e-05
57	1	340521	340500	340000	Maanshan City	Anhui Province	57	28.2209	12.6399	0.265496	28.7701	30.3805	-185172	40811.3	0.00043362	-10.3378	-3.58606	-0.549234	1.35454	0.293955	18166.1	5262.1	0.00178928	3.75478	2.98002	-0.405477	57	0.0269043	3.97437e-05
58	1	340521	340500	340000	Maanshan City	Anhui Province	58	29.1059	12.6518	0.266893	28.0378	30.3884	-185697	40941.4	0.000425012	-10.2099	-3.87748	1.06812	1.33952	0.295786	18251.1	5282.97	0.00180217	3.77492	2.99973	0.797392	58	0.0679952	0.000158182
59	1	340521	340500	340000	Maanshan City	Anhui Province	59	27.7374	12.6168	0.263447	28.7702	30.3644	-184544	40577.6	0.000474869	-10.5064	-3.11053	-1.0328	1.3527	0.292522	18110.2	5253.9	0.00177773	3.73892	2.96526	-0.763509	59	0.0556351	0.000117495
60	1	340521	340500	340000	Maanshan City	Anhui Province	60	30.0695	12.6242	0.263617	27.6423	30.3692	-184324	40672.8	0.000412552	-10.4297	-3.21511	2.42725	1.35696	0.292034	18083.5	5242.76	0.00177554	3.73415	2.95824	1.78874	60	0.0495274	8.69548e-05
61	1	340521	340500	340000	Maanshan City	Anhui Province	61	31.8009	12.5802	0.26011	29.9083	30.3354	-182992	40281.2	0.00045908	-10.5835	-2.3858	1.89262	1.34699	0.290612	18052.6	5243.35	0.00176318	3.71809	2.94338	1.40508	61	0.048231	8.04574e-05
62	1	340521	340500	340000	Maanshan City	Anhui Province	62	28.5815	12.5939	0.261057	27.7462	30.3455	-183244	40426.1	0.000423542	-10.5144	-2.62846	0.835299	1.35413	0.290545	18036.8	5234.88	0.00176369	3.71743	2.94179	0.616855	62	0.0464542	2.33814e-05
63	1	340521	340500	340000	Maanshan City	Anhui Province	63	28.5977	12.5558	0.25812	27.9632	30.3131	-181867	40112.5	0.000428413	-10.4924	-1.96004	0.634506	1.35411	0.288884	17985.1	5219.5	0.00175199	3.69692	2.92505	0.468577	63	0.00612888	1.61674e-06
64	1	340521	340500	340000	Maanshan City	Anhui Province	64	32	12.5585	0.258298	28.2701	30.3149	-181903	40146.6	0.000419589	-10.4713	-2.00709	3.72991	1.35453	0.28875	17975.4	5215.68	0.00175127	3.69526	2.92341	2.75365	64	0.0014057	3.85014e-08
65	1	340521	340500	340000	Maanshan City	Anhui Province	65	31.0674	12.3927	0.251441	29.4706	30.2264	-173765	36446.5	-0.00205817	-0.827236	-5.83702	1.59686	1.35417	0.282662	18211.3	5160.08	0.00178462	3.6385	2.86732	1.17922	65	0.0580562	0.000172588
66	1	340521	340500	340000	Maanshan City	Anhui Province	66	30.9852	12.4145	0.253226	30.0628	30.2292	-174325	36821.7	-0.00202269	-0.733527	-6.03745	0.922431	1.34135	0.284664	18323.2	5198.24	0.00179592	3.6762	2.89096	0.68769	66	0.0368535	1.64626e-05
67	1	340521	340500	340000	Maanshan City	Anhui Province	67	28.6468	12.4362	0.254754	28.4427	30.2332	-174494	37468	-0.00186127	-0.977689	-6.2576	0.204129	1.35749	0.285708	18296.8	5196.57	0.0017966	3.66234	2.89825	0.150372	67	0.0765337	0.00037205
68	1	340521	340500	340000	Maanshan City	Anhui Province	68	26.6069	12.4284	0.254292	28.5334	30.2308	-174551	37124.9	-0.00197324	-0.736795	-6.17352	-1.9265	1.35626	0.285825	18373.6	5215.72	0.00180141	3.69076	2.90304	-1.42044	68	0.0104453	5.8192e-06
69	1	340521	340500	340000	Maanshan City	Anhui Province	69	27.064	12.4808	0.258661	27.6466	30.237	-175732	38689.4	-0.00161702	-1.3217	-6.51836	-0.582641	1.35623	0.286782	18220.2	5194.33	0.00179687	3.6545	2.90836	-0.429604	69	0.0779873	0.00037789
70	1	340521	340500	340000	Maanshan City	Anhui Province	70	26.5081	12.5262	0.262774	27.6363	30.2476	-177459	39867.2	-0.0013651	-1.93388	-6.6666	-1.12823	1.35603	0.289006	18223.1	5211.35	0.00180704	3.66305	2.93102	-0.832007	70	0.0779892	0.000377909
71	1	340521	340500	340000	Maanshan City	Anhui Province	71	27.0096	12.5672	0.267194	29.1543	30.2699	-179925	40834.8	-0.00112015	-2.82117	-6.65492	-2.14466	1.35831	0.289641	18144.6	5200.13	0.00180974	3.65847	2.93885	-1.57891	71	0.0779912	0.000377927
72	1	340521	340500	340000	Maanshan City	Anhui Province	72	28.6969	12.6025	0.27097	29.8028	30.2945	-182174	41534.1	-0.000837162	-3.91281	-6.52938	-1.10589	1.34632	0.291653	18160.1	5213.54	0.00181992	3.67832	2.96336	-0.821414	72	0.0779931	0.000377945
73	1	340521	340500	340000	Maanshan City	Anhui Province	73	25.7957	12.6304	0.274415	27.7432	30.3273	-184498	41938.8	-0.000544535	-5.14919	-6.36532	-1.94751	1.34962	0.294832	18255.1	5244	0.0018372	3.72117	3.00209	-1.44301	73	0.077995	0.000377964
74	1	340521	340500	340000	Maanshan City	Anhui Province	74	27.6724	12.6463	0.276716	28.598	30.3599	-186619	42040.2	-0.00024783	-6.46581	-6.06499	-0.925598	1.34924	0.296269	18265.1	5248.33	0.00184153	3.74758	3.02207	-0.686014	74	0.0779968	0.000377982
75	1	340521	340500	340000	Maanshan City	Anhui Province	75	28.4642	12.6563	0.276915	29.0933	30.3824	-187925	41916.9	3.76146e-05	-7.77666	-5.55584	-0.62916	1.3494	0.296646	18231	5241.4	0.00183331	3.76002	3.02657	-0.46625	75	0.0779987	0.000378
76	1	340521	340500	340000	Maanshan City	Anhui Province	76	28.0888	12.6551	0.274949	28.546	30.3921	-188299	41568	0.000282019	-8.88384	-4.91573	-0.457196	1.34495	0.295801	18173.8	5227.7	0.0018161	3.75609	3.01579	-0.339936	76	0.0780006	0.000378018
77	1	340521	340500	340000	Maanshan City	Anhui Province	77	29.0872	12.6438	0.271484	27.9724	30.3883	-187765	41154.1	0.000471743	-9.76331	-4.24057	1.1148	1.35379	0.296218	18217.9	5255.26	0.00180876	3.76866	3.0151	0.823466	77	0.0739025	0.000352552
78	1	340521	340500	340000	Maanshan City	Anhui Province	78	27.4268	12.6499	0.269371	27.8472	30.3899	-186842	41046.1	0.000454803	-9.97301	-4.10597	-0.420381	1.35263	0.29597	18226.8	5265.64	0.00180555	3.77099	3.00758	-0.310787	78	0.0243428	2.54814e-05
79	1	340521	340500	340000	Maanshan City	Anhui Province	79	30.7403	12.5962	0.266878	31.1737	30.3571	-186521	40607.2	0.000657784	-10.4279	-3.19476	-0.4334	1.33007	0.29287	18090.1	5238.04	0.00178075	3.73481	2.98026	-0.325847	79	0.0865355	0.00013014
80	1	340521	340500	340000	Maanshan City	Anhui Province	80	29.5019	12.6258	0.266981	28.0597	30.3743	-186270	40759.7	0.000552264	-10.3383	-3.55695	1.44217	1.35813	0.294836	18191.5	5267.89	0.00179424	3.76043	2.99542	1.06188	80	0.0623394	0.000247911
81	1	340521	340500	340000	Maanshan City	Anhui Province	81	26.8017	12.5842	0.262732	28.8055	30.3437	-184732	40325.9	0.000611843	-10.64	-2.67434	-2.00384	1.34982	0.290977	18030.4	5235.96	0.0017672	3.71727	2.95544	-1.48452	81	0.0780061	0.000378071
82	1	340521	340500	340000	Maanshan City	Anhui Province	82	29.3577	12.5501	0.259179	29.7528	30.3163	-183038	40011.7	0.000584979	-10.7376	-1.96535	-0.39507	1.34869	0.289911	18018.6	5241.83	0.00175886	3.70729	2.9419	-0.292928	82	0.078008	0.000378089
83	1	340521	340500	340000	Maanshan City	Anhui Province	83	29.7938	12.5111	0.256373	28.6818	30.2835	-181242	39789.7	0.00051177	-10.5627	-1.3541	1.11205	1.35375	0.286702	17881.5	5190.45	0.0017407	3.66961	2.90889	0.821461	83	0.0688664	0.00025424
84	1	340521	340500	340000	Maanshan City	Anhui Province	84	26.706	12.4734	0.253764	28.822	30.2548	-179718	39476.7	0.000477788	-10.474	-0.81253	-2.11598	1.3543	0.285653	17871.2	5174.77	0.00173728	3.65989	2.89996	-1.56241	84	0.0201712	1.6771e-05
85	1	340521	340500	340000	Maanshan City	Anhui Province	85	28.3754	12.1945	0.238868	30.0391	30.1751	-172325	32474.8	-0.00251999	-0.796226	-3.47925	-1.66367	1.35619	0.274227	18046.7	5055.59	0.00177778	3.61858	2.78616	-1.22672	85	0.0298635	3.11405e-05
86	1	340521	340500	340000	Maanshan City	Anhui Province	86	27.9595	12.2038	0.239232	29.2693	30.1772	-172447	32557.3	-0.00250859	-0.775935	-3.55718	-1.30978	1.35385	0.274563	18053	5058.96	0.00177695	3.61809	2.78805	-0.967445	86	0.0311265	9.92429e-06
87	1	340521	340500	340000	Maanshan City	Anhui Province	87	29.5291	12.2402	0.240829	29.0284	30.1859	-172565	33047.4	-0.00245719	-0.72665	-3.93415	0.500696	1.36069	0.275493	18036.7	5061.88	0.00177022	3.60478	2.79124	0.367972	87	0.0527128	5.9215e-05
88	1	340521	340500	340000	Maanshan City	Anhui Province	88	28.847	12.2502	0.241801	28.8927	30.1906	-172892	33220.8	-0.00244538	-0.699744	-4.07141	-0.0457315	1.35553	0.275986	18049.9	5073.02	0.00177134	3.60964	2.79732	-0.0337371	88	0.0306486	8.15394e-06
89	1	340521	340500	340000	Maanshan City	Anhui Province	89	26.6039	12.2636	0.242038	27.8149	30.1962	-172408	33483.3	-0.00242041	-0.769573	-4.28219	-1.21096	1.34839	0.27775	18137.9	5095.76	0.00177782	3.61605	2.81205	-0.898075	89	0.0374663	7.05891e-05
90	1	340521	340500	340000	Maanshan City	Anhui Province	90	28.3572	12.2583	0.242093	27.862	30.1945	-172802	33336.9	-0.00243396	-0.725165	-4.18818	0.495172	1.3556	0.277116	18110.7	5090.95	0.00177621	3.61884	2.80801	0.365277	90	0.011437	1.42166e-06
91	1	340521	340500	340000	Maanshan City	Anhui Province	91	28.2519	12.3642	0.249526	28.9155	30.2213	-172984	36134.6	-0.00207074	-0.980928	-5.59471	-0.663649	1.35329	0.281225	18132.9	5130.09	0.00177708	3.59639	2.84778	-0.490398	91	0.0695492	0.000290701
92	1	340521	340500	340000	Maanshan City	Anhui Province	92	29.0172	12.3477	0.248114	29.535	30.2193	-172739	35645.2	-0.00216001	-0.913951	-5.41927	-0.51785	1.35609	0.280797	18152.8	5130.33	0.00177791	3.60422	2.84365	-0.38187	92	0.0381357	1.95745e-05
93	1	340521	340500	340000	Maanshan City	Anhui Province	93	27.2412	12.4021	0.253091	29.0135	30.2255	-173962	37240	-0.00186836	-1.18343	-5.91288	-1.7723	1.35308	0.282345	18081.7	5132.56	0.00177724	3.58648	2.8591	-1.30983	93	0.0779933	0.000377942
94	1	340521	340500	340000	Maanshan City	Anhui Province	94	31.2684	12.4474	0.257416	28.6049	30.2303	-175503	38506.7	-0.00161505	-1.55599	-6.17286	2.66345	1.3508	0.284788	18092.7	5158.91	0.00178637	3.59661	2.88561	1.97175	94	0.0779952	0.000377961
95	1	340521	340500	340000	Maanshan City	Anhui Province	95	26.6887	12.4904	0.262548	28.4853	30.2422	-177843	39783.2	-0.00133401	-2.19421	-6.31414	-1.79657	1.34353	0.287095	18107.1	5180.34	0.00179862	3.61229	2.91314	-1.33721	95	0.0779972	0.00037798
96	1	340521	340500	340000	Maanshan City	Anhui Province	96	31.7022	12.5292	0.2679	29.4219	30.2657	-180663	40873.4	-0.00104304	-3.12346	-6.34066	2.28025	1.34552	0.289108	18117.8	5196.17	0.00181056	3.63185	2.93929	1.69469	96	0.0779991	0.000377998
97	1	340521	340500	340000	Maanshan City	Anhui Province	97	29.2941	12.5582	0.272594	28.4199	30.2899	-183259	41654.7	-0.00072457	-4.24934	-6.20521	0.874231	1.35114	0.290473	18105.8	5199.1	0.00181702	3.65281	2.96058	0.647031	97	0.078001	0.000378016
98	1	340521	340500	340000	Maanshan City	Anhui Province	98	31.383	12.583	0.276963	30.0402	30.3207	-185814	42173	-0.000392125	-5.51891	-6.03758	1.34276	1.34225	0.294052	18228.9	5233.05	0.00183557	3.70633	3.00511	1.00038	98	0.0780029	0.000378035
99	1	340521	340500	340000	Maanshan City	Anhui Province	99	28.2969	12.601	0.279721	29.0776	30.3517	-188082	42312.5	-8.60324e-05	-6.84785	-5.70434	-0.780708	1.35234	0.295833	18248.8	5238.35	0.00183872	3.73936	3.02759	-0.5773	99	0.0780048	0.000378053
100	1	340521	340500	340000	Maanshan City	Anhui Province	100	29.7019	12.616	0.279944	28.4703	30.3716	-189567	42140.3	0.000213983	-8.10787	-5.18272	1.2316	1.35727	0.297867	18292.2	5258.36	0.00183774	3.77243	3.04705	0.907411	100	0.0780066	0.000378071
101	1	340521	340500	340000	Maanshan City	Anhui Province	101	27.7244	12.6061	0.277176	28.0011	30.375	-189564	41634.5	0.000436084	-9.09833	-4.45721	-0.276645	1.3576	0.293633	18055.7	5191.86	0.00179954	3.72952	3.00394	-0.203776	101	0.0780085	0.000378089
102	1	340521	340500	340000	Maanshan City	Anhui Province	102	30.3819	12.5934	0.272719	29.1348	30.3641	-188637	41075.6	0.000631979	-9.91016	-3.70145	1.24713	1.3461	0.293164	18057.7	5204.28	0.0017869	3.72928	2.99274	0.926477	102	0.0780104	0.000378107
103	1	340521	340500	340000	Maanshan City	Anhui Province	103	29.652	12.5659	0.26733	29.1654	30.3389	-186817	40531.8	0.000756737	-10.4542	-2.876	0.486606	1.34483	0.291081	18000.5	5207.48	0.00176916	3.71045	2.96737	0.361835	103	0.0780122	0.000378125
104	1	340521	340500	340000	Maanshan City	Anhui Province	104	29.3897	12.5334	0.262415	29.513	30.3094	-184911	40062.2	0.000813612	-10.7563	-2.07001	-0.123309	1.34934	0.288959	17933	5209.36	0.00175466	3.68776	2.94377	-0.0913849	104	0.078014	0.000378143
105	1	340521	340500	340000	Maanshan City	Anhui Province	105	26.7697	12.4982	0.258365	28.3603	30.2837	-183126	39649.4	0.000800455	-10.9352	-1.33633	-1.59054	1.36269	0.288625	17961.3	5232.79	0.00175301	3.68837	2.93829	-1.16721	105	0.0780159	0.00037816
106	1	340521	340500	340000	Maanshan City	Anhui Province	106	31.1874	12.4599	0.255171	29.3738	30.2577	-181190	39355.9	0.000687955	-10.8554	-0.722339	1.8136	1.34715	0.286641	17901.8	5207	0.00174425	3.67208	2.91699	1.34625	106	0.0780177	0.000378178
107	1	340521	340500	340000	Maanshan City	Anhui Province	107	30.3011	12.4224	0.252431	29.1585	30.2275	-179102	39140.7	0.00055247	-10.547	-0.245195	1.14254	1.35782	0.283683	17791.7	5148.53	0.0017318	3.64167	2.88814	0.841452	107	0.0698965	0.000290332
108	1	340521	340500	340000	Maanshan City	Anhui Province	108	27.7894	12.3785	0.25012	27.6227	30.1914	-177172	38996.1	0.000484812	-10.158	0.158848	0.166682	1.35061	0.279507	17606.4	5064.78	0.0017144	3.59334	2.85089	0.123412	108	0.0146285	9.20659e-06
109	1	340521	340500	340000	Maanshan City	Anhui Province	109	29.1584	12.1893	0.236103	28.286	30.1654	-170711	32241.1	-0.00251521	-0.913752	-3.33469	0.872482	1.36333	0.276023	18187.3	5068.74	0.00178738	3.63309	2.79887	0.639964	109	0.0638573	0.00023943
110	1	340521	340500	340000	Maanshan City	Anhui Province	110	27.3572	12.1727	0.235376	29.4767	30.1622	-170406	32097.9	-0.00253125	-0.953197	-3.2263	-2.11944	1.35873	0.27571	18198.5	5070.86	0.00179101	3.6405	2.79989	-1.55987	110	0.0403868	3.61923e-05
111	1	340521	340500	340000	Maanshan City	Anhui Province	111	29.1531	12.2214	0.238058	27.7375	30.174	-171189	32710.6	-0.00247542	-0.847632	-3.64764	1.4156	1.35655	0.275962	18102.2	5055.15	0.00177571	3.60572	2.79116	1.04353	111	0.0779934	0.000377938
112	1	340521	340500	340000	Maanshan City	Anhui Province	112	29.2609	12.2519	0.240717	28.0316	30.1864	-171381	33516.9	-0.00242365	-0.824577	-4.13269	1.2293	1.35339	0.276481	18051.1	5056.54	0.00176977	3.57896	2.79316	0.908313	112	0.0757564	0.000354535
113	1	340521	340500	340000	Maanshan City	Anhui Province	113	26.7141	12.2715	0.242372	28.2189	30.198	-171849	33868.1	-0.00238541	-0.834483	-4.4549	-1.50477	1.35546	0.278157	18132.5	5093.4	0.00177704	3.5991	2.81308	-1.11015	113	0.0141321	9.36053e-08
114	1	340521	340500	340000	Maanshan City	Anhui Province	114	27.8233	12.2804	0.243798	29.6591	30.1992	-171443	34617.5	-0.0023126	-0.920687	-4.6824	-1.83573	1.35064	0.278056	18068.2	5080.84	0.00177251	3.56229	2.80931	-1.35916	114	0.0698368	0.000295318
115	1	340521	340500	340000	Maanshan City	Anhui Province	115	29.4272	12.3095	0.245975	29.5522	30.2076	-172076	35155.4	-0.00223779	-0.915048	-5.01506	-0.124984	1.35372	0.277893	18010.7	5077.72	0.00176541	3.55786	2.80953	-0.0923267	115	0.0143064	3.44942e-06
116	1	340521	340500	340000	Maanshan City	Anhui Province	116	27.0775	12.3193	0.24792	28.1078	30.211	-172239	35880.3	-0.00213551	-1.08938	-5.20576	-1.03034	1.33575	0.279657	18065.8	5103.18	0.00177381	3.55128	2.82716	-0.771356	116	0.0769386	0.00036186
117	1	340521	340500	340000	Maanshan City	Anhui Province	117	28.5964	12.3182	0.24675	28.8468	30.2095	-172216	35403.4	-0.00220095	-0.943329	-5.11535	-0.250455	1.35377	0.27807	18000.3	5078.49	0.00176456	3.55393	2.81135	-0.185006	117	0.0170908	4.18243e-06
118	1	340521	340500	340000	Maanshan City	Anhui Province	118	27.6935	12.3591	0.252346	28.0187	30.2174	-173498	37177.9	-0.00191533	-1.34626	-5.57262	-0.325118	1.35162	0.28208	18095.8	5134.61	0.00178194	3.55541	2.85372	-0.24054	118	0.0780012	0.000378014
119	1	340521	340500	340000	Maanshan City	Anhui Province	119	27.6289	12.4005	0.257534	27.1498	30.2242	-175457	38547.1	-0.00164493	-1.74488	-5.84247	0.479111	1.35059	0.285151	18151.1	5174.85	0.00179655	3.5749	2.88995	0.354742	119	0.0780031	0.000378032
120	1	340521	340500	340000	Maanshan City	Anhui Province	120	30.2915	12.442	0.26383	28.0827	30.2361	-178327	39921.2	-0.00131397	-2.36415	-6.01388	2.20877	1.35278	0.288492	18231.9	5216.56	0.00181531	3.60883	2.93136	1.63276	120	0.0780051	0.000378051
121	1	340521	340500	340000	Maanshan City	Anhui Province	121	27.3843	12.4782	0.2703	29.2503	30.2622	-181844	41071.3	-0.000996328	-3.35194	-5.99021	-1.86602	1.33676	0.287943	18086.9	5190.5	0.00181037	3.6074	2.93364	-1.39593	121	0.078007	0.000378069
122	1	340521	340500	340000	Maanshan City	Anhui Province	122	25.7724	12.5013	0.275934	27.0391	30.2863	-184786	41974.3	-0.000643514	-4.51386	-5.85891	-1.2667	1.34015	0.289173	18083.1	5194.67	0.00181602	3.63656	2.95648	-0.94519	122	0.0780089	0.000378088
123	1	340521	340500	340000	Maanshan City	Anhui Province	123	30.7341	12.5279	0.281045	29.5923	30.3125	-187545	42633.4	-0.000253714	-5.78563	-5.6963	1.14183	1.33526	0.29376	18263	5240.53	0.00183855	3.70527	3.01126	0.855135	123	0.0780108	0.000378106
124	1	340521	340500	340000	Maanshan City	Anhui Province	124	29.118	12.5506	0.283823	28.1252	30.3405	-189776	42780.2	8.18481e-05	-7.1052	-5.3574	0.992864	1.34448	0.296263	18308.7	5251.06	0.00184194	3.74802	3.04044	0.738472	124	0.0780127	0.000378124
125	1	340521	340500	340000	Maanshan City	Anhui Province	125	30.1291	12.5605	0.283629	27.6092	30.3568	-191024	42507.5	0.000359067	-8.28221	-4.79423	2.51994	1.35524	0.296313	18245.8	5236.79	0.0018272	3.75794	3.04094	1.8594	125	0.0780145	0.000378142
126	1	340521	340500	340000	Maanshan City	Anhui Province	126	31.3511	12.5493	0.279881	30.5067	30.3503	-190476	41868.7	0.000572735	-9.18054	-3.98508	0.844369	1.33845	0.291133	17951.4	5153.7	0.00178213	3.7015	2.98725	0.630856	126	0.0780164	0.00037816
127	1	340521	340500	340000	Maanshan City	Anhui Province	127	27.8109	12.5338	0.274611	28.1531	30.3317	-189179	41179.9	0.000770829	-9.91244	-3.15335	-0.342207	1.34907	0.289448	17888.6	5141.69	0.00176295	3.68288	2.96344	-0.253661	127	0.0780183	0.000378178
128	1	340521	340500	340000	Maanshan City	Anhui Province	128	26.6621	12.5067	0.268465	27.6139	30.3029	-187114	40501.2	0.000915562	-10.4544	-2.29259	-0.951754	1.35902	0.287953	17860.3	5153.45	0.00175043	3.66781	2.94409	-0.700322	128	0.0780201	0.000378196
129	1	340521	340500	340000	Maanshan City	Anhui Province	129	27.1058	12.4736	0.262793	28.0126	30.2719	-184916	39933.2	0.000991519	-10.7962	-1.47128	-0.906824	1.35931	0.286611	17832	5173.51	0.00174257	3.65584	2.92884	-0.667122	129	0.078022	0.000378214
130	1	340521	340500	340000	Maanshan City	Anhui Province	130	28.7014	12.4353	0.2583	29.8218	30.247	-183070	39397.2	0.00099288	-11.0324	-0.703797	-1.12039	1.35779	0.286577	17877.3	5209.45	0.00174578	3.66418	2.92807	-0.825157	130	0.0780238	0.000378231
131	1	340521	340500	340000	Maanshan City	Anhui Province	131	28.684	12.3949	0.254901	30.0086	30.2226	-181166	39031.1	0.000878868	-10.9724	-0.0701294	-1.32458	1.34902	0.284275	17794.5	5181.27	0.00173711	3.6469	2.90511	-0.981885	131	0.0780256	0.000378249
132	1	340521	340500	340000	Maanshan City	Anhui Province	132	29.0316	12.3582	0.251989	28.9475	30.1941	-178845	38848.1	0.000680914	-10.5741	0.367936	0.0840668	1.34813	0.280027	17605.2	5095.52	0.00171854	3.60284	2.86228	0.0623582	132	0.0780274	0.000378266
133	1	340521	340500	340000	Maanshan City	Anhui Province	133	28.3136	12.3261	0.249218	28.2262	30.1619	-176427	38798.4	0.000529856	-10.0196	0.598685	0.0873843	1.35597	0.275773	17420.7	5001.49	0.00170051	3.55298	2.82094	0.064444	133	0.0593967	0.000207471
134	1	340521	340500	340000	Maanshan City	Anhui Province	134	30.2588	12.1405	0.230357	29.4839	30.1303	-166959	31832.1	-0.00252642	-1.12996	-2.74281	0.774857	1.3404	0.276829	18281.1	5061.51	0.00180079	3.65036	2.80939	0.578077	134	0.00944315	3.5151e-06
135	1	340521	340500	340000	Maanshan City	Anhui Province	135	27.0829	12.1428	0.230876	28.1279	30.1339	-167323	31852.6	-0.00252677	-1.10957	-2.80148	-1.04497	1.35406	0.27617	18237.2	5053.27	0.00179669	3.64321	2.80334	-0.771731	135	0.00879014	1.21109e-06
136	1	340521	340500	340000	Maanshan City	Anhui Province	136	30.6662	12.1696	0.232882	28.1534	30.1425	-168503	32062.9	-0.00251599	-1.01489	-2.96482	2.51277	1.35134	0.276195	18189.8	5042.8	0.00178942	3.62526	2.79622	1.85946	136	0.0736619	0.000332487
137	1	340521	340500	340000	Maanshan City	Anhui Province	137	30.196	12.1536	0.232555	28.9899	30.144	-168458	31951.2	-0.00252984	-1.03717	-2.96434	1.20609	1.35201	0.274926	18146.2	5038.49	0.00178748	3.62721	2.7907	0.892073	137	0.0324678	2.58332e-05
138	1	340521	340500	340000	Maanshan City	Anhui Province	138	26.805	12.2027	0.235439	29.004	30.1525	-169353	32579	-0.00248306	-0.960121	-3.24672	-2.199	1.34502	0.276778	18141.8	5039.54	0.00178234	3.59768	2.79207	-1.63492	138	0.0780013	0.000378009
139	1	340521	340500	340000	Maanshan City	Anhui Province	139	32	12.2276	0.23867	29.8507	30.1668	-170014	33414.2	-0.00244456	-0.917561	-3.70959	2.14931	1.3476	0.277345	18104.8	5049.7	0.00177894	3.56925	2.79525	1.59492	139	0.0780033	0.000378028
140	1	340521	340500	340000	Maanshan City	Anhui Province	140	25.9833	12.2489	0.242475	27.2957	30.1834	-170686	34521.1	-0.00235742	-0.969405	-4.26332	-1.31243	1.35279	0.279168	18148.9	5090.39	0.00178582	3.55873	2.81563	-0.970166	140	0.0780053	0.000378047
141	1	340521	340500	340000	Maanshan City	Anhui Province	141	26.1514	12.2754	0.247324	27.2086	30.1996	-171799	35859.2	-0.00221064	-1.17083	-4.78621	-1.05723	1.34264	0.280958	18169.3	5127.53	0.00179199	3.54984	2.83667	-0.787428	141	0.0780072	0.000378066
142	1	340521	340500	340000	Maanshan City	Anhui Province	142	30.3391	12.3065	0.253063	27.8756	30.212	-173610	37298	-0.0019943	-1.4826	-5.18632	2.46347	1.35612	0.282739	18168.9	5157.7	0.00179855	3.54761	2.85996	1.81656	142	0.0780091	0.000378085
143	1	340521	340500	340000	Maanshan City	Anhui Province	143	28.3948	12.3455	0.25951	28.9837	30.2218	-176172	38769.5	-0.00169734	-1.91243	-5.46397	-0.588896	1.36131	0.285542	18217.7	5196.15	0.00181143	3.566	2.89582	-0.432596	143	0.0780111	0.000378103
144	1	340521	340500	340000	Maanshan City	Anhui Province	144	30.8188	12.3859	0.267113	28.1752	30.2348	-179685	40242.6	-0.0013353	-2.54212	-5.62786	2.64363	1.3439	0.289045	18314.7	5241.33	0.00182936	3.60663	2.94124	1.96713	144	0.078013	0.000378122
145	1	340521	340500	340000	Maanshan City	Anhui Province	145	29.96	12.4205	0.274674	29.3387	30.2601	-183630	41508.2	-0.000980603	-3.52507	-5.62935	0.621349	1.35456	0.289079	18218.1	5228.04	0.00182673	3.62033	2.95184	0.458711	145	0.0780149	0.00037814
146	1	340521	340500	340000	Maanshan City	Anhui Province	146	27.4338	12.4458	0.281382	29.324	30.2837	-186992	42563.1	-0.000575303	-4.67524	-5.5506	-1.89025	1.35138	0.291362	18279.6	5249.4	0.0018378	3.66831	2.98594	-1.39876	146	0.0780168	0.000378159
147	1	340521	340500	340000	Maanshan City	Anhui Province	147	29.171	12.474	0.286503	29.2427	30.3074	-189806	43260.9	-0.000135518	-5.94253	-5.40302	-0.0716839	1.34965	0.295806	18453.8	5292.09	0.00185726	3.73907	3.03886	-0.0531129	147	0.0780187	0.000378177
148	1	340521	340500	340000	Maanshan City	Anhui Province	148	29.8668	12.4937	0.288469	29.0406	30.3296	-191525	43326	0.000217898	-7.21783	-5.03742	0.826154	1.34983	0.296191	18379.4	5265.56	0.00184438	3.75783	3.04823	0.612044	148	0.0780206	0.000378195
149	1	340521	340500	340000	Maanshan City	Anhui Province	149	28.057	12.4963	0.287335	27.6673	30.3354	-191998	42935.3	0.000479035	-8.2864	-4.39223	0.389755	1.3471	0.292942	18135.6	5192.51	0.00180709	3.72727	3.01629	0.28933	149	0.0780225	0.000378213
150	1	340521	340500	340000	Maanshan City	Anhui Province	150	29.1944	12.4899	0.283172	28.7779	30.3221	-191197	42251.4	0.000704784	-9.15362	-3.55614	0.416456	1.36194	0.289778	17938.2	5137.88	0.0017726	3.6897	2.9791	0.30578	150	0.0780243	0.000378231
151	1	340521	340500	340000	Maanshan City	Anhui Province	151	25.9175	12.4671	0.276926	27.9889	30.2951	-189358	41410.1	0.000888538	-9.80822	-2.62707	-2.07139	1.3428	0.285682	17741.1	5082.73	0.00174125	3.63882	2.93327	-1.54259	151	0.0780262	0.000378249
152	1	340521	340500	340000	Maanshan City	Anhui Province	152	28.8188	12.4376	0.270266	29.696	30.2655	-187216	40612.3	0.00103278	-10.3418	-1.73813	-0.877141	1.34229	0.284207	17705.2	5091.55	0.00173119	3.6219	2.91589	-0.653467	152	0.0780281	0.000378267
153	1	340521	340500	340000	Maanshan City	Anhui Province	153	28.5588	12.4039	0.264103	27.6829	30.2341	-184918	39911.3	0.0011323	-10.7482	-0.883823	0.875899	1.35691	0.284379	17755.2	5141.24	0.00173405	3.62939	2.91657	0.645508	153	0.0780299	0.000378285
154	1	340521	340500	340000	Maanshan City	Anhui Province	154	28.2889	12.3643	0.258955	30.0127	30.207	-182884	39239.2	0.00115045	-11.0157	-0.0638013	-1.72373	1.34383	0.284614	17809.3	5187.74	0.00174083	3.64403	2.92007	-1.2827	154	0.0780317	0.000378303
155	1	340521	340500	340000	Maanshan City	Anhui Province	155	25.716	12.3237	0.255131	27.571	30.1815	-180923	38811	0.00102801	-10.9027	0.578234	-1.85499	1.34968	0.281211	17654.3	5140.29	0.00172735	3.61454	2.88695	-1.3744	155	0.0780335	0.00037832
156	1	340521	340500	340000	Maanshan City	Anhui Province	156	30.4569	12.2877	0.251968	30.0686	30.1564	-178637	38581.7	0.000824054	-10.5309	0.99393	0.388301	1.35271	0.276716	17442.4	5050.9	0.00170825	3.56956	2.84089	0.287055	156	0.0780354	0.000378338
157	1	340521	340500	340000	Maanshan City	Anhui Province	157	28.9724	12.2594	0.248975	28.0134	30.1313	-176213	38492.3	0.000652091	-10.0431	1.17248	0.958997	1.34886	0.273309	17308	4973.54	0.00169571	3.53375	2.80699	0.710971	157	0.0652946	0.000263395
158	1	340521	340500	340000	Maanshan City	Anhui Province	158	28.7958	12.1318	0.228437	28.1032	30.112	-165429	31843.5	-0.00253946	-1.16766	-2.46521	0.692662	1.3517	0.279044	18424.5	5086.5	0.00181446	3.67209	2.82857	0.512439	158	0.0447602	7.2398e-05
159	1	340521	340500	340000	Maanshan City	Anhui Province	159	28.2581	12.1565	0.230397	29.0938	30.1175	-166579	32030.4	-0.00251879	-1.11689	-2.52504	-0.835691	1.35605	0.279446	18384.2	5073.92	0.00180983	3.65325	2.82269	-0.61627	159	0.0780073	0.000378061
160	1	340521	340500	340000	Maanshan City	Anhui Province	160	27.1454	12.1873	0.233674	29.1378	30.1244	-167826	32597	-0.00248932	-1.03095	-2.70925	-1.99236	1.35437	0.279807	18304.1	5063.52	0.00180313	3.61754	2.81407	-1.47107	160	0.0780092	0.00037808
161	1	340521	340500	340000	Maanshan City	Anhui Province	161	28.9991	12.2055	0.237635	27.8227	30.1367	-168934	33494.3	-0.00246615	-0.944573	-3.09634	1.17639	1.34578	0.279623	18217.1	5065.67	0.00179764	3.58033	2.81109	0.874132	161	0.0780112	0.000378099
162	1	340521	340500	340000	Maanshan City	Anhui Province	162	30.063	12.2195	0.242303	28.5033	30.1531	-170140	34697.8	-0.00240844	-0.937182	-3.60947	1.55971	1.36317	0.279947	18172.5	5089.05	0.00179739	3.55333	2.8184	1.14418	162	0.0780132	0.000378118
163	1	340521	340500	340000	Maanshan City	Anhui Province	163	29.4578	12.2353	0.247881	29.2058	30.1753	-171714	36107.4	-0.0022919	-1.15921	-4.15862	0.251997	1.35088	0.281875	18213.5	5141.53	0.00180849	3.55102	2.84409	0.186543	163	0.0780151	0.000378137
164	1	340521	340500	340000	Maanshan City	Anhui Province	164	30.9048	12.2577	0.254816	30.0455	30.1978	-174154	37610	-0.00206658	-1.53966	-4.64109	0.859273	1.3469	0.28382	18235.8	5185.89	0.00181858	3.55483	2.8719	0.637965	164	0.0780171	0.000378156
165	1	340521	340500	340000	Maanshan City	Anhui Province	165	27.2297	12.2981	0.262502	29.0788	30.2139	-177365	39161.3	-0.00174649	-2.0555	-4.93484	-1.8491	1.35283	0.28567	18236.9	5209.46	0.00182311	3.56458	2.89749	-1.36684	165	0.078019	0.000378174
166	1	340521	340500	340000	Maanshan City	Anhui Province	166	27.8258	12.3405	0.271094	28.3308	30.2307	-181318	40687.2	-0.00138051	-2.74104	-5.08123	-0.504989	1.33845	0.28793	18263.8	5232.12	0.00182963	3.59547	2.93035	-0.377295	166	0.0780209	0.000378193
167	1	340521	340500	340000	Maanshan City	Anhui Province	167	30.7483	12.3708	0.279467	29.8134	30.2554	-185378	42047.9	-0.00100281	-3.68409	-5.14734	0.934899	1.34258	0.288899	18247.6	5237.92	0.00183216	3.62684	2.95298	0.696346	167	0.0780228	0.000378211
168	1	340521	340500	340000	Maanshan City	Anhui Province	168	27.5703	12.3958	0.28695	28.2977	30.279	-188885	43215	-0.000570534	-4.80149	-5.14385	-0.727367	1.35407	0.292416	18393.9	5282.32	0.00185082	3.69427	3.00083	-0.537173	168	0.0780247	0.00037823
169	1	340521	340500	340000	Maanshan City	Anhui Province	169	26.9649	12.4208	0.291765	28.1376	30.2992	-191330	43899.4	-0.000109112	-6.03948	-5.0046	-1.17269	1.35439	0.29485	18461.1	5294.61	0.00185529	3.74528	3.03387	-0.865844	169	0.0780266	0.000378248
170	1	340521	340500	340000	Maanshan City	Anhui Province	170	28.2953	12.4321	0.293045	28.7955	30.3111	-192551	43943.6	0.000286988	-7.17765	-4.64091	-0.500182	1.3514	0.293666	18329.9	5247.41	0.00183159	3.74633	3.0297	-0.370122	170	0.0780285	0.000378266
171	1	340521	340500	340000	Maanshan City	Anhui Province	171	27.6192	12.4288	0.290984	28.7108	30.3052	-192324	43468.4	0.000568306	-8.1375	-3.95456	-1.09155	1.3585	0.289022	18015.1	5148.05	0.00178497	3.69502	2.9846	-0.803496	171	0.0780304	0.000378284
172	1	340521	340500	340000	Maanshan City	Anhui Province	172	27.3543	12.4185	0.286493	27.7765	30.2845	-191149	42728	0.000787519	-8.94638	-3.06693	-0.422138	1.3568	0.285244	17771	5077.24	0.00174765	3.64569	2.94174	-0.311127	172	0.0780323	0.000378303
173	1	340521	340500	340000	Maanshan City	Anhui Province	173	30.7324	12.3972	0.280082	30.1476	30.2572	-189458	41786.9	0.000993152	-9.65312	-2.10572	0.584771	1.3408	0.283869	17712.7	5067.97	0.00173292	3.62341	2.92386	0.436135	173	0.0780341	0.00037832
174	1	340521	340500	340000	Maanshan City	Anhui Province	174	27.8953	12.3645	0.272971	27.6798	30.2272	-187335	40823.7	0.00115014	-10.2157	-1.17386	0.215488	1.35243	0.283391	17723.5	5092.59	0.00173054	3.6168	2.91869	0.159334	174	0.078036	0.000378338
175	1	340521	340500	340000	Maanshan City	Anhui Province	175	29.61	12.3265	0.266054	28.7058	30.1922	-184657	40040.1	0.00120548	-10.5202	-0.304782	0.904191	1.34537	0.280801	17608.6	5084.31	0.00171968	3.59169	2.89374	0.672077	175	0.0780378	0.000378356
176	1	340521	340500	340000	Maanshan City	Anhui Province	176	28.3016	12.2868	0.260328	29.5145	30.1612	-182348	39322.8	0.00121708	-10.7187	0.51151	-1.21291	1.34858	0.279892	17585.3	5104.62	0.001721	3.5922	2.88597	-0.899399	176	0.0780397	0.000378374
177	1	340521	340500	340000	Maanshan City	Anhui Province	177	29.4531	12.2493	0.255886	27.585	30.136	-180332	38766.9	0.00112052	-10.6696	1.17275	1.86806	1.35714	0.277339	17470.4	5074.87	0.00171327	3.57362	2.86049	1.37647	177	0.0780415	0.000378391
178	1	340521	340500	340000	Maanshan City	Anhui Province	178	31.3138	12.2132	0.25215	28.4923	30.114	-178176	38356.5	0.000968218	-10.4414	1.63227	2.82152	1.35308	0.274782	17372	5030.25	0.00170668	3.55606	2.83398	2.08526	178	0.0780433	0.000378409
179	1	340521	340500	340000	Maanshan City	Anhui Province	179	27.9249	12.1878	0.249061	27.4127	30.0956	-176019	38202.8	0.000811189	-10.055	1.77869	0.512197	1.35417	0.272087	17271.5	4972.27	0.00169811	3.53215	2.80658	0.378238	179	0.0607036	0.000217509
180	1	340521	340500	340000	Maanshan City	Anhui Province	180	28.5166	12.1262	0.2271	27.7971	30.0937	-164121	31940.8	-0.00256503	-1.14641	-2.21475	0.719506	1.35076	0.280185	18500	5096.24	0.00182128	3.68109	2.8373	0.532666	180	0.0337952	4.5265e-05
181	1	340521	340500	340000	Maanshan City	Anhui Province	181	29.8448	12.131	0.226972	29.0721	30.0773	-163541	32125	-0.00257704	-1.07639	-1.9874	0.772726	1.35684	0.28119	18542.6	5097.03	0.00182504	3.68136	2.84185	0.569504	181	0.0184483	4.58143e-06
182	1	340521	340500	340000	Maanshan City	Anhui Province	182	28.2256	12.1512	0.229293	28.1583	30.0802	-164804	32353.9	-0.00254882	-1.02074	-1.99254	0.0673203	1.34715	0.280798	18442.8	5070.38	0.00181705	3.65426	2.82888	0.0499724	182	0.0767227	0.000368172
183	1	340521	340500	340000	Maanshan City	Anhui Province	183	28.2482	12.1329	0.227302	27.8076	30.0655	-163227	32316.1	-0.00258205	-1.01178	-1.84434	0.440529	1.3416	0.280262	18469.9	5070.86	0.00181798	3.66305	2.83044	0.328362	183	0.0158565	7.47137e-06
184	1	340521	340500	340000	Maanshan City	Anhui Province	184	26.606	12.1756	0.233478	27.8993	30.0831	-166478	33008.3	-0.0025079	-0.913215	-2.08583	-1.29327	1.35792	0.280949	18341.4	5057.84	0.00181148	3.6185	2.82009	-0.95239	184	0.0780172	0.000378152
185	1	340521	340500	340000	Maanshan City	Anhui Province	185	30.7104	12.1859	0.238155	28.2589	30.0935	-167976	33942.5	-0.00249306	-0.828336	-2.37896	2.4515	1.35555	0.281157	18281.9	5071.62	0.00181139	3.58989	2.82328	1.80849	185	0.0780192	0.000378171
186	1	340521	340500	340000	Maanshan City	Anhui Province	186	30.6297	12.1901	0.243472	29.8799	30.1124	-169584	35187.7	-0.00246991	-0.874542	-2.81522	0.749789	1.33588	0.282007	18281.5	5113.12	0.00181868	3.57498	2.839	0.561271	186	0.0780211	0.000378189
187	1	340521	340500	340000	Maanshan City	Anhui Province	187	25.9321	12.1993	0.24985	27.2963	30.1389	-171700	36666.5	-0.00236801	-1.13402	-3.34527	-1.36415	1.34302	0.283662	18307.1	5169.89	0.00183056	3.57427	2.86502	-1.01574	187	0.0780231	0.000378208
188	1	340521	340500	340000	Maanshan City	Anhui Province	188	30.7861	12.2207	0.2572	29.8153	30.1705	-174652	38155.1	-0.00214578	-1.57637	-3.89361	0.970769	1.34047	0.286139	18360.6	5231.29	0.00184366	3.58844	2.89902	0.7242	188	0.078025	0.000378227
189	1	340521	340500	340000	Maanshan City	Anhui Province	189	29.0239	12.264	0.265509	29.1606	30.1946	-178237	39717.6	-0.00181323	-2.17788	-4.24052	-0.13678	1.34892	0.286066	18247.1	5224.26	0.00183174	3.57931	2.90323	-0.1014	189	0.0780269	0.000378246
190	1	340521	340500	340000	Maanshan City	Anhui Province	190	32	12.3029	0.27465	28.2647	30.2157	-182244	41246.7	-0.00145498	-2.89857	-4.41152	3.73528	1.35734	0.286358	18178.5	5217.11	0.00182428	3.59348	2.9163	2.75191	190	0.0780289	0.000378264
191	1	340521	340500	340000	Maanshan City	Anhui Province	191	26.6585	12.3286	0.283608	28.3844	30.2404	-186269	42650.4	-0.00107185	-3.79474	-4.51572	-1.72592	1.35325	0.287956	18213.6	5237.4	0.00183043	3.63518	2.94609	-1.27539	191	0.0780308	0.000378283
192	1	340521	340500	340000	Maanshan City	Anhui Province	192	25.7534	12.3519	0.291588	27.9661	30.2659	-189710	43878.2	-0.000650433	-4.8634	-4.58602	-2.21271	1.35337	0.291927	18389.5	5292.08	0.00185081	3.70989	2.99915	-1.63496	192	0.0780327	0.000378301
193	1	340521	340500	340000	Maanshan City	Anhui Province	193	26.2944	12.3702	0.296034	26.8668	30.2792	-191601	44526.6	-0.000176671	-6.00179	-4.44938	-0.572364	1.33491	0.291656	18317.9	5261.67	0.0018369	3.73082	3.00587	-0.428767	193	0.0780346	0.000378319
194	1	340521	340500	340000	Maanshan City	Anhui Province	194	28.9537	12.3706	0.29714	30.1768	30.2808	-192515	44620.1	0.000274452	-7.01569	-4.10955	-1.22313	1.34582	0.290069	18206.6	5215.39	0.00181231	3.72783	2.99974	-0.908837	194	0.0780365	0.000378338
195	1	340521	340500	340000	Maanshan City	Anhui Province	195	30.8099	12.3615	0.294824	28.804	30.2721	-192301	44115.7	0.000613959	-7.92975	-3.48789	2.00596	1.35421	0.287089	18011.9	5148.05	0.00177776	3.69315	2.97272	1.48128	195	0.0780383	0.000378356
196	1	340521	340500	340000	Maanshan City	Anhui Province	196	31.288	12.3413	0.289512	27.9584	30.2413	-190525	43231.2	0.000819308	-8.63648	-2.51927	3.32969	1.34633	0.280181	17576.9	5016.87	0.00172363	3.6027	2.90211	2.47316	196	0.0780402	0.000378374
197	1	340521	340500	340000	Maanshan City	Anhui Province	197	29.7135	12.3172	0.28345	27.6634	30.2143	-189006	42246.2	0.00102656	-9.33999	-1.55267	2.05008	1.3536	0.280014	17569.8	5023.23	0.00171677	3.5932	2.89938	1.51455	197	0.0780421	0.000378392
198	1	340521	340500	340000	Maanshan City	Anhui Province	198	26.7492	12.2839	0.276456	28.3717	30.185	-187061	41196.3	0.00120635	-9.97154	-0.590134	-1.62254	1.35577	0.281665	17693	5079.8	0.0017271	3.6099	2.91707	-1.19677	198	0.0780439	0.00037841
199	1	340521	340500	340000	Maanshan City	Anhui Province	199	27.0347	12.2463	0.269049	27.5015	30.1511	-184410	40247.4	0.00127944	-10.3378	0.293913	-0.46686	1.35343	0.280152	17632.2	5081.45	0.00172367	3.59501	2.90275	-0.344945	199	0.0780458	0.000378427
200	1	340521	340500	340000	Maanshan City	Anhui Province	200	27.9218	12.2109	0.262384	28.0892	30.1169	-181691	39490.5	0.00126347	-10.4286	1.04459	-0.167342	1.35336	0.276821	17456.4	5045.33	0.00171092	3.56312	2.86816	-0.123649	200	0.0764707	0.000371009
201	1	340521	340500	340000	Maanshan City	Anhui Province	201	30.0838	12.1819	0.257094	28.3199	30.0936	-179582	38862.3	0.00117552	-10.3777	1.63656	1.76393	1.36177	0.274147	17321.4	5014.25	0.00170185	3.54142	2.8389	1.29533	201	0.0723421	0.000307652
202	1	340521	340500	340000	Maanshan City	Anhui Province	202	27.8585	12.1475	0.252615	28.7749	30.0739	-177522	38263.4	0.00107288	-10.2758	2.14194	-0.91635	1.35523	0.273787	17350.1	5021.02	0.00170913	3.55352	2.83456	-0.676156	202	0.0687481	0.000280351
203	1	340521	340500	340000	Maanshan City	Anhui Province	203	28.8986	12.1248	0.249339	27.815	30.0597	-175725	37997.9	0.000955423	-10.0032	2.30802	1.08358	1.3556	0.272181	17308.6	4991.2	0.00170667	3.54496	2.81774	0.79934	203	0.0421114	0.000103202
204	1	340521	340500	340000	Maanshan City	Anhui Province	204	26.2124	12.1192	0.226235	27.4148	30.0205	-160778	32820.5	-0.00261904	-0.850894	-1.35929	-1.20248	1.34891	0.279347	18471.8	5051.39	0.00181348	3.65134	2.82665	-0.891448	204	0.0429316	9.89068e-05
205	1	340521	340500	340000	Maanshan City	Anhui Province	205	29.1391	12.1251	0.226544	28.7512	30.0412	-161859	32559.9	-0.00260611	-0.923726	-1.57722	0.387962	1.35781	0.280168	18495.2	5066.48	0.00181822	3.662	2.83174	0.285726	205	0.0188121	2.21059e-06
206	1	340521	340500	340000	Maanshan City	Anhui Province	206	27.8166	12.1433	0.229341	29.0486	30.0263	-162874	32984.4	-0.00258041	-0.747446	-1.34978	-1.23203	1.35234	0.280629	18447.3	5050	0.00181577	3.64321	2.82802	-0.911034	206	0.0770414	0.000373169
207	1	340521	340500	340000	Maanshan City	Anhui Province	207	28.7711	12.1298	0.227208	29.2084	30.0469	-162406	32551.8	-0.00259565	-0.929952	-1.63367	-0.437305	1.35316	0.279525	18432.3	5051.83	0.0018132	3.65065	2.82353	-0.323174	207	0.00760945	7.9295e-07
208	1	340521	340500	340000	Maanshan City	Anhui Province	208	29.0629	12.1619	0.234568	29.0918	30.0277	-165092	33705.9	-0.00253114	-0.62561	-1.3707	-0.0288489	1.33913	0.280604	18332.3	5037.49	0.00181062	3.60974	2.82076	-0.0215431	208	0.0780251	0.000378223
209	1	340521	340500	340000	Maanshan City	Anhui Province	209	27.2289	12.1681	0.240051	28.2868	30.039	-167076	34675.2	-0.00251865	-0.600599	-1.56614	-1.05794	1.35306	0.28161	18321.2	5069.26	0.00181755	3.59531	2.83274	-0.781887	209	0.0780271	0.000378242
210	1	340521	340500	340000	Maanshan City	Anhui Province	210	29.8869	12.1681	0.246369	29.0161	30.0599	-169073	35994.3	-0.00251274	-0.739708	-1.91343	0.870869	1.33529	0.281928	18280	5105.91	0.00182333	3.58043	2.84612	0.652197	210	0.0780291	0.000378261
211	1	340521	340500	340000	Maanshan City	Anhui Province	211	30.3225	12.1733	0.252958	29.6682	30.0894	-171435	37491.7	-0.00243864	-1.07188	-2.39094	0.654303	1.35468	0.284854	18377.9	5191.84	0.00184412	3.60218	2.8868	0.482994	211	0.078031	0.00037828
212	1	340521	340500	340000	Maanshan City	Anhui Province	212	29.8394	12.1949	0.260182	27.9179	30.1278	-174679	38957.4	-0.00222756	-1.55678	-2.98853	1.92152	1.34918	0.288105	18470.3	5275.18	0.00186072	3.63161	2.92868	1.42422	212	0.0780329	0.000378298
213	1	340521	340500	340000	Maanshan City	Anhui Province	213	30.6621	12.2387	0.268484	28.3426	30.1606	-178397	40443.4	-0.00189383	-2.2282	-3.40836	2.31952	1.35469	0.286383	18255.8	5243.53	0.00183617	3.6072	2.91383	1.71221	213	0.0780349	0.000378317
214	1	340521	340500	340000	Maanshan City	Anhui Province	214	28.6918	12.2714	0.278043	29.6619	30.1899	-182503	41955.7	-0.00155082	-2.94233	-3.69887	-0.97011	1.3452	0.288584	18314.8	5276.25	0.00184114	3.64757	2.94566	-0.721166	214	0.0780368	0.000378336
215	1	340521	340500	340000	Maanshan City	Anhui Province	215	28.8332	12.2944	0.28757	28.9456	30.2187	-186424	43358.4	-0.00119705	-3.82924	-3.84187	-0.112391	1.35348	0.289569	18315.4	5287.82	0.00184273	3.68271	2.96779	-0.0830388	215	0.0780387	0.000378354
216	1	340521	340500	340000	Maanshan City	Anhui Province	216	28.5305	12.3149	0.295608	29.0432	30.2414	-189312	44585.2	-0.000799316	-4.83845	-3.9267	-0.512718	1.34241	0.291194	18353.4	5300.86	0.00184612	3.72682	2.99501	-0.38194	216	0.0780406	0.000378372
217	1	340521	340500	340000	Maanshan City	Anhui Province	217	26.8959	12.322	0.300159	28.6793	30.2479	-190943	45269.7	-0.000315546	-5.8686	-3.78945	-1.78339	1.35694	0.289583	18239.4	5253.23	0.00182579	3.73112	2.98943	-1.31428	217	0.0780425	0.000378391
218	1	340521	340500	340000	Maanshan City	Anhui Province	218	30.2088	12.3114	0.301208	28.8894	30.2439	-191706	45344.9	0.00017192	-6.82177	-3.45725	1.31939	1.34468	0.287277	18117.2	5200.05	0.00180006	3.7198	2.97802	0.981195	218	0.0780444	0.000378409
219	1	340521	340500	340000	Maanshan City	Anhui Province	219	30.4268	12.2873	0.297953	28.4598	30.2255	-190999	44705.8	0.000540853	-7.62123	-2.804	1.96696	1.34404	0.281156	17758.3	5079.52	0.00175055	3.64806	2.92262	1.46347	219	0.0780463	0.000378427
220	1	340521	340500	340000	Maanshan City	Anhui Province	220	27.0207	12.2605	0.292571	28.9722	30.1962	-189454	43762	0.000787685	-8.2685	-1.93818	-1.95148	1.34988	0.275541	17405.3	4967.71	0.00170634	3.57196	2.86902	-1.44567	220	0.0780482	0.000378445
221	1	340521	340500	340000	Maanshan City	Anhui Province	221	30.1986	12.2345	0.287097	29.202	30.1723	-188188	42762.4	0.000994135	-8.94017	-1.04992	0.996574	1.3487	0.275507	17393.6	4967.64	0.0017009	3.56197	2.87076	0.738915	221	0.0746484	0.000355147
222	1	340521	340500	340000	Maanshan City	Anhui Province	222	31.5582	12.2178	0.279533	29.6448	30.1515	-186422	41613.3	0.00115907	-9.58906	-0.236456	1.91341	1.34479	0.276536	17449.4	4995.45	0.00170496	3.56324	2.8801	1.42284	222	0.0633563	0.000205885
223	1	340521	340500	340000	Maanshan City	Anhui Province	223	27.1466	12.1957	0.271729	28.7651	30.1251	-184093	40569.1	0.00126165	-10.0513	0.555389	-1.61847	1.3439	0.277157	17494.8	5025.28	0.00171157	3.56785	2.88406	-1.20431	223	0.0525213	0.000104692
224	1	340521	340500	340000	Maanshan City	Anhui Province	224	31.3225	12.1776	0.265772	29.1936	30.1017	-181988	39870.6	0.00127814	-10.2162	1.10611	2.12892	1.35395	0.275784	17419.5	5016.6	0.00170773	3.55347	2.86629	1.57238	224	0.0284248	1.72881e-05
225	1	340521	340500	340000	Maanshan City	Anhui Province	225	29.719	12.0745	0.221668	28.9867	29.9792	-155761	33308.2	-0.00270114	-0.863641	-1.09865	0.732284	1.35632	0.280436	18759.3	5121.53	0.00182706	3.68498	2.86066	0.539906	225	0.0355784	6.41581e-05
226	1	340521	340500	340000	Maanshan City	Anhui Province	226	30.4878	12.107	0.225564	30.1323	29.974	-158531	33369.4	-0.00263138	-0.662937	-0.864326	0.355549	1.35386	0.280293	18612	5073.51	0.00181966	3.66248	2.84576	0.262618	226	0.0830345	0.000270279
227	1	340521	340500	340000	Maanshan City	Anhui Province	227	28.8352	12.0924	0.22394	28.0892	29.9694	-157082	33430.5	-0.00265775	-0.731923	-0.883352	0.746006	1.35267	0.279899	18655.2	5085.17	0.00181979	3.6659	2.84909	0.551506	227	0.00850635	3.9832e-07
228	1	340521	340500	340000	Maanshan City	Anhui Province	228	31.5211	12.1337	0.230518	28.4405	29.9664	-161069	33785.8	-0.00257815	-0.441495	-0.668203	3.08067	1.36198	0.279448	18426.2	5027.06	0.0018074	3.62575	2.82697	2.26191	228	0.0780311	0.000378275
229	1	340521	340500	340000	Maanshan City	Anhui Province	229	26.3336	12.1489	0.236641	28.4354	29.9659	-163701	34548.6	-0.00254143	-0.28669	-0.592049	-2.10174	1.34858	0.280271	18367.3	5031.86	0.00180891	3.60903	2.83091	-1.55848	229	0.0780331	0.000378294
230	1	340521	340500	340000	Maanshan City	Anhui Province	230	30.2062	12.1493	0.243072	29.8681	29.9792	-166153	35577.9	-0.00252747	-0.324564	-0.713025	0.338067	1.32827	0.281111	18345.5	5065.89	0.00181671	3.60009	2.84466	0.254517	230	0.078035	0.000378313
231	1	340521	340500	340000	Maanshan City	Anhui Province	231	26.6747	12.1457	0.249807	29.0425	30.0004	-168366	36916.4	-0.00251879	-0.566247	-0.971914	-2.36777	1.35744	0.281528	18306.8	5109.83	0.0018244	3.59332	2.86111	-1.74429	231	0.078037	0.000378332
232	1	340521	340500	340000	Maanshan City	Anhui Province	232	31.4372	12.1503	0.256596	28.8796	30.0315	-170777	38457.1	-0.00247269	-0.953745	-1.42324	2.55758	1.35254	0.284825	18420.2	5208.04	0.00184617	3.62695	2.90647	1.89095	232	0.078039	0.000378351
233	1	340521	340500	340000	Maanshan City	Anhui Province	233	28.831	12.1756	0.263773	28.7217	30.0751	-174178	39936.2	-0.00228805	-1.47366	-2.04896	0.109296	1.34267	0.287732	18472.2	5288.42	0.00185794	3.65657	2.94265	0.0814026	233	0.0780409	0.00037837
234	1	340521	340500	340000	Maanshan City	Anhui Province	234	30.8464	12.2148	0.271831	29.551	30.1151	-178082	41321.4	-0.00198072	-2.1167	-2.54987	1.2954	1.34468	0.288879	18424.1	5314.14	0.00185254	3.67183	2.95534	0.963353	234	0.0780428	0.000378388
235	1	340521	340500	340000	Maanshan City	Anhui Province	235	29.3859	12.2481	0.281518	30.1279	30.1546	-182297	42752.7	-0.00165537	-2.8969	-2.92461	-0.742083	1.34621	0.292128	18530.3	5367.63	0.00186275	3.72341	2.99296	-0.55124	235	0.0780448	0.000378407
236	1	340521	340500	340000	Maanshan City	Anhui Province	236	28.826	12.2684	0.291291	29.1142	30.1872	-185868	44093.6	-0.00132138	-3.81441	-3.11814	-0.28819	1.34589	0.291978	18458.1	5357.87	0.0018568	3.74316	2.99996	-0.214125	236	0.0780467	0.000378425
237	1	340521	340500	340000	Maanshan City	Anhui Province	237	29.8037	12.2808	0.300055	27.5694	30.2091	-188525	45358	-0.000936059	-4.75592	-3.25356	2.23424	1.34399	0.292848	18471.3	5360.91	0.00185717	3.77553	3.01683	1.66239	237	0.0780486	0.000378444
238	1	340521	340500	340000	Maanshan City	Anhui Province	238	25.5473	12.2761	0.305364	28.4463	30.2145	-190164	46129.1	-0.000478831	-5.70707	-3.1411	-2.89905	1.36307	0.291	18374.6	5315.59	0.00183895	3.77449	3.0093	-2.12685	238	0.0780505	0.000378462
239	1	340521	340500	340000	Maanshan City	Anhui Province	239	28.8697	12.2535	0.305882	29.0931	30.2061	-190611	46081.2	1.81782e-05	-6.60534	-2.76426	-0.223408	1.35035	0.285736	18095.7	5209.04	0.00179885	3.72641	2.96937	-0.165445	239	0.0780524	0.00037848
240	1	340521	340500	340000	Maanshan City	Anhui Province	240	27.0154	12.2196	0.302463	28.6025	30.1847	-189934	45384.7	0.000435744	-7.31862	-2.164	-1.58712	1.3522	0.279528	17747.3	5084.45	0.00175269	3.65603	2.91623	-1.17373	240	0.0780542	0.000378499
241	1	340521	340500	340000	Maanshan City	Anhui Province	241	26.993	12.1899	0.29672	27.8038	30.1594	-188623	44352	0.000719283	-7.89511	-1.45804	-0.810813	1.36166	0.274196	17416.5	4973.72	0.00171182	3.58275	2.86861	-0.595461	241	0.0723895	0.000328828
242	1	340521	340500	340000	Maanshan City	Anhui Province	242	26.9452	12.1855	0.291535	28.1007	30.1514	-187953	43424	0.000901112	-8.47009	-0.958821	-1.15552	1.35686	0.27332	17331.5	4945.69	0.0016983	3.55665	2.85982	-0.851612	242	0.0380415	5.98688e-05
243	1	340521	340500	340000	Maanshan City	Anhui Province	243	26.287	12.041	0.218302	27.4834	29.9461	-151204	33955	-0.00282552	-0.730487	-1.05834	-1.19637	1.35064	0.288209	19455.3	5308.89	0.00187814	3.78486	2.95409	-0.885784	243	0.0324237	4.03713e-05
244	1	340521	340500	340000	Maanshan City	Anhui Province	244	29.2335	12.0343	0.217201	28.6221	29.9562	-150570	33880.7	-0.00286723	-0.80723	-1.2517	0.611461	1.36101	0.288356	19468.4	5322.92	0.00187832	3.79022	2.95587	0.44927	244	0.018383	9.09689e-06
245	1	340521	340500	340000	Maanshan City	Anhui Province	245	28.0993	12.063	0.220932	27.9137	29.9421	-153526	33864.6	-0.00272165	-0.699192	-0.788088	0.185633	1.34662	0.283729	19071	5192.54	0.00184784	3.7226	2.90279	0.137851	245	0.0725488	0.000332881
246	1	340521	340500	340000	Maanshan City	Anhui Province	246	25.0114	12.0956	0.22623	27.4038	29.923	-156284	34209.2	-0.00261927	-0.499501	-0.347582	-2.39238	1.34924	0.278364	18575.7	5051.31	0.00180615	3.63488	2.84078	-1.77314	246	0.0780371	0.000378327
247	1	340521	340500	340000	Maanshan City	Anhui Province	247	30.5565	12.1224	0.232448	29.1648	29.9055	-159382	34678.1	-0.00254878	-0.157935	0.031731	1.39174	1.34673	0.279448	18506.5	5040.42	0.00180635	3.62784	2.84513	1.03342	247	0.078039	0.000378346
248	1	340521	340500	340000	Maanshan City	Anhui Province	248	25.5805	12.1348	0.239358	27.8376	29.9021	-162261	35486.1	-0.00252879	0.0285228	0.213017	-2.25709	1.35658	0.28071	18482	5057.34	0.00181155	3.62508	2.85711	-1.66381	248	0.078041	0.000378366
249	1	340521	340500	340000	Maanshan City	Anhui Province	249	26.9701	12.1308	0.246518	29.067	29.9153	-164997	36591.2	-0.0024998	-0.0651375	0.150441	-2.09691	1.34819	0.28038	18390.1	5077.01	0.00181291	3.60864	2.86233	-1.55535	249	0.078043	0.000378385
250	1	340521	340500	340000	Maanshan City	Anhui Province	250	27.6768	12.1249	0.25332	28.9091	29.9368	-167430	37937.1	-0.00249429	-0.324652	-0.0570096	-1.23229	1.35216	0.282789	18481	5161.42	0.0018336	3.63287	2.89985	-0.911351	250	0.078045	0.000378404
251	1	340521	340500	340000	Maanshan City	Anhui Province	251	30.6765	12.1331	0.260463	29.9967	29.9687	-170018	39494.5	-0.00241574	-0.776553	-0.52197	0.679793	1.35232	0.282891	18383.9	5204.57	0.00183275	3.62885	2.91131	0.502689	251	0.0780469	0.000378422
252	1	340521	340500	340000	Maanshan City	Anhui Province	252	29.7325	12.1579	0.267638	28.2819	30.0114	-173268	40970.8	-0.00227345	-1.30504	-1.11425	1.45065	1.34932	0.285963	18438.5	5287.97	0.00184493	3.6653	2.94742	1.0751	252	0.0780489	0.000378441
253	1	340521	340500	340000	Maanshan City	Anhui Province	253	27.8002	12.1909	0.275399	27.9433	30.053	-177044	42276	-0.00199822	-1.96931	-1.59976	-0.14307	1.35975	0.287383	18400.4	5325.08	0.00184314	3.6878	2.96118	-0.105218	253	0.0780508	0.00037846
254	1	340521	340500	340000	Maanshan City	Anhui Province	254	28.1825	12.2207	0.284742	28.3483	30.0996	-181073	43562.2	-0.00169707	-2.80713	-2.01638	-0.165846	1.35541	0.29084	18507.4	5386.38	0.00185568	3.74187	2.99636	-0.122358	254	0.0780527	0.000378478
255	1	340521	340500	340000	Maanshan City	Anhui Province	255	29.2192	12.2366	0.294119	28.4569	30.1352	-184139	44790.3	-0.00136642	-3.72851	-2.29245	0.762336	1.35429	0.290435	18407.3	5369.47	0.00184775	3.75374	2.99473	0.562906	255	0.0780546	0.000378497
256	1	340521	340500	340000	Maanshan City	Anhui Province	256	28.5328	12.2199	0.308454	28.2915	30.1538	-187384	46633.1	-0.000857778	-4.9454	-2.23951	0.241318	1.35061	0.293387	18570.9	5427.48	0.00186314	3.82795	3.04332	0.178673	256	0.000635758	4.49826e-09
257	1	340521	340500	340000	Maanshan City	Anhui Province	257	26.03	12.2425	0.303372	27.9264	30.1657	-186990	45963.7	-0.00101669	-4.64359	-2.52003	-1.89633	1.3606	0.292748	18505.2	5400.64	0.00185856	3.80039	3.02516	-1.39375	257	0.0776897	0.00037805
258	1	340521	340500	340000	Maanshan City	Anhui Province	258	27.3747	12.2108	0.310882	28.1498	30.1616	-188356	46898.7	-0.000615182	-5.41131	-2.26286	-0.775067	1.33416	0.290887	18438.7	5371.88	0.00184643	3.80613	3.02357	-0.580938	258	0.0433391	1.29061e-05
259	1	340521	340500	340000	Maanshan City	Anhui Province	259	30.8786	12.2322	0.30912	29.1802	30.1782	-188870	46681.1	-0.000605359	-5.4853	-2.5288	1.6984	1.34022	0.290805	18408.4	5353.04	0.0018432	3.79414	3.01599	1.26725	259	0.0739058	0.000323969
260	1	340521	340500	340000	Maanshan City	Anhui Province	260	27.349	12.1727	0.310505	28.3675	30.1522	-188634	46668.7	-8.58675e-05	-6.27406	-1.90441	-1.01846	1.35274	0.281976	17962.7	5186.95	0.00178816	3.71198	2.94615	-0.752891	260	0.0335644	5.41367e-06
261	1	340521	340500	340000	Maanshan City	Anhui Province	261	29.3225	12.2045	0.3103	28.5763	30.1749	-189683	46664.5	-0.000113045	-6.34007	-2.23581	0.746155	1.35414	0.286057	18175.7	5249.07	0.0018098	3.75193	2.98152	0.551016	261	0.0727618	0.000292409
262	1	340521	340500	340000	Maanshan City	Anhui Province	262	26.0982	12.1304	0.308591	27.8791	30.129	-187728	46245.5	0.00015394	-6.55438	-1.45972	-1.78086	1.35072	0.2762	17653.3	5078.43	0.00175365	3.6508	2.8983	-1.31846	262	0.00247907	1.04391e-07
263	1	340521	340500	340000	Maanshan City	Anhui Province	263	29.0202	12.1632	0.306611	29.1955	30.1505	-188766	45957.8	0.000283003	-6.91574	-1.68241	-0.175225	1.34626	0.278106	17731.3	5090.33	0.00175697	3.66182	2.91196	-0.130157	263	0.0692057	0.000291627
264	1	340521	340500	340000	Maanshan City	Anhui Province	264	31.3351	12.1539	0.302045	29.3086	30.1446	-188518	45119	0.000569837	-7.46379	-1.35715	2.02648	1.34929	0.276033	17593.9	5031.31	0.00173628	3.62732	2.89509	1.50188	264	0.0282815	3.30923e-05
265	1	340521	340500	340000	Maanshan City	Anhui Province	265	27.2278	12.0419	0.218833	28.4466	29.9208	-149815	34506.4	-0.00284884	-0.696244	-0.790069	-1.21882	1.35434	0.288351	19513.4	5312.63	0.0018773	3.77734	2.95776	-0.899936	265	0.0503595	0.000122772
266	1	340521	340500	340000	Maanshan City	Anhui Province	266	27.7534	12.0451	0.219695	28.1799	29.8973	-148692	35046.8	-0.00285841	-0.712405	-0.512257	-0.426565	1.34986	0.287901	19526.6	5307.34	0.00187234	3.76414	2.95492	-0.316006	266	0.0220256	3.27171e-06
267	1	340521	340500	340000	Maanshan City	Anhui Province	267	28.7319	12.0602	0.222387	27.8402	29.8898	-151529	34807.4	-0.00272588	-0.506996	-0.219552	0.891713	1.35091	0.285941	19324.4	5240.48	0.00186037	3.73966	2.93494	0.660081	267	0.078043	0.000378379
268	1	340521	340500	340000	Maanshan City	Anhui Province	268	29.8698	12.0884	0.228362	29.355	29.8625	-154398	35249.6	-0.00258044	-0.281892	0.315971	0.514785	1.35101	0.279294	18742.2	5085.48	0.00181	3.64247	2.86479	0.381039	268	0.078045	0.000378399
269	1	340521	340500	340000	Maanshan City	Anhui Province	269	30.4515	12.113	0.235317	28.8811	29.8421	-157745	35748.2	-0.00250751	0.107431	0.767983	1.57036	1.35164	0.280523	18677.9	5085.24	0.00181182	3.64554	2.87576	1.16182	269	0.078047	0.000378418
270	1	340521	340500	340000	Maanshan City	Anhui Province	270	30.4838	12.122	0.242665	28.7201	29.8387	-160760	36587.7	-0.0024751	0.253861	0.979096	1.7637	1.36305	0.279513	18497.1	5071.6	0.00180349	3.62122	2.86795	1.29394	270	0.078049	0.000378437
271	1	340521	340500	340000	Maanshan City	Anhui Province	271	27.931	12.1169	0.249879	29.03	29.8489	-163540	37709.6	-0.00242645	0.129331	0.969114	-1.09894	1.35412	0.27812	18326.4	5076.63	0.0017976	3.59589	2.86248	-0.811551	271	0.078051	0.000378456
272	1	340521	340500	340000	Maanshan City	Anhui Province	272	26.1958	12.1125	0.256769	28.0838	29.8691	-166185	39036.8	-0.00236162	-0.158391	0.746394	-1.88794	1.33231	0.277618	18229.6	5111.29	0.00179747	3.58449	2.868	-1.41704	272	0.0780529	0.000378475
273	1	340521	340500	340000	Maanshan City	Anhui Province	273	27.7124	12.122	0.26379	27.931	29.8993	-168843	40517.6	-0.00227769	-0.57132	0.312537	-0.218575	1.35322	0.278835	18203	5169.48	0.00180263	3.59711	2.88853	-0.161523	273	0.0780549	0.000378494
274	1	340521	340500	340000	Maanshan City	Anhui Province	274	26.3679	12.1421	0.270638	29.0163	29.9381	-171839	41900.9	-0.00213566	-1.09914	-0.223237	-2.64836	1.35884	0.281822	18264.5	5249.76	0.00181509	3.63631	2.92424	-1.94899	274	0.0780568	0.000378513
275	1	340521	340500	340000	Maanshan City	Anhui Province	275	29.0806	12.165	0.277939	28.759	29.9817	-175301	43076.2	-0.00190318	-1.7738	-0.710933	0.321605	1.35746	0.283965	18279.1	5304.66	0.00182104	3.6714	2.94639	0.236917	275	0.0780588	0.000378531
276	1	340521	340500	340000	Maanshan City	Anhui Province	276	29.2316	12.185	0.286524	29.4607	30.0293	-178877	44200.9	-0.00161072	-2.60686	-1.15377	-0.229178	1.33684	0.285914	18296.6	5342.39	0.00182717	3.70694	2.96378	-0.171433	276	0.0780607	0.00037855
277	1	340521	340500	340000	Maanshan City	Anhui Province	277	26.7636	12.1943	0.295601	28.8646	30.0728	-181930	45270.4	-0.00131661	-3.51192	-1.48822	-2.10092	1.35597	0.286209	18227.5	5340.27	0.0018251	3.72407	2.96688	-1.54938	277	0.0780626	0.000378568
278	1	340521	340500	340000	Maanshan City	Anhui Province	278	28.8767	12.1938	0.308639	30.5483	30.1241	-186050	46715.9	-0.000871057	-4.74066	-1.86829	-1.6716	1.33893	0.290814	18451.7	5402.58	0.00185037	3.80547	3.02418	-1.24846	278	0.0179925	1.83808e-06
279	1	340521	340500	340000	Maanshan City	Anhui Province	279	29.3089	12.1989	0.304743	29.5883	30.1107	-184850	46298.9	-0.00103781	-4.35118	-1.7673	-0.279426	1.35593	0.29036	18425	5402.09	0.00184782	3.79056	3.01454	-0.206076	279	0.0781091	0.000357034
280	1	340521	340500	340000	Maanshan City	Anhui Province	280	28.4905	12.1756	0.309002	28.8598	30.1076	-185394	46787.9	-0.000827688	-4.67862	-1.6775	-0.369333	1.34912	0.288325	18326.7	5367.24	0.00183724	3.78057	3.00366	-0.273758	280	0.0167306	2.50871e-06
281	1	340521	340500	340000	Maanshan City	Anhui Province	281	26.7119	12.1696	0.308751	28.3335	30.1003	-185039	46776	-0.000825647	-4.61776	-1.60211	-1.62166	1.35565	0.287325	18275	5353.17	0.00183193	3.76916	2.99464	-1.19623	281	0.0163454	8.61141e-06
282	1	340521	340500	340000	Maanshan City	Anhui Province	282	31.3788	12.1301	0.308642	29.3734	30.1287	-187705	46255.4	0.00014848	-6.54208	-1.45919	2.00541	1.344	0.276169	17651.9	5078.49	0.00175363	3.6506	2.89799	1.49212	282	0.000396456	3.75051e-09
283	1	340521	340500	340000	Maanshan City	Anhui Province	283	30.6873	12.0487	0.22093	29.075	29.8835	-148964	35236.7	-0.00283357	-0.629418	-0.293196	1.61231	1.35586	0.288993	19623.8	5325.09	0.00187994	3.77531	2.96843	1.18914	283	0.0149677	8.45438e-06
284	1	340521	340500	340000	Maanshan City	Anhui Province	284	28.3375	12.0501	0.221163	28.0418	29.8766	-148539	35418	-0.00283645	-0.657712	-0.217044	0.295642	1.34437	0.28874	19620.3	5323.02	0.00187735	3.77019	2.96594	0.219912	284	0.0254507	1.4398e-05
285	1	340521	340500	340000	Maanshan City	Anhui Province	285	30.5906	12.0664	0.225201	29.4527	29.8394	-149923	35920.2	-0.00270119	-0.465194	0.374505	1.13787	1.35332	0.285672	19398.8	5249.84	0.00185456	3.7276	2.93814	0.840802	285	0.0740482	0.000345072
286	1	340521	340500	340000	Maanshan City	Anhui Province	286	27.7333	12.0594	0.223039	29.0315	29.8481	-148066	36002.4	-0.00278148	-0.67477	0.150886	-1.2982	1.35585	0.286565	19494.5	5284.09	0.00185995	3.73878	2.94447	-0.957486	286	0.0290385	2.70146e-05
287	1	340521	340500	340000	Maanshan City	Anhui Province	287	30.3653	12.0892	0.231721	29.0044	29.8058	-152825	36439.8	-0.00253976	-0.151945	0.964266	1.36095	1.35588	0.28072	18942.1	5136.7	0.0018163	3.65874	2.88912	1.00374	287	0.078053	0.00037847
288	1	340521	340500	340000	Maanshan City	Anhui Province	288	30.5995	12.106	0.239029	29.0252	29.7856	-156022	37016.3	-0.00244399	0.15213	1.40074	1.5743	1.35686	0.278025	18604	5081.57	0.00179476	3.61878	2.86359	1.16025	288	0.078055	0.000378489
289	1	340521	340500	340000	Maanshan City	Anhui Province	289	28.8805	12.1098	0.246368	28.8936	29.7767	-158950	37865.4	-0.00237846	0.288486	1.65342	-0.0131236	1.3461	0.275909	18329.2	5055.07	0.00178026	3.58598	2.84612	-0.0097493	289	0.078057	0.000378509
290	1	340521	340500	340000	Maanshan City	Anhui Province	290	30.279	12.1064	0.253376	29.1584	29.7798	-161654	38948.3	-0.00230562	0.207726	1.70602	1.12058	1.35998	0.27466	18145.4	5058.43	0.0017728	3.56363	2.84052	0.823969	290	0.0780589	0.000378528
291	1	340521	340500	340000	Maanshan City	Anhui Province	291	29.5373	12.1032	0.259851	28.6073	29.7974	-164356	40155.9	-0.00220516	-0.0422688	1.49076	0.929999	1.35615	0.273796	18008.7	5080.57	0.00176771	3.54746	2.84044	0.685766	291	0.0780609	0.000378547
292	1	340521	340500	340000	Maanshan City	Anhui Province	292	28.2131	12.1101	0.265922	28.761	29.8247	-166893	41424.6	-0.0020722	-0.422556	1.06196	-0.547885	1.34685	0.273541	17894.3	5106.71	0.00176244	3.54162	2.84405	-0.406791	292	0.0780628	0.000378565
293	1	340521	340500	340000	Maanshan City	Anhui Province	293	27.686	12.1195	0.271932	28.8429	29.8578	-169463	42631.4	-0.0018834	-0.932753	0.550106	-1.15686	1.35483	0.273358	17789.8	5128	0.00175703	3.54393	2.84815	-0.853885	293	0.0780648	0.000378584
294	1	340521	340500	340000	Maanshan City	Anhui Province	294	29.5272	12.1283	0.278764	27.8612	29.8992	-172447	43679.9	-0.00164867	-1.58124	0.052843	1.66598	1.34781	0.273702	17723	5151.07	0.001756	3.55791	2.85476	1.23607	294	0.0780667	0.000378603
295	1	340521	340500	340000	Maanshan City	Anhui Province	295	28.7675	12.1364	0.286527	29.4331	29.9482	-175702	44632.4	-0.00139791	-2.34483	-0.400599	-0.665533	1.35165	0.274883	17705.2	5175.31	0.00176124	3.5838	2.86591	-0.492387	295	0.0780687	0.000378621
296	1	340521	340500	340000	Maanshan City	Anhui Province	296	31.5652	12.1468	0.295731	31.4536	30.0042	-179240	45588.7	-0.00119294	-3.16095	-0.802898	0.111593	1.32865	0.280113	17941.1	5265.78	0.0017919	3.66096	2.92086	0.0839899	296	0.0780706	0.00037864
297	1	340521	340500	340000	Maanshan City	Anhui Province	297	28.2753	12.1475	0.304352	28.1387	30.0481	-182201	46437.2	-0.000956006	-3.93763	-1.1189	0.136688	1.35657	0.284024	18126.2	5320.44	0.00181547	3.72361	2.96472	0.10076	297	0.0745873	0.000359152
298	1	340521	340500	340000	Maanshan City	Anhui Province	298	30.813	12.1496	0.309081	29.0291	30.0808	-184251	46838	-0.000788745	-4.49669	-1.39473	1.78396	1.3518	0.285564	18199.1	5330.88	0.001824	3.75234	2.98276	1.3197	298	0.0219358	1.2667e-05
299	1	340521	340500	340000	Maanshan City	Anhui Province	299	30.2571	12.1521	0.308478	29.67	30.0805	-184152	46783.8	-0.000807635	-4.46416	-1.39991	0.587105	1.3405	0.28521	18173.7	5324.88	0.00182148	3.74615	2.97752	0.437976	299	0.0233426	1.42189e-05
300	1	340521	340500	340000	Maanshan City	Anhui Province	300	28.938	12.0813	0.229195	28.6148	29.7846	-148546	37204.7	-0.00260297	-0.553627	0.995006	0.323203	1.34159	0.282864	19249.9	5219.9	0.00183002	3.68876	2.90953	0.24091	300	0.0629751	0.000234054
301	1	340521	340500	340000	Maanshan City	Anhui Province	301	26.9845	12.0751	0.226568	28.217	29.7985	-147093	37083.1	-0.00267794	-0.739379	0.729404	-1.23251	1.35635	0.283722	19329.8	5244.53	0.00183599	3.70097	2.91484	-0.908697	301	0.0456829	7.46238e-05
302	1	340521	340500	340000	Maanshan City	Anhui Province	302	29.5534	12.0984	0.235562	30.0099	29.7516	-151250	37702.3	-0.00244855	-0.212088	1.55587	-0.456518	1.33413	0.280356	18978.3	5162.53	0.00180957	3.65331	2.88799	-0.342183	302	0.078061	0.000378542
303	1	340521	340500	340000	Maanshan City	Anhui Province	303	30.2889	12.105	0.242841	30.2059	29.7289	-154210	38347.7	-0.00230426	0.0100589	1.97499	0.0830002	1.34274	0.274479	18400.1	5059	0.00176962	3.57807	2.83165	0.0618142	303	0.078063	0.000378561
304	1	340521	340500	340000	Maanshan City	Anhui Province	304	29.327	12.1044	0.250051	29.344	29.7156	-156947	39185.9	-0.0022003	0.122529	2.24493	-0.0170777	1.3392	0.271563	18049.8	5017.81	0.00174979	3.53823	2.80596	-0.0127522	304	0.0780649	0.00037858
305	1	340521	340500	340000	Maanshan City	Anhui Province	305	28.9111	12.1019	0.256636	28.2145	29.7149	-159601	40143.3	-0.0021046	0.13153	2.2985	0.696602	1.35251	0.270487	17856.4	5017.45	0.00174085	3.51762	2.79917	0.515044	305	0.0780669	0.000378599
306	1	340521	340500	340000	Maanshan City	Anhui Province	306	25.4756	12.1022	0.262	27.2649	29.7295	-162002	41132.4	-0.00197405	-0.063705	2.05953	-1.78929	1.35171	0.26903	17661.7	5015.23	0.00172769	3.48927	2.78846	-1.32372	306	0.0780689	0.000378618
307	1	340521	340500	340000	Maanshan City	Anhui Province	307	30.6281	12.1019	0.266635	28.4125	29.7705	-164893	41970.8	-0.00187822	-0.394991	1.50282	2.21553	1.34408	0.268197	17541	5023.3	0.00172205	3.47677	2.78803	1.64836	307	0.0866101	0.000256271
308	1	340521	340500	340000	Maanshan City	Anhui Province	308	29.2373	12.0999	0.267041	28.9317	29.7537	-164252	42179.8	-0.00181478	-0.398923	1.6327	0.305613	1.35224	0.267281	17476.4	5009.7	0.00171378	3.46483	2.77757	0.226005	308	0.0458364	7.27958e-06
309	1	340521	340500	340000	Maanshan City	Anhui Province	309	26.5629	12.1005	0.272234	27.4206	29.7937	-166948	43070.3	-0.0016798	-0.824274	1.10563	-0.857644	1.35571	0.267633	17444.7	5036.82	0.00171601	3.47453	2.78995	-0.632618	309	0.0675562	0.000255851
310	1	340521	340500	340000	Maanshan City	Anhui Province	310	28.9817	12.0959	0.270143	28.906	29.756	-164941	42862.5	-0.00165825	-0.62441	1.47313	0.0757895	1.34929	0.265516	17325.9	4990.47	0.00169996	3.44406	2.7623	0.0561697	310	0.0110801	1.50414e-06
311	1	340521	340500	340000	Maanshan City	Anhui Province	311	28.8819	12.1	0.279374	29.1493	29.8413	-170086	44080.6	-0.00143008	-1.47367	0.515467	-0.267473	1.34932	0.267282	17346.4	5045.69	0.00171344	3.47952	2.79253	-0.198228	311	0.0676111	0.000254251
312	1	340521	340500	340000	Maanshan City	Anhui Province	312	28.267	12.0975	0.286638	28.9412	29.8824	-172758	44953.3	-0.00123664	-2.09109	0.149982	-0.674279	1.35932	0.270136	17464.9	5105.15	0.00173164	3.52612	2.82687	-0.496043	312	0.0764851	0.000373839
313	1	340521	340500	340000	Maanshan City	Anhui Province	313	27.7695	12.0998	0.295222	27.4325	29.9361	-176098	45809.5	-0.00106455	-2.78559	-0.253304	0.337031	1.35188	0.275142	17708.8	5192.93	0.00176497	3.60254	2.88231	0.249306	313	0.0780786	0.000378712
314	1	340521	340500	340000	Maanshan City	Anhui Province	314	25.0394	12.0803	0.30602	27.1142	29.9879	-179414	46762.8	-0.000785964	-3.63413	-0.629825	-2.07482	1.34857	0.2805	18016.5	5272.01	0.00180504	3.69275	2.94962	-1.53853	314	0.0205655	6.79758e-06
315	1	340521	340500	340000	Maanshan City	Anhui Province	315	28.6647	12.1005	0.30343	28.1419	29.9857	-179093	46545.7	-0.000902487	-3.47451	-0.608756	0.522865	1.35082	0.281167	18039.1	5287.78	0.0018047	3.69196	2.94979	0.387072	315	0.0742176	0.000337007
316	1	340521	340500	340000	Maanshan City	Anhui Province	316	28.3357	12.08	0.306741	28.0984	29.9947	-179873	46797.1	-0.000757127	-3.72423	-0.676235	0.237308	1.35646	0.280285	17998.9	5265.95	0.00180396	3.69225	2.94773	0.174947	316	0.0023491	9.34008e-08
317	1	340521	340500	340000	Maanshan City	Anhui Province	317	30.456	12.0844	0.306999	28.7744	30.0011	-180246	46802.1	-0.000755306	-3.78318	-0.719485	1.68162	1.35869	0.280498	18003.7	5268.38	0.0018045	3.69499	2.9489	1.23767	317	0.00961203	3.69952e-06
318	1	340521	340500	340000	Maanshan City	Anhui Province	318	28.3561	12.0999	0.233294	29.1216	29.724	-147152	38539.6	-0.00240139	-0.692655	1.55696	-0.765572	1.34616	0.279701	19011.5	5187.6	0.00180296	3.65459	2.87288	-0.568709	318	0.0522986	0.00014177
319	1	340521	340500	340000	Maanshan City	Anhui Province	319	27.4355	12.0953	0.230777	27.7977	29.7362	-145987	38399.4	-0.00246128	-0.847147	1.32441	-0.362231	1.34915	0.279696	19031.2	5191.05	0.00180313	3.65626	2.8701	-0.268488	319	0.0469167	9.24886e-05
320	1	340521	340500	340000	Maanshan City	Anhui Province	320	30.2041	12.1093	0.23921	28.1975	29.6945	-149462	39015.1	-0.00224034	-0.411304	2.03123	2.00664	1.3555	0.277503	18766	5144.2	0.00178687	3.62478	2.85431	1.48038	320	0.0780689	0.000378613
321	1	340521	340500	340000	Maanshan City	Anhui Province	321	28.2779	12.1149	0.246785	29.4202	29.6661	-152454	39654.7	-0.00206326	-0.144048	2.5172	-1.14234	1.35329	0.273861	18338.5	5077.73	0.00176062	3.57549	2.82059	-0.844119	321	0.0780709	0.000378633
322	1	340521	340500	340000	Maanshan City	Anhui Province	322	29.6197	12.1107	0.252972	28.0878	29.6535	-154857	40345	-0.00193303	-0.0529737	2.72937	1.53192	1.34887	0.270072	17919.6	5014.94	0.00173401	3.52438	2.78365	1.1357	322	0.0773578	0.000342431
323	1	340521	340500	340000	Maanshan City	Anhui Province	323	28.4859	12.1127	0.256251	29.0128	29.6298	-155072	41047.2	-0.00174889	-0.115241	2.86979	-0.526908	1.35667	0.268317	17712.7	4991.14	0.00171751	3.49963	2.76186	-0.388382	323	0.012489	1.32559e-06
324	1	340521	340500	340000	Maanshan City	Anhui Province	324	28.9177	12.1075	0.259329	29.3966	29.657	-157682	41208.3	-0.00181499	-0.0140375	2.6819	-0.478874	1.34989	0.268082	17631.5	4989.52	0.00171554	3.48666	2.76532	-0.354751	324	0.0734987	0.000272987
325	1	340521	340500	340000	Maanshan City	Anhui Province	325	26.9758	12.104	0.255613	27.3752	29.6773	-157229	40405.5	-0.00198155	0.0396137	2.56827	-0.399373	1.3468	0.268819	17766.7	4992.15	0.00172693	3.50209	2.77617	-0.296535	325	7.10616e-05	2.806e-11
326	1	340521	340500	340000	Maanshan City	Anhui Province	326	28.2786	12.107	0.262345	29.6468	29.6613	-158853	41769.9	-0.00172091	-0.0960722	2.55343	-1.36823	1.35814	0.26714	17505.6	4981.49	0.00170521	3.46588	2.75646	-1.00743	326	0.0912958	0.000280724
327	1	340521	340500	340000	Maanshan City	Anhui Province	327	28.8045	12.1038	0.264335	29.2106	29.6742	-159987	42101.7	-0.00169833	-0.171543	2.39129	-0.406019	1.3495	0.267126	17481.5	4990.1	0.00170433	3.46142	2.76039	-0.300865	327	0.0466544	1.78338e-05
328	1	340521	340500	340000	Maanshan City	Anhui Province	328	30.5597	12.0978	0.26665	27.8711	29.6957	-161504	42499.1	-0.0016428	-0.331521	2.09245	2.68864	1.3528	0.265473	17349.8	4972.55	0.00169422	3.43842	2.74939	1.98747	328	0.0401847	0.000109413
329	1	340521	340500	340000	Maanshan City	Anhui Province	329	29.8303	12.0953	0.268303	30.3402	29.7007	-162036	42845.5	-0.00158693	-0.435566	1.98373	-0.509935	1.33912	0.265618	17346.3	4982.29	0.0016943	3.43968	2.75352	-0.3808	329	0.000529902	8.53065e-09
330	1	340521	340500	340000	Maanshan City	Anhui Province	330	27.9769	12.0725	0.288691	29.6426	29.8517	-171314	45351.9	-0.00107929	-2.0887	0.354308	-1.66572	1.35509	0.269967	17468.9	5102.66	0.00173064	3.52416	2.82919	-1.22923	330	0.049477	8.30808e-05
331	1	340521	340500	340000	Maanshan City	Anhui Province	331	32	12.0717	0.287403	28.0832	29.8404	-170658	45233.6	-0.00109494	-1.98005	0.440593	3.91683	1.35434	0.26934	17440.4	5090.43	0.00172599	3.51348	2.82172	2.89206	331	0.0294846	8.51905e-06
332	1	340521	340500	340000	Maanshan City	Anhui Province	332	26.8043	12.0525	0.296634	28.5284	29.8839	-173197	46202.8	-0.000885222	-2.62775	0.0506112	-1.72407	1.35791	0.273962	17688.7	5169.58	0.00176258	3.58999	2.87784	-1.26965	332	0.0430224	1.96204e-05
333	1	340521	340500	340000	Maanshan City	Anhui Province	333	28.4624	12.0644	0.29393	28.7906	29.8784	-172899	45901.7	-0.000966945	-2.46238	0.128674	-0.32818	1.35531	0.272667	17609.9	5150.08	0.00175118	3.56821	2.86134	-0.242144	333	0.0669523	0.000278305
334	1	340521	340500	340000	Maanshan City	Anhui Province	334	29.2933	12.0581	0.299158	28.7432	29.9095	-174692	46386.4	-0.000872084	-2.86386	-0.120949	0.550111	1.35101	0.275823	17786.8	5201.82	0.00177548	3.61913	2.89911	0.407186	334	0.047973	2.94704e-05
335	1	340521	340500	340000	Maanshan City	Anhui Province	335	28.4028	12.0672	0.301111	28.3798	29.9352	-176257	46486.8	-0.000863033	-3.08517	-0.282544	0.0230005	1.3502	0.277038	17840.8	5221.44	0.00178321	3.63871	2.91191	0.0170349	335	0.0422271	6.97182e-05
336	1	340521	340500	340000	Maanshan City	Anhui Province	336	27.4221	12.1273	0.237173	28.9575	29.6587	-145713	39844.5	-0.00213344	-0.846722	2.09186	-1.53539	1.35556	0.280063	18969.4	5214.98	0.0017979	3.66818	2.8668	-1.13267	336	0.0463966	9.29341e-05
337	1	340521	340500	340000	Maanshan City	Anhui Province	337	25.9204	12.124	0.235142	27.8725	29.6712	-145067	39646.4	-0.00220161	-0.937378	1.91978	-1.95211	1.35539	0.280503	19025.9	5223.94	0.00180104	3.67409	2.87007	-1.44026	337	0.0439197	6.68922e-05
338	1	340521	340500	340000	Maanshan City	Anhui Province	338	28.8548	12.1313	0.242711	30.0126	29.6305	-147643	40306.8	-0.00195704	-0.605657	2.49334	-1.15776	1.34776	0.2779	18726.7	5172.86	0.00178313	3.63954	2.84811	-0.859023	338	0.0780769	0.000378685
339	1	340521	340500	340000	Maanshan City	Anhui Province	339	29.6571	12.1353	0.250334	28.3135	29.6006	-150556	40890.3	-0.00174261	-0.324935	2.97301	1.34367	1.35344	0.275425	18372.8	5121.91	0.00176333	3.60229	2.8247	0.992781	339	0.0780789	0.000378704
340	1	340521	340500	340000	Maanshan City	Anhui Province	340	29.3373	12.1277	0.255532	28.1442	29.591	-152747	41411	-0.00157757	-0.251952	3.10108	1.19309	1.35313	0.270891	17896.8	5039.43	0.00172996	3.5385	2.7788	0.881726	340	0.0725481	0.000339176
341	1	340521	340500	340000	Maanshan City	Anhui Province	341	29.1677	12.1291	0.258108	28.5089	29.5737	-153030	41950.4	-0.00137604	-0.316642	3.12039	0.658764	1.35756	0.268986	17668.4	5005.64	0.00171147	3.50883	2.75465	0.485255	341	0.0246276	1.59891e-05
342	1	340521	340500	340000	Maanshan City	Anhui Province	342	31.8296	12.1145	0.260661	29.9669	29.622	-156400	41816.4	-0.00158949	-0.139251	2.84818	1.86266	1.35533	0.267469	17536.1	4981.24	0.00170377	3.47636	2.75055	1.37433	342	0.0215089	1.03047e-05
343	1	340521	340500	340000	Maanshan City	Anhui Province	343	29.7886	12.1153	0.261286	28.0364	29.6196	-156493	41951.7	-0.00155704	-0.153151	2.84472	1.75222	1.35066	0.267536	17524	4983.25	0.00170259	3.47502	2.75047	1.29731	343	0.022943	1.24625e-05
344	1	340521	340500	340000	Maanshan City	Anhui Province	344	30.2584	12.108	0.264233	30.1566	29.6341	-157999	42448.4	-0.00148827	-0.237285	2.60012	0.101783	1.34949	0.266149	17386	4968.09	0.00169084	3.4475	2.74053	0.0754239	344	0.036516	2.19679e-05
345	1	340521	340500	340000	Maanshan City	Anhui Province	345	30.0205	12.1121	0.263194	27.8101	29.6251	-157314	42289.7	-0.00150032	-0.200735	2.71923	2.21036	1.36076	0.26688	17444.2	4976.56	0.00169566	3.45973	2.74522	1.62436	345	0.0342579	2.92039e-05
346	1	340521	340500	340000	Maanshan City	Anhui Province	346	28.4226	12.158	0.240514	28.9738	29.5937	-144370	41065.2	-0.00177488	-1.04569	2.50656	-0.551125	1.35274	0.282126	18991.2	5267.25	0.00180263	3.707	2.87455	-0.407413	346	0.0427791	6.14809e-05
347	1	340521	340500	340000	Maanshan City	Anhui Province	347	28.7227	12.1532	0.238952	29.4392	29.6064	-144091	40855.5	-0.00185159	-1.08021	2.3746	-0.716486	1.35946	0.281668	18990.3	5259.17	0.00180064	3.70052	2.8707	-0.527039	347	0.0393143	2.38989e-05
348	1	340521	340500	340000	Maanshan City	Anhui Province	348	27.4495	12.156	0.245605	29.8017	29.5673	-145970	41535.3	-0.0015562	-0.85948	2.79204	-2.35215	1.35365	0.278574	18643.8	5197.42	0.00177957	3.66162	2.84133	-1.73763	348	0.0780849	0.000378757
349	1	340521	340500	340000	Maanshan City	Anhui Province	349	28.943	12.1568	0.252942	30.2121	29.5383	-148569	42048.1	-0.00131922	-0.58625	3.21333	-1.26917	1.3507	0.27664	18329.8	5151.42	0.00176254	3.62793	2.82157	-0.939634	349	0.0780869	0.000378776
350	1	340521	340500	340000	Maanshan City	Anhui Province	350	28.9926	12.1499	0.25705	28.3587	29.5304	-150405	42356.6	-0.00116566	-0.480647	3.31268	0.633858	1.35194	0.273388	17962.6	5086.06	0.00173618	3.57507	2.7879	0.468851	350	0.0665929	0.000272716
351	1	340521	340500	340000	Maanshan City	Anhui Province	351	28.7484	12.1363	0.258348	30.446	29.5529	-152121	42230.6	-0.00123031	-0.399988	3.18698	-1.6976	1.34359	0.269761	17690.4	5019.51	0.00171312	3.52018	2.75682	-1.26348	351	0.0408985	2.5484e-05
352	1	340521	340500	340000	Maanshan City	Anhui Province	352	27.848	12.1825	0.242404	28.3781	29.5474	-143482	41915	-0.00141937	-1.25921	2.67824	-0.530101	1.34571	0.282765	18896.3	5286.29	0.00179942	3.72494	2.86837	-0.39392	352	0.0258806	1.51128e-05
353	1	340521	340500	340000	Maanshan City	Anhui Province	353	27.0873	12.1764	0.241418	28.0777	29.5601	-143471	41696.1	-0.00152076	-1.23586	2.60609	-0.990459	1.34937	0.282503	18919.4	5281.14	0.00179939	3.71998	2.86843	-0.734015	353	0.00642999	4.55697e-07
354	1	340521	340500	340000	Maanshan City	Anhui Province	354	28.4555	12.1905	0.24784	28.827	29.5094	-144673	42545.6	-0.00109667	-1.14917	2.98741	-0.371455	1.34468	0.282325	18729.1	5272.85	0.00179378	3.72013	2.86053	-0.276239	354	0.0767783	0.000374179
355	1	340521	340500	340000	Maanshan City	Anhui Province	355	28.3565	12.182	0.254474	28.7201	29.4822	-146833	43014.3	-0.000828347	-0.87151	3.27278	-0.363647	1.35219	0.279016	18337.5	5200.47	0.00176913	3.6685	2.82755	-0.268932	355	0.0780949	0.000378848
356	1	340521	340500	340000	Maanshan City	Anhui Province	356	29.2067	12.172	0.257606	29.2327	29.4741	-148157	43194	-0.000696489	-0.743771	3.35781	-0.0260503	1.36135	0.276339	18043.9	5143.9	0.00174755	3.62179	2.80055	-0.0191356	356	0.0570253	0.000182694
357	1	340521	340500	340000	Maanshan City	Anhui Province	357	28.3884	12.1653	0.258452	28.4525	29.4795	-148836	43174.7	-0.000695743	-0.704244	3.3432	-0.064131	1.35333	0.274712	17909.4	5112.04	0.00173607	3.59458	2.78566	-0.0473875	357	0.0388702	9.27732e-06
358	1	340521	340500	340000	Maanshan City	Anhui Province	358	29.1761	12.2236	0.249537	29.1746	29.4568	-143775	43412.6	-0.000526685	-1.49224	3.009	0.00148997	1.33974	0.284141	18654.4	5307.71	0.00179706	3.75072	2.85968	0.00111213	358	0.071227	0.000315047
359	1	340521	340500	340000	Maanshan City	Anhui Province	359	24.945	12.2058	0.255364	28.4376	29.434	-145534	43821.9	-0.000272343	-1.17692	3.14803	-3.4926	1.35704	0.279695	18226.7	5215.44	0.00176708	3.68642	2.81722	-2.57369	359	0.0781029	0.00037892
360	1	340521	340500	340000	Maanshan City	Anhui Province	360	29.5491	12.1906	0.25781	29.366	29.43	-146534	43889	-0.000200081	-1.01161	3.20563	0.183075	1.35337	0.277182	17992.2	5164.25	0.00174859	3.6437	2.79417	0.135274	360	0.0468917	8.65318e-05
361	1	340521	340500	340000	Maanshan City	Anhui Province	361	28.3755	12.1814	0.258322	28.8322	29.4433	-147283	43678.1	-0.00035324	-0.895018	3.29187	-0.456679	1.35049	0.276897	17989.2	5156.36	0.00174685	3.63261	2.79603	-0.338157	361	0.00721039	1.87626e-07
362	1	340521	340500	340000	Maanshan City	Anhui Province	362	29.6092	12.2611	0.25138	28.2078	29.4029	-142826	44255.5	7.37096e-05	-1.75453	2.9391	1.40135	1.36016	0.287052	18649.7	5353.32	0.00180885	3.78707	2.86834	1.03028	362	0.0603083	0.000206758
363	1	340521	340500	340000	Maanshan City	Anhui Province	363	32	12.2391	0.256063	29.6062	29.3837	-144136	44566.4	0.00030538	-1.42165	2.97493	2.39379	1.34758	0.282648	18272.2	5266.14	0.00178043	3.72762	2.82709	1.77636	363	0.0783222	0.000375722
364	1	340521	340500	340000	Maanshan City	Anhui Province	364	31.4876	12.2315	0.258227	30.3688	29.3644	-144288	44852.7	0.000564584	-1.31526	2.88236	1.11878	1.34502	0.28087	18078.4	5230.54	0.00176734	3.70056	2.80557	0.831793	364	0.0149433	3.27054e-06
365	1	340521	340500	340000	Maanshan City	Anhui Province	365	26.9702	12.2109	0.257984	28.7539	29.3948	-145359	44421.6	0.000229229	-1.19954	3.02057	-1.78375	1.35758	0.27814	17968.5	5182.14	0.00175208	3.66254	2.79053	-1.31392	365	0.0241025	1.27119e-05
366	1	340521	340500	340000	Maanshan City	Anhui Province	366	29.6851	12.2233	0.258308	28.365	29.3741	-144689	44712.1	0.000457963	-1.26766	2.93714	1.32005	1.35077	0.27996	18039.1	5214.54	0.00176199	3.68775	2.80075	0.977263	366	0.0372003	1.66197e-05
367	1	340521	340500	340000	Maanshan City	Anhui Province	367	25.4217	12.2849	0.252666	28.618	29.3669	-142083	44851.7	0.000504	-1.85964	2.76272	-3.19628	1.35086	0.28767	18569.1	5355.14	0.00181012	3.79004	2.85996	-2.36611	367	0.0261727	3.31343e-05
368	1	340521	340500	340000	Maanshan City	Anhui Province	368	27.8737	12.2937	0.252059	28.3615	29.3629	-141695	44932.8	0.000563394	-1.93128	2.69117	-0.487848	1.36075	0.287932	18573.3	5357.73	0.00181144	3.79111	2.85856	-0.358514	368	0.0226872	1.63907e-05
369	1	340521	340500	340000	Maanshan City	Anhui Province	369	28.9514	12.2926	0.253122	30.2328	29.3539	-141823	45070	0.000671731	-1.86723	2.66041	-1.28137	1.3496	0.287265	18503.2	5343.93	0.0018073	3.78185	2.85057	-0.949442	369	0.0101708	5.39054e-06
370	1	340521	340500	340000	Maanshan City	Anhui Province	370	27.9922	12.2679	0.256663	27.9638	29.3437	-142839	45172.7	0.000767666	-1.56863	2.75298	0.0283654	1.3557	0.285626	18358.2	5315.14	0.00179659	3.76326	2.83954	0.0209231	370	0.0608309	0.000223905
371	1	340521	340500	340000	Maanshan City	Anhui Province	371	27.2854	12.29	0.253974	28.2362	29.3481	-141969	45154	0.000741149	-1.80634	2.64567	-0.950707	1.35569	0.286678	18447.5	5332.46	0.00180366	3.7741	2.84436	-0.701274	371	0.0154013	4.76375e-06
372	1	340521	340500	340000	Maanshan City	Anhui Province	372	28.0794	12.2427	0.258455	28.4011	29.3463	-143670	45125.7	0.000786509	-1.3595	2.74525	-0.321695	1.35406	0.281401	18065	5237.71	0.00177001	3.70645	2.8032	-0.237578	372	0.0165435	2.4064e-06
373	1	340521	340500	340000	Maanshan City	Anhui Province	373	29.3317	12.239	0.25853	29.2558	29.351	-143855	45048.4	0.000718408	-1.34148	2.80531	0.0759281	1.35403	0.281833	18106	5246.53	0.00177258	3.71256	2.8098	0.0560756	373	0.00527669	7.7642e-07
374	2	340522	340500	340000	Maanshan City	Anhui Province	374	29.159	12.0843	0.20556	28.4651	29.424	-155797	38581.8	0.000848062	1.28383	3.97218	0.693918	1.35506	0.275833	18099.2	5074.91	0.00175387	3.60978	2.88391	0.512093	374	0.0477255	5.55948e-05
375	2	340522	340500	340000	Maanshan City	Anhui Province	375	27.8739	12.0768	0.206029	28.6411	29.4317	-156204	38559.6	0.000841377	1.23566	3.95099	-0.767136	1.35504	0.275537	18091.6	5076.07	0.0017532	3.60781	2.88218	-0.566134	375	0.0211103	2.71378e-06
376	2	340522	340500	340000	Maanshan City	Anhui Province	376	31.2646	12.0517	0.205034	29.4706	29.4566	-155112	38573	0.000708178	0.765372	3.80503	1.79397	1.34217	0.275587	18119.7	5090.9	0.00175752	3.61713	2.8865	1.33663	376	0.0216446	3.1311e-05
377	2	340522	340500	340000	Maanshan City	Anhui Province	377	27.0549	12.0454	0.20419	29.2162	29.4618	-154232	38599	0.000651263	0.583058	3.75772	-2.16132	1.35076	0.276081	18157.1	5102.12	0.00176168	3.62646	2.89291	-1.60007	377	0.0114493	1.03121e-06
378	2	340522	340500	340000	Maanshan City	Anhui Province	378	28.0816	12.3249	0.226314	27.9424	29.331	-170312	38282.6	0.00143491	5.25837	4.2452	0.139153	1.3592	0.276473	17831.2	4919.35	0.00172928	3.54845	2.88961	0.102379	378	0.00886892	1.9742e-06
379	2	340522	340500	340000	Maanshan City	Anhui Province	379	27.9664	12.3031	0.219759	29.4204	29.3214	-166016	38373.6	0.00138107	4.55383	4.36071	-1.45399	1.35293	0.278323	17970.3	4959.13	0.00174009	3.57361	2.89749	-1.0747	379	0.0503675	8.02074e-05
380	2	340522	340500	340000	Maanshan City	Anhui Province	380	29.5653	12.2798	0.21753	29.8191	29.327	-164642	38370.1	0.0013637	4.24133	4.32386	-0.253828	1.34429	0.277099	17925	4956.31	0.00173562	3.56469	2.88307	-0.188819	380	0.00172649	1.6179e-08
381	2	340522	340500	340000	Maanshan City	Anhui Province	381	29.6371	12.2493	0.212192	28.987	29.3285	-160822	38480.5	0.00126071	3.51175	4.35182	0.650145	1.35696	0.279032	18078	5004.66	0.00174918	3.59746	2.89926	0.479119	381	0.0614304	0.000194441
382	2	340522	340500	340000	Maanshan City	Anhui Province	382	28.3098	12.2191	0.211045	28.5441	29.3354	-160056	38509.1	0.0012591	3.24292	4.35571	-0.234322	1.3551	0.278592	18107.4	5026.24	0.00175086	3.60168	2.89727	-0.172919	382	0.00644823	3.86406e-07
383	2	340522	340500	340000	Maanshan City	Anhui Province	383	27.9539	12.2558	0.213948	28.5233	29.3232	-162091	38450.9	0.00133444	3.78471	4.40354	-0.569436	1.35105	0.279059	18087.3	5006.95	0.00174921	3.5959	2.90109	-0.421477	383	0.0375814	2.75996e-06
384	2	340522	340500	340000	Maanshan City	Anhui Province	384	27.0757	12.1737	0.206545	28.7919	29.3594	-156597	38611.9	0.00105717	2.3448	4.20717	-1.71622	1.35885	0.278219	18129	5046.32	0.0017547	3.61261	2.89588	-1.263	384	0.0728699	0.000315597
385	2	340522	340500	340000	Maanshan City	Anhui Province	385	28.0635	12.2013	0.210083	28.8723	29.3452	-159409	38519.7	0.00121472	3.00118	4.30064	-0.808747	1.36143	0.27774	18075.7	5024.4	0.00174819	3.59667	2.88976	-0.594041	385	0.0150327	7.97437e-07
386	2	340522	340500	340000	Maanshan City	Anhui Province	386	28.5128	12.0992	0.203259	28.9396	29.4146	-153778	38648.2	0.000774474	1.18433	3.88923	-0.426788	1.35197	0.275822	18065.9	5055.53	0.00175154	3.60734	2.88037	-0.315679	386	0.0779105	0.000377705
387	2	340522	340500	340000	Maanshan City	Anhui Province	387	29.7997	12.0595	0.20349	29.1717	29.4474	-153716	38627.2	0.000675441	0.70845	3.79149	0.627985	1.35972	0.27596	18130	5088.79	0.0017587	3.62126	2.88895	0.461848	387	0.0488629	5.01038e-05
388	2	340522	340500	340000	Maanshan City	Anhui Province	388	28.0487	12.0538	0.203309	28.391	29.4533	-153490	38627.9	0.000645003	0.607783	3.75388	-0.342307	1.35248	0.275946	18135.8	5091.91	0.00175953	3.62309	2.88986	-0.253095	388	0.0372899	7.30966e-06
389	2	340522	340500	340000	Maanshan City	Anhui Province	389	30.1344	12.2183	0.263951	28.8207	29.4575	-194057	37364.1	0.00116999	8.89654	3.24819	1.3137	1.36165	0.27048	17810.6	4951.2	0.0017261	3.53855	2.96134	0.964786	389	0.0191691	1.16207e-05
390	2	340522	340500	340000	Maanshan City	Anhui Province	390	27.2437	12.2057	0.265136	28.4507	29.4646	-194774	37320.8	0.00114806	9.002	3.18807	-1.207	1.35234	0.270249	17818.8	4957.28	0.00172699	3.53984	2.96424	-0.892531	390	0.00111831	1.85183e-08
391	2	340522	340500	340000	Maanshan City	Anhui Province	391	26.0961	12.3045	0.253493	28.5442	29.4057	-187710	37677.6	0.00131163	7.93337	3.69483	-2.44814	1.35526	0.27408	17847.8	4933.06	0.00173115	3.54969	2.95201	-1.8064	391	0.0191361	9.20466e-06
392	2	340522	340500	340000	Maanshan City	Anhui Province	392	29.5702	12.3289	0.247034	29.0069	29.3857	-183614	37858.3	0.00135376	7.28249	3.83217	0.563293	1.35317	0.274235	17771.9	4904.79	0.00172588	3.53936	2.92734	0.416276	392	0.0528217	0.000105375
393	2	340522	340500	340000	Maanshan City	Anhui Province	393	28.2218	12.346	0.23811	29.7842	29.36	-177883	38080.6	0.00138056	6.39116	4.02649	-1.56242	1.35043	0.275687	17779.7	4899.46	0.00172743	3.54436	2.91235	-1.15698	393	0.0640315	0.000222981
394	2	340522	340500	340000	Maanshan City	Anhui Province	394	27.3273	12.3404	0.228499	29.022	29.3419	-171688	38266.6	0.00134827	5.40685	4.15176	-1.69472	1.35202	0.27654	17797.9	4902.4	0.00172779	3.54752	2.89566	-1.25348	394	0.0740587	0.000338531
395	2	340522	340500	340000	Maanshan City	Anhui Province	395	29.0578	12.3129	0.219103	28.5458	29.3355	-165540	38397.7	0.00124431	4.34566	4.21312	0.511981	1.34669	0.277504	17867.2	4924.64	0.00173259	3.56069	2.88726	0.380177	395	0.0779723	0.000377724
396	2	340522	340500	340000	Maanshan City	Anhui Province	396	28.4934	12.2589	0.209993	28.3419	29.3392	-159179	38531.3	0.00109415	3.14366	4.21999	0.151517	1.35031	0.279572	18063.5	4991.37	0.00175007	3.60236	2.90182	0.112209	396	0.0779744	0.000377744
397	2	340522	340500	340000	Maanshan City	Anhui Province	397	27.3001	12.1848	0.20356	27.5387	29.3666	-154159	38664.2	0.000878193	1.93735	4.05353	-0.23858	1.34398	0.27934	18162	5043.77	0.00175995	3.62663	2.90477	-0.177517	397	0.0751691	0.000341236
398	2	340522	340500	340000	Maanshan City	Anhui Province	398	31.2142	12.1784	0.201524	29.7267	29.3825	-152528	38685.6	0.00073222	1.53163	3.87761	1.4875	1.3357	0.279293	18168.2	5043.35	0.0017615	3.63205	2.90588	1.11365	398	0.00840437	2.13533e-06
399	2	340522	340500	340000	Maanshan City	Anhui Province	399	29.5638	12.1059	0.200111	28.8667	29.4194	-150926	38718	0.000600239	0.80589	3.69704	0.697075	1.35192	0.276457	18092.8	5053.06	0.00175524	3.61883	2.88613	0.515619	399	0.0641924	0.00022799
400	2	340522	340500	340000	Maanshan City	Anhui Province	400	27.7033	12.0549	0.198118	28.8639	29.458	-148524	38740.3	0.000380579	0.012627	3.45424	-1.1606	1.34851	0.276927	18208.4	5099.67	0.00176667	3.64454	2.90245	-0.860658	400	0.0319532	6.45266e-05
401	2	340522	340500	340000	Maanshan City	Anhui Province	401	29.8949	12.0388	0.197219	28.7067	29.4774	-147386	38725.2	0.00025802	-0.295487	3.25548	1.18819	1.36392	0.276542	18212.1	5102.85	0.00176732	3.64742	2.90338	0.871155	401	0.00530842	1.07832e-06
402	2	340522	340500	340000	Maanshan City	Anhui Province	402	27.6605	12.2387	0.260749	28.6506	29.4533	-192433	37348.2	0.00103039	8.61207	3.39824	-0.990065	1.35067	0.271955	17860.1	4952.24	0.00173117	3.55333	2.97151	-0.733015	402	0.0725273	0.000282536
403	2	340522	340500	340000	Maanshan City	Anhui Province	403	29.5363	12.212	0.262454	28.242	29.4708	-193598	37220.4	0.000919434	8.75671	3.29392	1.29429	1.35216	0.271273	17861.5	4959.35	0.00173191	3.55514	2.97576	0.957199	403	0.0447606	3.77332e-05
404	2	340522	340500	340000	Maanshan City	Anhui Province	404	27.6139	12.3011	0.253766	28.4956	29.4183	-188131	37593.5	0.00113346	7.9433	3.68134	-0.88173	1.36034	0.274382	17875.4	4936.77	0.00173349	3.55875	2.96339	-0.64817	404	0.075071	0.000356192
405	2	340522	340500	340000	Maanshan City	Anhui Province	405	31.0856	12.3421	0.244969	29.3519	29.3915	-182531	37857.1	0.00117395	7.03252	3.86075	1.73369	1.35299	0.275119	17789.4	4899.73	0.00172774	3.54842	2.93395	1.28137	405	0.0779737	0.000377733
406	2	340522	340500	340000	Maanshan City	Anhui Province	406	27.2804	12.3636	0.235385	27.851	29.3666	-176340	38096.2	0.00117771	6.02224	4.04609	-0.570624	1.35495	0.277313	17826.6	4899.28	0.00173213	3.56101	2.92434	-0.421141	406	0.0779759	0.000377753
407	2	340522	340500	340000	Maanshan City	Anhui Province	407	31.1206	12.3567	0.225467	29.0732	29.3547	-169860	38300.2	0.00111586	4.9181	4.09328	2.04738	1.35664	0.27807	17833.6	4898.95	0.00173201	3.56422	2.90725	1.50916	407	0.077978	0.000377774
408	2	340522	340500	340000	Maanshan City	Anhui Province	408	27.4771	12.3259	0.216048	28.0204	29.3549	-163576	38444.4	0.000999092	3.77762	4.06066	-0.543323	1.35839	0.278867	17897.8	4921.32	0.00173709	3.57783	2.89855	-0.399976	408	0.0779802	0.000377795
409	2	340522	340500	340000	Maanshan City	Anhui Province	409	26.2104	12.2661	0.207452	28.2085	29.3686	-157459	38558.8	0.000828896	2.57051	3.93134	-1.99807	1.35588	0.279394	18019.1	4969.11	0.00174839	3.60389	2.90015	-1.47363	409	0.0779823	0.000377815
410	2	340522	340500	340000	Maanshan City	Anhui Province	410	28.494	12.2096	0.201903	28.8934	29.3866	-153042	38646.7	0.000670716	1.6237	3.77837	-0.399383	1.35198	0.279781	18149.8	5022.37	0.00176037	3.63103	2.90894	-0.295406	410	0.0587296	0.00018822
411	2	340522	340500	340000	Maanshan City	Anhui Province	411	32	12.1941	0.19976	28.0524	29.4068	-151286	38646.9	0.00052236	1.165	3.57398	3.9476	1.36189	0.279372	18158.2	5028.25	0.00176171	3.63519	2.90816	2.89861	411	0.0180691	5.23427e-06
412	2	340522	340500	340000	Maanshan City	Anhui Province	412	26.0057	12.2287	0.259212	28.4437	29.4732	-192073	37129	0.000677453	8.49327	3.44222	-2.43801	1.35791	0.27353	17976.2	4979.73	0.00174426	3.58548	3.00021	-1.79542	412	0.0223256	9.12439e-06
413	2	340522	340500	340000	Maanshan City	Anhui Province	413	26.324	12.2285	0.258921	28.771	29.4748	-191930	37117.4	0.000644043	8.46439	3.44514	-2.44703	1.35745	0.273462	17971.8	4978.24	0.00174408	3.5856	2.99996	-1.80266	413	0.00742332	2.5446e-07
414	2	340522	340500	340000	Maanshan City	Anhui Province	414	30.4854	12.2647	0.256465	29.2164	29.4521	-190260	37304.5	0.000789238	8.23941	3.56038	1.26901	1.35819	0.274136	17950.8	4962.7	0.00174084	3.57923	2.99074	0.934337	414	0.073959	0.000320592
415	2	340522	340500	340000	Maanshan City	Anhui Province	415	26.7991	12.2861	0.254106	28.4037	29.4473	-188992	37308.5	0.000698571	8.03531	3.66498	-1.60456	1.35089	0.276063	18036.9	4978.2	0.00174967	3.5996	3.00672	-1.18779	415	0.0298187	5.59133e-06
416	2	340522	340500	340000	Maanshan City	Anhui Province	416	29.6315	12.3301	0.249211	28.6591	29.4187	-185759	37575.5	0.000877836	7.50977	3.81034	0.972438	1.36013	0.277039	17985.7	4951.35	0.00174486	3.58892	2.98615	0.714957	416	0.0779795	0.000377783
417	2	340522	340500	340000	Maanshan City	Anhui Province	417	27.3625	12.3718	0.240526	29.498	29.3945	-180184	37846.4	0.000917522	6.56738	3.95016	-2.13545	1.36106	0.278142	17921.8	4919.62	0.00174043	3.58202	2.96075	-1.56896	417	0.0779817	0.000377804
418	2	340522	340500	340000	Maanshan City	Anhui Province	418	29.7094	12.3874	0.231458	29.0912	29.3796	-174242	38074.5	0.000909005	5.51531	4.01214	0.618166	1.35594	0.278886	17875.1	4900.52	0.00173723	3.57916	2.93699	0.455896	418	0.0779838	0.000377825
419	2	340522	340500	340000	Maanshan City	Anhui Province	419	27.2226	12.3773	0.222254	28.0983	29.3748	-168163	38261.5	0.000852211	4.3952	3.98307	-0.875663	1.36279	0.279474	17878.4	4901.02	0.00173689	3.5825	2.91963	-0.642551	419	0.077986	0.000377845
420	2	340522	340500	340000	Maanshan City	Anhui Province	420	26.2286	12.3422	0.213306	28.3414	29.3847	-162171	38366.2	0.000727147	3.2337	3.8394	-2.11286	1.35934	0.27948	17908.8	4915.01	0.00173873	3.58941	2.905	-1.55432	420	0.0779881	0.000377866
421	2	340522	340500	340000	Maanshan City	Anhui Province	421	29.0621	12.2806	0.205311	27.312	29.4081	-156306	38451.5	0.000542009	2.03548	3.56786	1.75005	1.34599	0.278619	17954.2	4944.26	0.00174333	3.59876	2.89411	1.3002	421	0.0779903	0.000377886
422	2	340522	340500	340000	Maanshan City	Anhui Province	422	28.6275	12.213	0.19849	28.8369	29.4344	-150541	38545	0.000326962	0.848944	3.27254	-0.209427	1.34652	0.279382	18143.5	5017.74	0.0017606	3.63622	2.90993	-0.155533	422	0.0746704	0.000305363
423	2	340522	340500	340000	Maanshan City	Anhui Province	423	29.1921	12.1991	0.199039	27.7227	29.4209	-150793	38607.9	0.000422659	0.987137	3.419	1.4694	1.35156	0.279104	18138.7	5020.58	0.00176022	3.63332	2.90635	1.08718	423	0.00427657	8.61731e-07
424	2	340522	340500	340000	Maanshan City	Anhui Province	424	30.6378	12.1546	0.19403	28.4287	29.4843	-145967	38520.1	-4.4577e-07	-0.207873	2.75358	2.20909	1.3587	0.278044	18195.2	5049.58	0.00176503	3.64527	2.9073	1.62589	424	0.039759	7.60899e-05
425	2	340522	340500	340000	Maanshan City	Anhui Province	425	27.781	12.1489	0.194112	28.8484	29.4701	-146027	38579	7.75567e-05	-0.127703	2.90961	-1.06743	1.35671	0.278982	18260.5	5068.63	0.00177117	3.65785	2.91748	-0.786783	425	0.0297539	1.63589e-05
426	2	340522	340500	340000	Maanshan City	Anhui Province	426	29.5764	12.2574	0.254894	28.3776	29.4742	-189734	37071.1	0.000347232	8.16341	3.62581	1.19871	1.36116	0.276389	18125.1	5008.95	0.00176073	3.62437	3.03075	0.88065	426	0.035664	7.75981e-05
427	2	340522	340500	340000	Maanshan City	Anhui Province	427	32	12.2517	0.256081	30.2781	29.4729	-190446	37069.3	0.000434881	8.25996	3.60336	1.72193	1.34149	0.276464	18134.6	5013.2	0.00176113	3.62415	3.03184	1.28359	427	0.0230469	1.58174e-05
428	2	340522	340500	340000	Maanshan City	Anhui Province	428	28.4157	12.3071	0.25103	28.1525	29.4501	-187282	37287.4	0.00048937	7.7633	3.73297	0.263259	1.35404	0.277033	18073.1	4982.01	0.00175434	3.61208	3.01519	0.194425	428	0.0734413	0.000294582
429	2	340522	340500	340000	Maanshan City	Anhui Province	429	29.99	12.2802	0.254084	28.2176	29.4569	-189135	37210.4	0.000549236	8.05748	3.66678	1.77237	1.35487	0.276576	18089.8	4993.65	0.00175563	3.61334	3.01999	1.30815	429	0.0404445	2.32673e-05
430	2	340522	340500	340000	Maanshan City	Anhui Province	430	30.7984	12.366	0.244799	29.4333	29.4226	-183452	37524.5	0.000612568	7.0912	3.893	1.36515	1.36013	0.279951	18115.7	4976.62	0.00175865	3.62217	3.01192	1.00369	430	0.0779874	0.000377854
431	2	340522	340500	340000	Maanshan City	Anhui Province	431	27.2271	12.4025	0.23629	29.3139	29.4065	-177976	37780	0.000637122	6.1314	3.91262	-2.08679	1.3561	0.279601	17977.5	4926.91	0.0017465	3.59898	2.97306	-1.53881	431	0.0779896	0.000377875
432	2	340522	340500	340000	Maanshan City	Anhui Province	432	27.1854	12.414	0.227631	29.0027	29.4011	-172282	37978.3	0.000615987	5.07954	3.8409	-1.81729	1.35274	0.278863	17855.8	4888.41	0.00173559	3.57958	2.93526	-1.34341	432	0.0779918	0.000377896
433	2	340522	340500	340000	Maanshan City	Anhui Province	433	30.0081	12.4015	0.219083	28.576	29.4062	-166729	38104.9	0.000561352	3.95543	3.70831	1.43208	1.36395	0.278922	17836.8	4883.65	0.0017329	3.5788	2.91451	1.04995	433	0.0779939	0.000377916
434	2	340522	340500	340000	Maanshan City	Anhui Province	434	28.8302	12.3658	0.210859	27.6878	29.425	-161187	38165.1	0.000430972	2.79759	3.4715	1.14244	1.35451	0.278258	17827.7	4889.03	0.00173122	3.5784	2.89421	0.843429	434	0.0779961	0.000377937
435	2	340522	340500	340000	Maanshan City	Anhui Province	435	29.118	12.3075	0.203283	28.5866	29.4519	-155470	38223.6	0.000256083	1.58779	3.15439	0.531369	1.36027	0.277942	17901.3	4926.68	0.00173826	3.59297	2.88891	0.390635	435	0.0779982	0.000377958
436	2	340522	340500	340000	Maanshan City	Anhui Province	436	29.4203	12.237	0.197016	29.6541	29.485	-149736	38307.4	3.29338e-05	0.40966	2.7546	-0.23379	1.35588	0.2777	18025.9	4983.85	0.00174953	3.61554	2.89322	-0.172427	436	0.0780003	0.000377978
437	2	340522	340500	340000	Maanshan City	Anhui Province	437	27.4933	12.189	0.194244	28.454	29.5085	-146563	38349	-0.000124123	-0.228474	2.48591	-0.960635	1.36189	0.277165	18094.5	5015.28	0.00175518	3.62616	2.89466	-0.705371	437	0.0484164	9.6734e-05
438	2	340522	340500	340000	Maanshan City	Anhui Province	438	28.3926	12.1664	0.193142	27.7029	29.5054	-145278	38409.6	-0.000126628	-0.428801	2.51188	0.689693	1.35351	0.27841	18221.4	5054.26	0.0017667	3.65032	2.9125	0.509558	438	0.0295225	2.0863e-05
439	2	340522	340500	340000	Maanshan City	Anhui Province	439	29.4156	12.2724	0.253495	30.4828	29.4714	-188916	37073	0.000270782	8.0659	3.69098	-1.06719	1.34524	0.277721	18191.8	5023.81	0.0017677	3.63985	3.04293	-0.793307	439	0.0463026	3.62535e-05
440	2	340522	340500	340000	Maanshan City	Anhui Province	440	27.7888	12.2827	0.252644	29.5306	29.4688	-188408	37086.5	0.000245895	7.99841	3.72336	-1.74179	1.35657	0.278371	18218.9	5029.15	0.00177048	3.64606	3.04748	-1.28396	440	0.016674	1.01314e-05
441	2	340522	340500	340000	Maanshan City	Anhui Province	441	29.0735	12.3362	0.247305	29.1866	29.4547	-185091	37273.1	0.000224903	7.47797	3.76712	-0.11316	1.35384	0.278365	18130.6	4994.2	0.00176159	3.62925	3.0261	-0.083584	441	0.0818528	0.000363255
442	2	340522	340500	340000	Maanshan City	Anhui Province	442	26.4235	12.2985	0.251093	26.9076	29.4642	-187431	37144.6	0.000237221	7.85288	3.74152	-0.484108	1.33991	0.278253	18187.3	5017.25	0.00176725	3.63997	3.04048	-0.361298	442	0.0194925	8.06216e-06
443	2	340522	340500	340000	Maanshan City	Anhui Province	443	30.4017	12.3979	0.240293	30.8526	29.4358	-180897	37476	0.000308364	6.69978	3.80975	-0.450884	1.34288	0.280072	18102.1	4970.75	0.00175855	3.62403	3.00967	-0.335758	443	0.0779954	0.000377925
444	2	340522	340500	340000	Maanshan City	Anhui Province	444	30.8382	12.4334	0.232092	28.2106	29.4276	-175733	37657.4	0.000332789	5.74886	3.72199	2.62751	1.3537	0.279106	17937.9	4916.13	0.00174342	3.59371	2.96643	1.94098	444	0.0779975	0.000377946
445	2	340522	340500	340000	Maanshan City	Anhui Province	445	27.0173	12.4459	0.223983	28.3715	29.4282	-170630	37765.2	0.000331766	4.70357	3.59827	-1.3542	1.36103	0.279342	17883.4	4896.55	0.00173836	3.58793	2.94148	-0.994983	445	0.0779997	0.000377967
446	2	340522	340500	340000	Maanshan City	Anhui Province	446	25.6511	12.4296	0.215958	28.0322	29.4455	-165464	37822.7	0.000262823	3.59746	3.31227	-2.38109	1.35569	0.27758	17766.5	4866.42	0.00172641	3.56694	2.90373	-1.75637	446	0.0780019	0.000377988
447	2	340522	340500	340000	Maanshan City	Anhui Province	447	25.542	12.3957	0.208257	28.0389	29.4701	-160280	37837.7	0.000140673	2.43179	3.01446	-2.49693	1.36255	0.277282	17780.2	4878.4	0.00172694	3.57118	2.88824	-1.83254	447	0.078004	0.000378008
448	2	340522	340500	340000	Maanshan City	Anhui Province	448	28.3105	12.3408	0.201248	29.1878	29.5005	-154820	37876.9	-1.9364e-05	1.20469	2.66333	-0.877284	1.35711	0.27774	17893.6	4927.25	0.00173756	3.59399	2.89122	-0.646437	448	0.0780061	0.000378029
449	2	340522	340500	340000	Maanshan City	Anhui Province	449	30.2273	12.277	0.196157	28.7206	29.5402	-149769	37917.9	-0.000244077	0.144415	2.18583	1.50673	1.35655	0.275981	17897.4	4948.4	0.00173736	3.59042	2.87479	1.11071	449	0.0763851	0.000366509
450	2	340522	340500	340000	Maanshan City	Anhui Province	450	29.0455	12.2461	0.193648	28.1655	29.5624	-147025	37907.1	-0.000372196	-0.426012	1.90827	0.880003	1.35387	0.276978	18033.2	4994.71	0.00174913	3.61582	2.89113	0.649991	450	0.0199551	2.10119e-06
451	2	340522	340500	340000	Maanshan City	Anhui Province	451	28.1117	12.2216	0.193856	28.1339	29.5406	-146740	38104.3	-0.000276118	-0.367941	2.14259	-0.022209	1.35731	0.276978	18053.2	5001.07	0.00175095	3.61887	2.89139	-0.0163625	451	0.0159877	8.65259e-06
452	2	340522	340500	340000	Maanshan City	Anhui Province	452	28.1825	12.2283	0.193621	28.1167	29.5481	-146663	38043	-0.000311365	-0.421589	2.05944	0.0658332	1.35318	0.277273	18069.4	5005.43	0.00175239	3.62242	2.895	0.0486506	452	0.0129944	2.46597e-06
453	2	340522	340500	340000	Maanshan City	Anhui Province	453	29.7135	12.2656	0.248572	28.5124	29.4962	-185847	36923	-0.000372357	7.90245	3.68611	1.20104	1.35809	0.276944	18170.3	5031.26	0.00177331	3.6537	3.04021	0.884358	453	0.00350922	4.14059e-07
454	2	340522	340500	340000	Maanshan City	Anhui Province	454	26.826	12.3104	0.246924	27.4509	29.4787	-184822	37095	-0.000183685	7.66787	3.69943	-0.624888	1.35222	0.277394	18144.4	5012.03	0.0017668	3.64133	3.03249	-0.462119	454	0.0702367	0.000188363
455	2	340522	340500	340000	Maanshan City	Anhui Province	455	27.9884	12.3662	0.242933	28.1925	29.4634	-182478	37254.6	-6.99128e-05	7.2038	3.70679	-0.204093	1.34918	0.278705	18136.3	4997.16	0.00176398	3.63653	3.02454	-0.151272	455	0.0780011	0.000377975
456	2	340522	340500	340000	Maanshan City	Anhui Province	456	29.5111	12.4251	0.23585	29.5157	29.453	-178296	37420.9	-2.55824e-06	6.39495	3.62501	-0.00468133	1.35615	0.279106	18047.3	4958.62	0.00175433	3.61707	2.99724	-0.00345193	456	0.0780033	0.000377996
457	2	340522	340500	340000	Maanshan City	Anhui Province	457	26.4847	12.4623	0.228187	27.7214	29.452	-173678	37509.6	3.23731e-05	5.44845	3.46749	-1.23669	1.34686	0.278761	17929.2	4918.8	0.00174318	3.59564	2.96374	-0.918199	457	0.0780055	0.000378017
458	2	340522	340500	340000	Maanshan City	Anhui Province	458	31.4867	12.4731	0.220436	29.3333	29.4638	-169025	37516.4	3.22715e-05	4.40523	3.20887	2.15341	1.34004	0.27795	17823.5	4888.91	0.00173298	3.57923	2.93133	1.60698	458	0.0780077	0.000378038
459	2	340522	340500	340000	Maanshan City	Anhui Province	459	27.5941	12.4592	0.212807	28.6861	29.4871	-164335	37471.4	-1.77496e-05	3.27934	2.86967	-1.09204	1.35378	0.277081	17764.4	4876.48	0.00172643	3.57052	2.90548	-0.806663	459	0.0780098	0.000378059
460	2	340522	340500	340000	Maanshan City	Anhui Province	460	26.7103	12.4257	0.205634	28.4513	29.5171	-159467	37436.9	-0.000132666	2.11564	2.50378	-1.74099	1.36346	0.276872	17785.9	4892.05	0.00172829	3.57648	2.8931	-1.27689	460	0.0780119	0.00037808
461	2	340522	340500	340000	Maanshan City	Anhui Province	461	28.054	12.3746	0.199672	28.0241	29.5534	-154487	37455.6	-0.000297442	0.965148	2.07573	0.0298903	1.36057	0.276224	17817.6	4916.74	0.00173175	3.58212	2.88231	0.0219689	461	0.0780141	0.0003781
462	2	340522	340500	340000	Maanshan City	Anhui Province	462	29.2021	12.317	0.194926	28.1144	29.5941	-149535	37484.8	-0.000491978	-0.120292	1.57696	1.08769	1.35296	0.276007	17900.7	4956.56	0.00173882	3.59492	2.88017	0.803928	462	0.0769775	0.000372479
463	2	340522	340500	340000	Maanshan City	Anhui Province	463	29.0188	12.2734	0.193151	28.35	29.5979	-147070	37622	-0.000525811	-0.561432	1.50882	0.668818	1.35853	0.27654	17996.4	4987.14	0.00174625	3.6097	2.88737	0.492309	463	0.00390889	4.53569e-07
464	2	340522	340500	340000	Maanshan City	Anhui Province	464	28.8335	12.2876	0.192436	30.4421	29.6261	-146634	37420.5	-0.000641989	-0.748484	1.17305	-1.60863	1.33982	0.276815	18024.3	4998.98	0.00174921	3.6165	2.89261	-1.20064	464	0.0374815	4.6722e-05
465	2	340522	340500	340000	Maanshan City	Anhui Province	465	26.0148	12.2832	0.192078	28.3511	29.6358	-146165	37377.6	-0.000687095	-0.849557	1.05738	-2.33629	1.35904	0.276307	18005.6	4994.85	0.00174715	3.61162	2.88698	-1.71908	465	0.0210953	9.65849e-06
466	2	340522	340500	340000	Maanshan City	Anhui Province	466	29.3784	12.273	0.192948	28.6374	29.6019	-146870	37601.5	-0.000543962	-0.611351	1.46003	0.741014	1.35598	0.27665	18008.6	4991.25	0.00174734	3.61207	2.8891	0.54648	466	0.00231294	1.33593e-07
467	2	340522	340500	340000	Maanshan City	Anhui Province	467	29.7495	12.2584	0.246106	29.9915	29.5077	-184473	36747.4	-0.000678971	7.87776	3.70437	-0.242001	1.35292	0.278781	18287.6	5072.1	0.00179017	3.68923	3.05895	-0.178874	467	0.0537516	4.65353e-05
468	2	340522	340500	340000	Maanshan City	Anhui Province	468	26.9302	12.3241	0.243502	28.1431	29.4857	-182766	37049.4	-0.000429208	7.52907	3.64441	-1.21293	1.35527	0.277182	18130.3	5012.76	0.00176772	3.6452	3.02666	-0.894972	468	0.0801307	0.000325936
469	2	340522	340500	340000	Maanshan City	Anhui Province	469	28.0099	12.3919	0.237942	29.0749	29.475	-179513	37226.8	-0.000354519	6.93294	3.5377	-1.06496	1.36176	0.277504	18061.5	4981.11	0.00175822	3.62746	3.00579	-0.782051	469	0.0780091	0.000378047
470	2	340522	340500	340000	Maanshan City	Anhui Province	470	26.1492	12.4518	0.231402	28.4208	29.4707	-175790	37332.4	-0.000291226	6.13011	3.40267	-2.27164	1.35837	0.278673	18032.9	4961.98	0.00175396	3.62011	2.99081	-1.67233	470	0.0780113	0.000378068
471	2	340522	340500	340000	Maanshan City	Anhui Province	471	26.1467	12.4882	0.224432	28.7566	29.4782	-171772	37355.1	-0.00025099	5.18049	3.16462	-2.60992	1.35014	0.278702	17950.8	4935.76	0.00174601	3.60734	2.96625	-1.93307	471	0.0780134	0.000378089
472	2	340522	340500	340000	Maanshan City	Anhui Province	472	25.9875	12.4978	0.217201	28.3714	29.4991	-167616	37291	-0.000246593	4.12299	2.813	-2.3839	1.36026	0.277743	17849.6	4909.87	0.00173617	3.59226	2.9371	-1.75253	472	0.0780156	0.00037811
473	2	340522	340500	340000	Maanshan City	Anhui Province	473	27.864	12.4851	0.209997	27.7923	29.5288	-163316	37158.5	-0.000292187	2.99602	2.41086	0.0716444	1.35894	0.276733	17789.2	4899.9	0.00172968	3.58261	2.91295	0.0527207	473	0.0780178	0.00037813
474	2	340522	340500	340000	Maanshan City	Anhui Province	474	27.5667	12.4549	0.20345	28.1378	29.564	-158842	37049.3	-0.000394325	1.85558	1.98662	-0.571067	1.35665	0.276283	17790.9	4912.81	0.00173059	3.58463	2.89907	-0.420939	474	0.0780199	0.000378151
475	2	340522	340500	340000	Maanshan City	Anhui Province	475	30.8602	12.4092	0.198022	30.5802	29.6023	-154130	37039.7	-0.000532486	0.734041	1.50784	0.280054	1.34192	0.275971	17834.8	4938.42	0.00173521	3.59267	2.8908	0.208697	475	0.078022	0.000378172
476	2	340522	340500	340000	Maanshan City	Anhui Province	476	26.7329	12.3588	0.193817	27.6611	29.6431	-149389	37078.7	-0.000694378	-0.30916	0.968223	-0.928217	1.35211	0.276251	17933	4977.36	0.00174313	3.60734	2.89027	-0.686495	476	0.0780242	0.000378192
477	2	340522	340500	340000	Maanshan City	Anhui Province	477	27.0603	12.323	0.191743	29.5926	29.6719	-146461	37066.7	-0.000814922	-0.920216	0.592698	-2.53234	1.34999	0.276676	18023.1	5006.65	0.00174981	3.61992	2.8936	-1.87582	477	0.0636965	0.000176044
478	2	340522	340500	340000	Maanshan City	Anhui Province	478	30.1628	12.3032	0.191165	29.0395	29.6772	-145437	37088.9	-0.000847524	-1.09752	0.529362	1.12335	1.35784	0.276405	18030.6	5007.95	0.0017495	3.61811	2.88954	0.827307	478	0.0370673	2.75171e-05
479	2	340522	340500	340000	Maanshan City	Anhui Province	479	26.5546	12.226	0.244247	27.8609	29.5272	-183557	36491.6	-0.000992934	7.89592	3.6721	-1.30629	1.34988	0.280011	18353.4	5098.98	0.00180416	3.71791	3.06785	-0.967709	479	0.0555097	0.000130272
480	2	340522	340500	340000	Maanshan City	Anhui Province	480	31.8597	12.2805	0.242471	27.7943	29.5085	-182263	36752.6	-0.000807856	7.70797	3.60957	4.0654	1.3576	0.277644	18194.2	5044.24	0.0017811	3.67394	3.03721	2.99456	480	0.0752837	0.000367984
481	2	340522	340500	340000	Maanshan City	Anhui Province	481	28.0454	12.3553	0.238301	29.1444	29.4935	-179763	36950.7	-0.000693453	7.30732	3.49852	-1.09906	1.3557	0.277775	18144.2	5019.43	0.00177113	3.65682	3.0223	-0.810701	481	0.0778771	0.000377017
482	2	340522	340500	340000	Maanshan City	Anhui Province	482	28.539	12.42	0.232594	28.9237	29.4889	-176423	37123.9	-0.0006081	6.67809	3.27308	-0.384668	1.34801	0.276366	17982.7	4963.37	0.00175185	3.61907	2.98575	-0.28536	482	0.0780171	0.000378118
483	2	340522	340500	340000	Maanshan City	Anhui Province	483	31.3209	12.4758	0.226579	29.2945	29.4921	-173047	37201.1	-0.000550816	5.88314	3.054	2.02646	1.3475	0.276842	17930.1	4941.9	0.00174521	3.60755	2.96834	1.50387	483	0.0780192	0.000378139
484	2	340522	340500	340000	Maanshan City	Anhui Province	484	30.0279	12.5067	0.220096	28.7378	29.5085	-169326	37193.8	-0.000521059	4.95892	2.70085	1.29011	1.35866	0.275341	17774	4897.69	0.00172979	3.57968	2.93296	0.949547	484	0.0780214	0.00037816
485	2	340522	340500	340000	Maanshan City	Anhui Province	485	30.4212	12.5188	0.213716	29.3305	29.5356	-165821	37081.3	-0.000522289	3.90796	2.32363	1.09072	1.34774	0.275062	17724.8	4888.7	0.001725	3.57523	2.91509	0.809295	485	0.0780236	0.000378181
486	2	340522	340500	340000	Maanshan City	Anhui Province	486	25.4913	12.5082	0.207371	28.2207	29.5701	-162062	36912.4	-0.000567901	2.80325	1.89938	-2.72941	1.35788	0.27421	17679.7	4885.39	0.00172064	3.56915	2.89566	-2.01006	486	0.0780257	0.000378202
487	2	340522	340500	340000	Maanshan City	Anhui Province	487	26.9019	12.4837	0.201629	28.585	29.61	-158139	36754.5	-0.000655232	1.66945	1.44328	-1.68311	1.35664	0.27423	17707.6	4907.25	0.00172426	3.57671	2.88763	-1.24064	487	0.0780279	0.000378222
488	2	340522	340500	340000	Maanshan City	Anhui Province	488	30.7413	12.4474	0.196717	29.9758	29.6501	-153845	36691.7	-0.000761758	0.578608	0.933423	0.765442	1.3494	0.27472	17788.1	4942.54	0.00173186	3.59148	2.88636	0.567248	488	0.07803	0.000378243
489	2	340522	340500	340000	Maanshan City	Anhui Province	489	26.697	12.4051	0.19306	27.3853	29.6896	-149470	36707.9	-0.000888206	-0.385572	0.383347	-0.688322	1.33358	0.27531	17881.9	4976.52	0.00173941	3.60524	2.88562	-0.516145	489	0.0780321	0.000378264
490	2	340522	340500	340000	Maanshan City	Anhui Province	490	26.5542	12.3643	0.190695	28.1003	29.7272	-145793	36662.3	-0.00102628	-1.15434	-0.117736	-1.54611	1.35505	0.277072	18047.5	5026.17	0.00175269	3.63187	2.89761	-1.14099	490	0.0696956	0.000304805
491	2	340522	340500	340000	Maanshan City	Anhui Province	491	30.0266	12.37	0.189867	30.2627	29.7575	-144681	36474.5	-0.00115736	-1.38014	-0.488144	-0.236072	1.3356	0.277132	18049	5031.33	0.0017526	3.63459	2.89349	-0.176754	491	0.0218506	1.24908e-05
492	2	340522	340500	340000	Maanshan City	Anhui Province	492	30.7563	12.2478	0.241203	29.0621	29.5269	-181714	36506.2	-0.00107036	7.76307	3.57084	1.69419	1.34803	0.278629	18244.3	5065	0.00179264	3.69767	3.04415	1.25679	492	0.04264	8.91124e-05
493	2	340522	340500	340000	Maanshan City	Anhui Province	493	30.1037	12.3179	0.237095	29.2451	29.514	-179160	36668	-0.00101915	7.48608	3.43284	0.858669	1.34248	0.278093	18176.3	5036.3	0.00178047	3.67815	3.02629	0.639616	493	0.0734392	0.000299601
494	2	340522	340500	340000	Maanshan City	Anhui Province	494	30.1247	12.3848	0.232146	29.5973	29.5079	-176179	36841	-0.000941483	7.04558	3.17292	0.527408	1.35097	0.275663	17976.3	4970.2	0.00175562	3.63181	2.98478	0.390391	494	0.0780228	0.000378169
495	2	340522	340500	340000	Maanshan City	Anhui Province	495	29.3067	12.4509	0.227078	30.0373	29.5063	-173278	36974.7	-0.000864008	6.43675	2.94385	-0.730638	1.33279	0.275698	17916.4	4945.12	0.00174634	3.61545	2.96755	-0.548202	495	0.078025	0.00037819
496	2	340522	340500	340000	Maanshan City	Anhui Province	496	29.7784	12.499	0.221302	29.6085	29.5174	-169976	37030.1	-0.000813324	5.64232	2.61104	0.169845	1.35271	0.274005	17749.7	4894.48	0.00172831	3.58131	2.9322	0.125559	496	0.0780272	0.000378211
497	2	340522	340500	340000	Maanshan City	Anhui Province	497	29.8064	12.5329	0.215807	28.0294	29.5387	-166980	36985.8	-0.000778945	4.72253	2.2506	1.77702	1.35975	0.273842	17686.1	4880.67	0.00172213	3.57329	2.9156	1.30687	497	0.0780294	0.000378232
498	2	340522	340500	340000	Maanshan City	Anhui Province	498	29.2234	12.5397	0.209933	28.399	29.5718	-163710	36843.9	-0.000786197	3.71822	1.79639	0.824369	1.3592	0.271489	17525.9	4842.31	0.00170668	3.54549	2.88015	0.60651	498	0.0780315	0.000378253
499	2	340522	340500	340000	Maanshan City	Anhui Province	499	26.9368	12.5345	0.204668	27.9761	29.6099	-160640	36679.2	-0.000831433	2.64232	1.36915	-1.03932	1.36002	0.271806	17557.6	4865.03	0.00170997	3.556	2.87626	-0.764195	499	0.0780337	0.000378273
500	2	340522	340500	340000	Maanshan City	Anhui Province	500	25.1076	12.5169	0.199877	28.2385	29.6534	-157298	36531.5	-0.000910511	1.53723	0.89197	-3.1309	1.3561	0.272565	17631.7	4901.44	0.00171752	3.57309	2.87806	-2.30874	500	0.0780358	0.000378294
501	2	340522	340500	340000	Maanshan City	Anhui Province	501	28.2598	12.4896	0.195578	29.1653	29.6951	-153459	36434.7	-0.00099387	0.504345	0.36136	-0.905475	1.35291	0.273148	17703.7	4932.4	0.00172388	3.58566	2.87606	-0.669281	501	0.078038	0.000378315
502	2	340522	340500	340000	Maanshan City	Anhui Province	502	31.3905	12.4583	0.192271	29.0187	29.735	-149574	36366.6	-0.0010926	-0.420196	-0.170904	2.37176	1.35637	0.274689	17826.4	4975.75	0.00173469	3.60649	2.88136	1.74861	502	0.0780401	0.000378335
503	2	340522	340500	340000	Maanshan City	Anhui Province	503	28.9526	12.4262	0.190356	29.342	29.7686	-146448	36303	-0.00119954	-1.09821	-0.602482	-0.389344	1.35165	0.276701	17973.9	5019.73	0.00174774	3.63214	2.89233	-0.288051	503	0.0686107	0.000267829
504	2	340522	340500	340000	Maanshan City	Anhui Province	504	29.2437	12.382	0.189822	28.7748	29.7651	-144822	36406.7	-0.00118912	-1.36669	-0.576119	0.468842	1.35727	0.277003	18029	5028.22	0.00175119	3.63354	2.89144	0.34543	504	0.00753451	2.47246e-06
505	2	340522	340500	340000	Maanshan City	Anhui Province	505	29.49	12.3708	0.229157	29.3005	29.528	-174634	36555.5	-0.00123849	7.12537	2.99297	0.189496	1.34009	0.275874	17965.4	4970.63	0.00175919	3.64362	2.97956	0.141406	505	0.0516068	0.000113711
506	2	340522	340500	340000	Maanshan City	Anhui Province	506	30.3472	12.4147	0.226048	30.3926	29.5268	-172794	36649.1	-0.00118781	6.81705	2.79872	-0.0454044	1.34674	0.27468	17862.4	4936.19	0.00174582	3.61974	2.95817	-0.0337142	506	0.0780308	0.00037824
507	2	340522	340500	340000	Maanshan City	Anhui Province	507	27.23	12.4744	0.22111	29.2957	29.532	-169946	36755.4	-0.00111852	6.19319	2.48208	-2.06575	1.35096	0.273182	17720.3	4889.61	0.00172838	3.58788	2.92827	-1.5291	507	0.078033	0.000378261
508	2	340522	340500	340000	Maanshan City	Anhui Province	508	27.5634	12.5266	0.216302	27.4686	29.5466	-167297	36785.7	-0.00106763	5.40921	2.15758	0.0948368	1.35151	0.273241	17667.2	4874.98	0.00172159	3.57914	2.91472	0.0701709	508	0.0780352	0.000378282
509	2	340522	340500	340000	Maanshan City	Anhui Province	509	27.3745	12.5544	0.211183	28.5772	29.5735	-164428	36723.8	-0.00104016	4.50721	1.72243	-1.20267	1.35374	0.271161	17504.3	4833.87	0.00170533	3.55072	2.88229	-0.888408	509	0.0780374	0.000378303
510	2	340522	340500	340000	Maanshan City	Anhui Province	510	29.5215	12.5657	0.20628	28.827	29.6082	-161728	36591.5	-0.0010433	3.52641	1.28423	0.694517	1.35007	0.269948	17423.8	4821.32	0.00169757	3.54006	2.86235	0.514431	510	0.0780395	0.000378324
511	2	340522	340500	340000	Maanshan City	Anhui Province	511	28.8472	12.5642	0.201745	29.3194	29.6483	-159001	36442.3	-0.00108274	2.50878	0.825933	-0.472213	1.35873	0.269932	17443.5	4841.94	0.00169922	3.54699	2.85736	-0.34754	511	0.0780417	0.000378345
512	2	340522	340500	340000	Maanshan City	Anhui Province	512	30.8799	12.5543	0.197699	28.9239	29.6932	-156113	36300.4	-0.00115436	1.47659	0.334802	1.95601	1.35416	0.270924	17532.7	4882.13	0.00170756	3.56614	2.86293	1.44444	512	0.0780438	0.000378366
513	2	340522	340500	340000	Maanshan City	Anhui Province	513	26.4334	12.5377	0.194126	28.6623	29.7365	-152825	36188.6	-0.00122899	0.484076	-0.183019	-2.22886	1.35842	0.272771	17672.3	4934.59	0.00172012	3.59336	2.87441	-1.64077	513	0.078046	0.000378386
514	2	340522	340500	340000	Maanshan City	Anhui Province	514	26.4814	12.5154	0.191298	27.6058	29.7774	-149488	36061	-0.00131207	-0.401506	-0.68195	-1.12438	1.35057	0.27475	17796.7	4979.27	0.0017316	3.616	2.8821	-0.832518	514	0.0780481	0.000378407
515	2	340522	340500	340000	Maanshan City	Anhui Province	515	29.2615	12.488	0.189377	28.9604	29.8153	-146306	35936.1	-0.0014236	-1.14816	-1.13102	0.301021	1.36114	0.277246	17945.7	5023.23	0.00174503	3.64304	2.89153	0.221154	515	0.0747997	0.000360647
516	2	340522	340500	340000	Maanshan City	Anhui Province	516	27.5882	12.4541	0.18906	27.6393	29.8216	-144846	35993	-0.00142922	-1.47622	-1.20844	-0.0510951	1.34431	0.279193	18086.3	5061.3	0.00175813	3.66536	2.90641	-0.0380085	516	0.01521	3.26266e-06
517	2	340522	340500	340000	Maanshan City	Anhui Province	517	30.5573	12.4846	0.188527	30.1246	29.8471	-144452	35821.4	-0.0015584	-1.55426	-1.49522	0.432672	1.34771	0.280367	18115.6	5072.52	0.00176037	3.6791	2.91037	0.321043	517	0.028577	3.3908e-05
518	2	340522	340500	340000	Maanshan City	Anhui Province	518	26.4912	12.4605	0.188863	29.5177	29.8325	-144520	35937.2	-0.00147838	-1.55619	-1.33083	-3.02649	1.36118	0.280136	18132.8	5076.25	0.00176243	3.67705	2.91295	-2.22343	518	0.00546344	5.19281e-07
519	2	340522	340500	340000	Maanshan City	Anhui Province	519	26.3305	12.3982	0.223042	26.9019	29.5493	-171261	36331.6	-0.00146697	6.90992	2.56372	-0.571389	1.33804	0.274926	17837.4	4932.76	0.00174818	3.62897	2.95091	-0.427036	519	0.0509773	0.000122983
520	2	340522	340500	340000	Maanshan City	Anhui Province	520	28.6622	12.4427	0.220123	28.3625	29.5512	-169586	36400.3	-0.00142114	6.58973	2.34988	0.299657	1.3578	0.274183	17762.9	4907.41	0.00173769	3.6123	2.935	0.220694	520	0.0780388	0.000378312
521	2	340522	340500	340000	Maanshan City	Anhui Province	521	27.7913	12.4998	0.215574	28.3943	29.562	-167011	36474.2	-0.00135955	5.95005	1.99537	-0.602906	1.35616	0.272559	17619.6	4862.62	0.00172018	3.58192	2.90619	-0.444569	521	0.078041	0.000378333
522	2	340522	340500	340000	Maanshan City	Anhui Province	522	28.8687	12.5451	0.211055	29.5223	29.5822	-164459	36484.4	-0.00131632	5.16805	1.6055	-0.65351	1.34347	0.270938	17475.6	4823.25	0.00170439	3.55547	2.87834	-0.486436	522	0.0780432	0.000378354
523	2	340522	340500	340000	Maanshan City	Anhui Province	523	27.1842	12.5774	0.206779	28.5368	29.6102	-162100	36425.6	-0.00129085	4.29749	1.19692	-1.35263	1.35273	0.269996	17387.6	4805.55	0.00169547	3.54444	2.86003	-0.999925	523	0.0780453	0.000378375
524	2	340522	340500	340000	Maanshan City	Anhui Province	524	26.4671	12.5876	0.20225	27.5295	29.6456	-159517	36288.6	-0.00128817	3.37656	0.732313	-1.0624	1.3522	0.267593	17245.6	4773.09	0.00168093	3.51981	2.82984	-0.78568	524	0.0780475	0.000378396
525	2	340522	340500	340000	Maanshan City	Anhui Province	525	27.8533	12.5945	0.198484	28.9031	29.685	-157171	36169.5	-0.00132733	2.42611	0.292529	-1.04985	1.34969	0.268245	17310.6	4805.37	0.0016863	3.5362	2.83342	-0.777841	525	0.0780497	0.000378416
526	2	340522	340500	340000	Maanshan City	Anhui Province	526	30.6888	12.5939	0.19506	29.784	29.7279	-154592	36045.6	-0.00139083	1.47906	-0.184015	0.904813	1.35008	0.2697	17429.6	4852.69	0.00169681	3.56078	2.84524	0.670191	526	0.0780518	0.000378437
527	2	340522	340500	340000	Maanshan City	Anhui Province	527	28.1074	12.5905	0.19226	28.7212	29.7731	-151897	35928	-0.00146406	0.5351	-0.687874	-0.613708	1.35449	0.273184	17661.8	4935.54	0.00171831	3.60755	2.87503	-0.45309	527	0.0780539	0.000378458
528	2	340522	340500	340000	Maanshan City	Anhui Province	528	28.3393	12.5774	0.190016	29.231	29.8161	-149077	35780.6	-0.00154177	-0.337028	-1.16587	-0.891724	1.34833	0.276093	17830.3	4992.83	0.00173352	3.6397	2.89151	-0.661352	528	0.0780561	0.000378478
529	2	340522	340500	340000	Maanshan City	Anhui Province	529	28.1957	12.5563	0.188437	28.114	29.8543	-146234	35644.5	-0.0016382	-1.10035	-1.58397	0.0817161	1.34878	0.279276	18001.7	5041.35	0.00174898	3.67037	2.9042	0.0605851	529	0.0780582	0.000378499
530	2	340522	340500	340000	Maanshan City	Anhui Province	530	25.7598	12.5466	0.187732	27.6995	29.8829	-144181	35591.4	-0.0017473	-1.56415	-1.92067	-1.93968	1.34141	0.283411	18222.9	5101.97	0.00176932	3.71479	2.92847	-1.446	530	0.0690609	0.00012352
531	2	340522	340500	340000	Maanshan City	Anhui Province	531	28.4303	12.5577	0.187231	28.3124	29.9003	-143252	35531.6	-0.00183475	-1.70228	-2.147	0.117941	1.35888	0.285727	18326.4	5128.01	0.00177848	3.7394	2.93952	0.0867924	531	0.0172185	1.00321e-05
532	2	340522	340500	340000	Maanshan City	Anhui Province	532	25.6509	12.4257	0.218573	28.4614	29.5671	-168866	36147.3	-0.00161654	6.71821	2.21283	-2.81056	1.35209	0.275401	17801.8	4922.65	0.00174568	3.63099	2.9399	-2.07868	532	0.0275236	3.09605e-05
533	2	340522	340500	340000	Maanshan City	Anhui Province	533	26.3152	12.4597	0.215409	29.1073	29.5765	-167081	36151.1	-0.00160679	6.39492	1.9257	-2.79203	1.36467	0.273389	17648.9	4876.01	0.00172821	3.59992	2.91097	-2.04593	533	0.0643077	0.000246319
534	2	340522	340500	340000	Maanshan City	Anhui Province	534	29.1369	12.5361	0.209207	28.1722	29.6012	-163654	36162.8	-0.0015721	5.49854	1.37201	0.964757	1.35246	0.271906	17486.4	4828.95	0.00170894	3.57182	2.87865	0.713333	534	0.0735648	0.000235542
535	2	340522	340500	340000	Maanshan City	Anhui Province	535	29.1381	12.5673	0.206273	28.3129	29.6185	-162016	36148	-0.00154294	4.93584	1.07931	0.825219	1.3489	0.270721	17385.4	4802.49	0.00169799	3.55522	2.85992	0.611771	535	0.0780512	0.000378425
536	2	340522	340500	340000	Maanshan City	Anhui Province	536	26.2026	12.5977	0.202324	28.086	29.6474	-159798	36080.5	-0.00151467	4.11177	0.658669	-1.88337	1.34501	0.268983	17259.4	4772.11	0.00168491	3.53609	2.83541	-1.40026	536	0.0780533	0.000378446
537	2	340522	340500	340000	Maanshan City	Anhui Province	537	27.9957	12.6143	0.198513	28.8407	29.6815	-157603	35967.5	-0.00151448	3.25248	0.234546	-0.84509	1.34759	0.267549	17182.2	4757.32	0.00167636	3.52569	2.81687	-0.627112	537	0.0780555	0.000378467
538	2	340522	340500	340000	Maanshan City	Anhui Province	538	30.7236	12.6238	0.19499	30.4951	29.7185	-155299	35843.3	-0.00154665	2.38529	-0.199076	0.228459	1.34534	0.267158	17185.5	4766.81	0.0016749	3.52805	2.81025	0.169815	538	0.0780577	0.000378488
539	2	340522	340500	340000	Maanshan City	Anhui Province	539	29.2397	12.6318	0.191983	28.2692	29.7581	-152923	35731.2	-0.00160374	1.51924	-0.64503	0.970445	1.35614	0.268767	17311.7	4814.24	0.00168547	3.55451	2.82426	0.715595	539	0.0780598	0.000378509
540	2	340522	340500	340000	Maanshan City	Anhui Province	540	29.7471	12.6382	0.189619	28.5205	29.7995	-150482	35627.3	-0.00166859	0.654601	-1.10751	1.22664	1.36182	0.272058	17525.5	4888.52	0.00170429	3.59681	2.85149	0.900732	540	0.0780619	0.00037853
541	2	340522	340500	340000	Maanshan City	Anhui Province	541	26.8684	12.6355	0.187933	27.7845	29.8414	-148120	35492.6	-0.00173729	-0.16265	-1.55621	-0.916134	1.35062	0.275647	17731.8	4955.36	0.00172273	3.63589	2.8751	-0.678306	541	0.0780641	0.00037855
542	2	340522	340500	340000	Maanshan City	Anhui Province	542	29.7357	12.6257	0.186922	28.0878	29.8824	-145786	35385.4	-0.00182805	-0.921312	-1.97983	1.64785	1.34688	0.281061	18033.5	5042.03	0.00175044	3.69391	2.91065	1.22346	542	0.0780662	0.000378571
543	2	340522	340500	340000	Maanshan City	Anhui Province	543	30.6356	12.6075	0.186504	28.815	29.9195	-143359	35375.4	-0.0019347	-1.57835	-2.40177	1.8206	1.34935	0.288509	18438.1	5155.16	0.00178867	3.77421	2.95863	1.34924	543	0.0773688	0.000377669
544	2	340522	340500	340000	Maanshan City	Anhui Province	544	29.2806	12.5837	0.186251	29.0565	29.9351	-141613	35389.1	-0.00200964	-1.92504	-2.58928	0.224135	1.35085	0.291393	18583.2	5193.67	0.0018018	3.80007	2.96632	0.165922	544	0.0437731	8.40831e-05
545	2	340522	340500	340000	Maanshan City	Anhui Province	545	29.8187	12.5753	0.186182	29.4537	29.9385	-141118	35390.7	-0.00203211	-2.01387	-2.62693	0.364982	1.33712	0.291968	18612	5201.24	0.00180425	3.80438	2.96586	0.27296	545	0.0130522	1.5169e-06
546	2	340522	340500	340000	Maanshan City	Anhui Province	546	30.4278	12.5586	0.204271	29.1448	29.637	-161203	35788.4	-0.00177774	5.27062	0.848081	1.28302	1.34759	0.272711	17438.4	4820.54	0.00170756	3.58017	2.86697	0.952082	546	0.0616641	0.000190309
547	2	340522	340500	340000	Maanshan City	Anhui Province	547	28.6279	12.5899	0.201824	27.8535	29.6533	-159825	35791	-0.00173719	4.73169	0.58238	0.774373	1.34962	0.271634	17351.6	4798.02	0.00169788	3.56692	2.85124	0.57377	547	0.0780592	0.000378497
548	2	340522	340500	340000	Maanshan City	Anhui Province	548	29.8513	12.6206	0.198232	29.3369	29.6817	-157812	35716.3	-0.00170903	3.95997	0.183645	0.5144	1.35501	0.269793	17227.9	4766.87	0.00168465	3.54833	2.82698	0.379628	548	0.0780613	0.000378518
549	2	340522	340500	340000	Maanshan City	Anhui Province	549	30.347	12.6361	0.194576	29.2184	29.7138	-155672	35581.1	-0.00169739	3.16088	-0.222103	1.12856	1.36139	0.267201	17086.7	4730.3	0.0016691	3.52289	2.7976	0.828979	549	0.0780635	0.000378539
550	2	340522	340500	340000	Maanshan City	Anhui Province	550	26.0134	12.6532	0.191588	28.5585	29.7495	-153656	35469.2	-0.00173691	2.35618	-0.621483	-2.54515	1.3516	0.267612	17136	4752.88	0.00167218	3.53682	2.79983	-1.88307	550	0.0780656	0.00037856
551	2	340522	340500	340000	Maanshan City	Anhui Province	551	30.874	12.671	0.189096	28.7317	29.7879	-151561	35372.9	-0.00180202	1.55737	-1.04201	2.14226	1.35805	0.270116	17314.8	4815.01	0.00168765	3.57612	2.82369	1.57745	551	0.0780678	0.000378581
552	2	340522	340500	340000	Maanshan City	Anhui Province	552	26.1628	12.6825	0.186921	27.8375	29.8251	-149280	35261.4	-0.00185053	0.771273	-1.4663	-1.67467	1.35493	0.272484	17468	4866.6	0.00169974	3.60518	2.84104	-1.23598	552	0.0780699	0.000378601
553	2	340522	340500	340000	Maanshan City	Anhui Province	553	28.3783	12.6883	0.185592	28.181	29.8634	-147173	35159	-0.00190341	0.0223594	-1.88371	0.197329	1.35483	0.276385	17697.1	4935.61	0.00171955	3.64875	2.86872	0.145648	553	0.0780721	0.000378622
554	2	340522	340500	340000	Maanshan City	Anhui Province	554	30.6747	12.6872	0.184828	28.83	29.901	-145104	35093.2	-0.00196481	-0.679605	-2.29499	1.84467	1.35214	0.282131	18025.4	5025.44	0.00174873	3.70976	2.90791	1.36426	554	0.0780742	0.000378642
555	2	340522	340500	340000	Maanshan City	Anhui Province	555	28.0435	12.6764	0.184477	28.1822	29.9374	-143108	35060.5	-0.00204733	-1.323	-2.67928	-0.13872	1.35797	0.289521	18429.3	5135.36	0.00178556	3.7869	2.95381	-0.102152	555	0.078989	0.00037449
556	2	340522	340500	340000	Maanshan City	Anhui Province	556	29.4842	12.646	0.184773	29.486	29.9444	-142048	35144.7	-0.00206457	-1.64852	-2.73468	-0.00182042	1.34456	0.291519	18544.6	5169.07	0.00179609	3.80314	2.96171	-0.00135392	556	0.0101048	3.63934e-07
557	2	340522	340500	340000	Maanshan City	Anhui Province	557	26.1073	12.68	0.183091	29.2299	29.9546	-141269	34951.1	-0.00213427	-1.6045	-2.88022	-3.12262	1.35982	0.292209	18555.8	5153.49	0.00179338	3.80782	2.95146	-2.29634	557	0.0509761	5.57665e-05
558	2	340522	340500	340000	Maanshan City	Anhui Province	558	28.3238	12.6674	0.183759	27.7334	29.9525	-141547	35021.8	-0.00211406	-1.63321	-2.84389	0.590477	1.34426	0.292364	18571.8	5165.76	0.00179657	3.81094	2.95841	0.439257	558	0.0153642	1.13908e-06
559	2	340522	340500	340000	Maanshan City	Anhui Province	559	28.2293	12.553	0.201198	28.4638	29.6634	-159983	35296.4	-0.00203291	5.52088	0.535985	-0.234547	1.35256	0.27745	17621.3	4879.78	0.00173238	3.63624	2.89446	-0.173409	559	0.0163938	8.7794e-06
560	2	340522	340500	340000	Maanshan City	Anhui Province	560	30.0523	12.5776	0.200593	29.1018	29.6651	-159517	35441.3	-0.00194301	5.16561	0.459575	0.95057	1.34631	0.275523	17515.6	4848.24	0.00171906	3.61286	2.87701	0.706054	560	0.0745056	0.000295121
561	2	340522	340500	340000	Maanshan City	Anhui Province	561	30.1705	12.6087	0.197549	29.5841	29.686	-157830	35402.1	-0.00189031	4.54354	0.125087	0.586409	1.35876	0.272522	17322.1	4793.61	0.00169812	3.57656	2.84259	0.431577	561	0.0780672	0.000378569
562	2	340522	340500	340000	Maanshan City	Anhui Province	562	26.9375	12.6412	0.194291	29.8459	29.7135	-156014	35319.1	-0.00186552	3.81963	-0.240824	-2.90831	1.35762	0.271153	17229.9	4771.16	0.0016878	3.56563	2.82311	-2.14221	562	0.0780693	0.00037859
563	2	340522	340500	340000	Maanshan City	Anhui Province	563	29.1295	12.6594	0.191024	29.1335	29.7443	-154091	35179.1	-0.00185739	3.06436	-0.609024	-0.00399058	1.35851	0.268839	17108.2	4740.41	0.00167403	3.54492	2.79714	-0.00293747	563	0.0780715	0.000378611
564	2	340522	340500	340000	Maanshan City	Anhui Province	564	28.0108	12.6779	0.188217	27.3705	29.7779	-152165	35049.9	-0.00189516	2.31855	-0.981878	0.640326	1.34854	0.268804	17130.9	4753.63	0.0016743	3.5537	2.79521	0.474828	564	0.0780737	0.000378632
565	2	340522	340500	340000	Maanshan City	Anhui Province	565	30.5776	12.6978	0.185867	29.0833	29.8121	-150149	34947.1	-0.00195	1.60166	-1.36953	1.49426	1.35522	0.270569	17262.6	4798.61	0.00168483	3.58351	2.81131	1.1026	565	0.0780758	0.000378653
566	2	340522	340500	340000	Maanshan City	Anhui Province	566	31.6635	12.7201	0.184227	29.484	29.8484	-148195	34870.3	-0.00200376	0.888498	-1.77496	2.17952	1.36041	0.274065	17484.5	4867.78	0.0017033	3.62909	2.84105	1.60211	566	0.0780779	0.000378673
567	2	340522	340500	340000	Maanshan City	Anhui Province	567	29.7634	12.7342	0.183168	29.3596	29.8831	-146297	34800.4	-0.00204128	0.209535	-2.16866	0.403764	1.35499	0.278113	17728.2	4935.93	0.00172367	3.67525	2.87085	0.297983	567	0.0780801	0.000378694
568	2	340522	340500	340000	Maanshan City	Anhui Province	568	31.0086	12.7416	0.182536	29.3758	29.9163	-144416	34777.9	-0.00207442	-0.446542	-2.54807	1.63277	1.3567	0.283854	18068.9	5023.43	0.00175239	3.73582	2.91011	1.20349	568	0.0780822	0.000378714
569	2	340522	340500	340000	Maanshan City	Anhui Province	569	26.1037	12.7352	0.182035	27.4214	29.9481	-142544	34747.7	-0.00212967	-1.0793	-2.87104	-1.31771	1.34612	0.290247	18437.4	5116.92	0.00178324	3.79936	2.94629	-0.978892	569	0.0780843	0.000378735
570	2	340522	340500	340000	Maanshan City	Anhui Province	570	30.6214	12.7085	0.181204	29.0749	29.9628	-140139	34791.5	-0.00219781	-1.61796	-3.00207	1.54648	1.35997	0.293671	18637.9	5152.54	0.00179585	3.82127	2.94564	1.13714	570	0.0759631	0.000370694
571	2	340522	340500	340000	Maanshan City	Anhui Province	571	28.2156	12.69	0.180336	30.0765	29.9584	-138164	34881.3	-0.00224774	-1.8736	-2.94894	-1.86098	1.34597	0.29362	18653.6	5132.32	0.001791	3.80543	2.92169	-1.38263	571	0.041006	7.34285e-05
572	2	340522	340500	340000	Maanshan City	Anhui Province	572	28.1565	12.6639	0.181661	27.7851	29.9612	-138571	34977.5	-0.0022405	-1.95848	-2.9503	0.371415	1.3558	0.294192	18674	5155.37	0.00179695	3.81278	2.93273	0.273945	572	0.00154108	5.67738e-08
573	2	340522	340500	340000	Maanshan City	Anhui Province	573	32	12.5213	0.200491	29.1792	29.6745	-159932	34953.4	-0.00219752	5.84484	0.494386	2.82082	1.34764	0.280665	17777.8	4928.72	0.00175332	3.67443	2.91881	2.09315	573	0.021276	2.15184e-05
574	2	340522	340500	340000	Maanshan City	Anhui Province	574	26.9252	12.551	0.199884	29.4927	29.6742	-159482	35086	-0.00212948	5.60346	0.414469	-2.56746	1.35734	0.280066	17735.6	4915.39	0.0017467	3.66712	2.91177	-1.89153	574	0.0725201	0.000329384
575	2	340522	340500	340000	Maanshan City	Anhui Province	575	25.8695	12.5918	0.196883	28.7768	29.6923	-157877	35073.8	-0.00206706	5.02646	0.0890584	-2.90734	1.36215	0.277321	17550.1	4861.69	0.00172556	3.63236	2.87864	-2.13438	575	0.078073	0.00037862
576	2	340522	340500	340000	Maanshan City	Anhui Province	576	27.4863	12.6315	0.19373	27.9156	29.7155	-156168	35015.3	-0.00202534	4.37708	-0.258652	-0.429356	1.34312	0.275659	17428.1	4829.18	0.00171183	3.61501	2.85511	-0.31967	576	0.0780752	0.000378641
577	2	340522	340500	340000	Maanshan City	Anhui Province	577	29.637	12.659	0.190552	29.7666	29.7423	-154401	34899.7	-0.00199224	3.67674	-0.605273	-0.129665	1.3588	0.273006	17272.4	4787.55	0.00169462	3.58881	2.82432	-0.0954263	577	0.0780773	0.000378662
578	2	340522	340500	340000	Maanshan City	Anhui Province	578	25.2589	12.6783	0.187597	28.4375	29.7714	-152636	34755	-0.0019895	2.97708	-0.942044	-3.17861	1.35233	0.270873	17164.5	4760.69	0.00168216	3.57115	2.80074	-2.35047	578	0.0780795	0.000378683
579	2	340522	340500	340000	Maanshan City	Anhui Province	579	30.8102	12.6995	0.185054	29.6451	29.8027	-150828	34632.7	-0.00203029	2.29975	-1.29046	1.16507	1.34497	0.271146	17206.8	4778.34	0.00168437	3.58492	2.80211	0.866241	579	0.0780817	0.000378704
580	2	340522	340500	340000	Maanshan City	Anhui Province	580	29.6688	12.7241	0.182974	28.6903	29.8342	-148940	34543.7	-0.00208197	1.65825	-1.65606	0.978503	1.35981	0.27309	17348.1	4823.41	0.0016956	3.61765	2.81975	0.719585	580	0.0780838	0.000378724
581	2	340522	340500	340000	Maanshan City	Anhui Province	581	31.2312	12.7477	0.18142	30.0559	29.8657	-147089	34465.4	-0.00211743	1.02195	-2.0217	1.17534	1.3488	0.275543	17510.1	4870.4	0.00170771	3.65017	2.83896	0.871395	581	0.078086	0.000378745
582	2	340522	340500	340000	Maanshan City	Anhui Province	582	25.6746	12.7643	0.180299	28.3531	29.8932	-145209	34423.7	-0.00213016	0.406139	-2.35562	-2.67858	1.36094	0.278289	17690.1	4913.26	0.00172036	3.68054	2.85629	-1.96819	582	0.0780881	0.000378766
583	2	340522	340500	340000	Maanshan City	Anhui Province	583	32	12.7838	0.179911	29.4783	29.9256	-143590	34437.8	-0.00215175	-0.215554	-2.7276	2.52168	1.35119	0.2851	18111.3	5019.64	0.00175582	3.75708	2.90723	1.86626	583	0.0780902	0.000378786
584	2	340522	340500	340000	Maanshan City	Anhui Province	584	30.42	12.7795	0.179089	29.6827	29.9463	-141581	34449.6	-0.0021711	-0.828021	-2.93966	0.737228	1.35014	0.28912	18372.1	5073.08	0.00177279	3.79012	2.92161	0.546036	584	0.0780923	0.000378807
585	2	340522	340500	340000	Maanshan City	Anhui Province	585	28.3745	12.7601	0.178367	28.2359	29.9586	-139324	34553.1	-0.00221373	-1.36724	-3.06046	0.138581	1.35686	0.293513	18663.7	5130.32	0.00179227	3.82429	2.93326	0.102134	585	0.0780944	0.000378827
586	2	340522	340500	340000	Maanshan City	Anhui Province	586	29.7927	12.7287	0.177955	29.304	29.9498	-137323	34738.9	-0.00224015	-1.7066	-2.94401	0.48874	1.35776	0.293006	18659.8	5106.41	0.00178532	3.799	2.90723	0.35996	586	0.0519847	0.000145701
587	2	340522	340500	340000	Maanshan City	Anhui Province	587	27.1796	12.7329	0.177069	29.1842	29.9413	-136564	34748.7	-0.00223609	-1.71631	-2.88427	-2.00466	1.36193	0.291835	18615.5	5080.31	0.00177744	3.78011	2.88951	-1.47193	587	0.0264663	1.00349e-05
588	2	340522	340500	340000	Maanshan City	Anhui Province	588	27.3736	12.4876	0.199824	29.8515	29.6867	-159905	34621.1	-0.00235905	6.07878	0.482077	-2.47789	1.35789	0.284732	17989.9	4993.79	0.00178045	3.72316	2.95242	-1.82481	588	0.0271264	3.93652e-05
589	2	340522	340500	340000	Maanshan City	Anhui Province	589	28.7506	12.5261	0.198471	28.3626	29.6891	-159109	34712.9	-0.00228426	5.81946	0.314909	0.387991	1.36099	0.283421	17897	4965.28	0.00176781	3.70611	2.93588	0.285079	589	0.0704292	0.0002576
590	2	340522	340500	340000	Maanshan City	Anhui Province	590	28.9976	12.5671	0.196091	28.2381	29.7004	-157840	34728.1	-0.00222124	5.404	0.0540583	0.759542	1.36191	0.281696	17771.4	4928	0.00175244	3.68374	2.9128	0.557702	590	0.0780788	0.000378671
591	2	340522	340500	340000	Maanshan City	Anhui Province	591	28.2068	12.6123	0.193033	28.8637	29.7198	-156245	34686.7	-0.00217137	4.83853	-0.277242	-0.656908	1.34217	0.280338	17660	4897.06	0.00173908	3.66804	2.89097	-0.489436	591	0.078081	0.000378692
592	2	340522	340500	340000	Maanshan City	Anhui Province	592	29.9622	12.6464	0.189988	28.9335	29.7422	-154587	34603.1	-0.0021215	4.20913	-0.606243	1.02862	1.34357	0.277568	17486.8	4849.49	0.00171977	3.63801	2.85808	0.765591	592	0.0780832	0.000378713
593	2	340522	340500	340000	Maanshan City	Anhui Province	593	30.1643	12.6748	0.187155	27.8555	29.7673	-152976	34492.7	-0.00209766	3.56627	-0.922093	2.30879	1.35698	0.275631	17374.9	4820.53	0.00170713	3.62177	2.83422	1.70142	593	0.0780854	0.000378734
594	2	340522	340500	340000	Maanshan City	Anhui Province	594	29.1153	12.6969	0.184512	29.9209	29.7947	-151343	34362.3	-0.00210483	2.92886	-1.23556	-0.805663	1.35108	0.274329	17318.3	4808.26	0.00169979	3.61568	2.81884	-0.596309	594	0.0780875	0.000378755
595	2	340522	340500	340000	Maanshan City	Anhui Province	595	26.8657	12.7181	0.182107	27.7448	29.8226	-149571	34245.2	-0.00213582	2.31792	-1.56053	-0.879076	1.35616	0.274349	17350.9	4820.91	0.00170061	3.6267	2.81801	-0.648211	595	0.0780897	0.000378776
596	2	340522	340500	340000	Maanshan City	Anhui Province	596	30.5015	12.7455	0.180213	29.4766	29.8515	-147794	34157.7	-0.00217852	1.74231	-1.90472	1.02491	1.33725	0.276122	17482.2	4859.95	0.00171043	3.65707	2.83328	0.766433	596	0.0780918	0.000378796
597	2	340522	340500	340000	Maanshan City	Anhui Province	597	31.1701	12.7702	0.178747	28.9431	29.8777	-146011	34098.6	-0.00219428	1.1737	-2.23058	2.22703	1.34398	0.277816	17606.3	4891.72	0.00171822	3.68084	2.84501	1.65704	597	0.078094	0.000378817
598	2	340522	340500	340000	Maanshan City	Anhui Province	598	28.092	12.795	0.177863	29.0179	29.9034	-144330	34096.6	-0.00219597	0.606119	-2.55455	-0.925841	1.36067	0.281321	17844.1	4947.13	0.00173606	3.72332	2.8707	-0.680432	598	0.0780961	0.000378838
599	2	340522	340500	340000	Maanshan City	Anhui Province	599	29.5974	12.8116	0.177035	29.042	29.9263	-142606	34106	-0.00218831	0.0206147	-2.82829	0.555464	1.35948	0.285392	18126.2	5007.73	0.00175596	3.76611	2.8955	0.408587	599	0.0780982	0.000378858
600	2	340522	340500	340000	Maanshan City	Anhui Province	600	29.1766	12.8149	0.176239	28.8115	29.943	-140701	34167	-0.00219052	-0.5517	-3.01731	0.365091	1.36059	0.2894	18414	5064.61	0.00177411	3.801	2.912	0.268333	600	0.0777514	0.000378665
601	2	340522	340500	340000	Maanshan City	Anhui Province	601	29.4587	12.8261	0.174483	29.3139	29.9405	-139226	34141.1	-0.00218064	-0.64497	-3.08521	0.144793	1.35871	0.291175	18577.5	5085.62	0.00178292	3.81659	2.91167	0.106566	601	0.00241923	2.14043e-07
602	2	340522	340500	340000	Maanshan City	Anhui Province	602	29.2638	12.7999	0.175544	28.2148	29.947	-138445	34355.4	-0.00219114	-1.07591	-3.0834	1.04907	1.35445	0.293082	18694.1	5112.7	0.00179019	3.8253	2.92069	0.774534	602	0.0785392	0.000337314
603	2	340522	340500	340000	Maanshan City	Anhui Province	603	30.4803	12.8213	0.174529	28.4723	29.9404	-138870	34196.5	-0.00217902	-0.752023	-3.08031	2.00807	1.35201	0.291422	18600.5	5087.73	0.00178326	3.81527	2.91042	1.48525	603	0.0162228	3.59429e-06
604	2	340522	340500	340000	Maanshan City	Anhui Province	604	28.6294	12.7767	0.174197	29.1259	29.9285	-135707	34598.4	-0.00219245	-1.47611	-2.89717	-0.496543	1.3559	0.293342	18775.2	5098.36	0.00178704	3.80288	2.89619	-0.36621	604	0.0722446	0.000284468
605	2	340522	340500	340000	Maanshan City	Anhui Province	605	28.2942	12.7563	0.175397	28.4029	29.933	-135947	34674.2	-0.00221415	-1.6036	-2.87593	-0.108629	1.35137	0.292209	18678	5081.05	0.00177958	3.78574	2.88764	-0.0803846	605	0.0184156	1.36776e-06
606	2	340522	340500	340000	Maanshan City	Anhui Province	606	28.9095	12.7597	0.172982	29.536	29.905	-133394	34861.9	-0.00220465	-1.76744	-2.63008	-0.626504	1.35086	0.294575	18899.6	5103.3	0.00179129	3.79711	2.88717	-0.463783	606	0.0327509	5.71412e-05
607	2	340522	340500	340000	Maanshan City	Anhui Province	607	29.3449	12.7463	0.173801	28.4403	29.9119	-133642	34877.9	-0.00223254	-1.84306	-2.64558	0.90458	1.35728	0.294417	18866.1	5101.31	0.00178986	3.79535	2.88735	0.666465	607	0.00419545	8.09094e-08
608	2	340522	340500	340000	Maanshan City	Anhui Province	608	31.2172	12.4999	0.198388	28.2874	29.6946	-159272	34501.2	-0.00239562	6.02856	0.350486	2.92972	1.35514	0.286927	18089.2	5023.08	0.00179135	3.74883	2.967	2.16193	608	0.0383796	7.9117e-05
609	2	340522	340500	340000	Maanshan City	Anhui Province	609	30.1208	12.5401	0.195317	28.158	29.7098	-157800	34400.4	-0.00235504	5.67354	0.0263275	1.96279	1.35706	0.285634	17982	4990.98	0.00177796	3.73043	2.94512	1.44635	609	0.0736784	0.000349986
610	2	340522	340500	340000	Maanshan City	Anhui Province	610	31.0249	12.5868	0.192332	29.0675	29.7252	-156263	34358.2	-0.00229945	5.21518	-0.294529	1.95735	1.34872	0.284611	17888.3	4963.65	0.00176592	3.71751	2.92583	1.45127	610	0.0780868	0.000378742
611	2	340522	340500	340000	Maanshan City	Anhui Province	611	26.8109	12.6265	0.189427	28.8375	29.744	-154741	34299.5	-0.00224188	4.66462	-0.606331	-2.02654	1.35833	0.282382	17737.8	4921.76	0.00174839	3.69218	2.8968	-1.49193	611	0.078089	0.000378764
612	2	340522	340500	340000	Maanshan City	Anhui Province	612	27.9625	12.6596	0.186653	29.4164	29.7645	-153193	34217	-0.00219445	4.07755	-0.903741	-1.4539	1.35951	0.279967	17588.6	4881.18	0.00173156	3.6673	2.86722	-1.06943	612	0.0780912	0.000378785
613	2	340522	340500	340000	Maanshan City	Anhui Province	613	29.5778	12.687	0.184036	29.7097	29.7873	-151665	34112.7	-0.00217357	3.48536	-1.1881	-0.1319	1.35616	0.278257	17495.3	4857.06	0.0017206	3.65437	2.84576	-0.0972601	613	0.0780934	0.000378806
614	2	340522	340500	340000	Maanshan City	Anhui Province	614	28.3837	12.7129	0.181668	27.7244	29.8138	-150139	33994.9	-0.00219552	2.91491	-1.49341	0.659254	1.3598	0.278322	17518.4	4867.09	0.00172145	3.66701	2.84306	0.484818	614	0.0780956	0.000378827
615	2	340522	340500	340000	Maanshan City	Anhui Province	615	27.1252	12.736	0.17945	28.2769	29.839	-148435	33885.9	-0.00222315	2.36715	-1.79849	-1.15165	1.35372	0.278511	17564.3	4881.28	0.00172315	3.68031	2.84362	-0.85073	615	0.0780977	0.000378848
616	2	340522	340500	340000	Maanshan City	Anhui Province	616	26.9801	12.7606	0.177578	27.8065	29.8623	-146695	33804.2	-0.0022436	1.84554	-2.09067	-0.826346	1.35576	0.278876	17620	4895.07	0.00172449	3.69175	2.84466	-0.609507	616	0.0780999	0.000378868
617	2	340522	340500	340000	Maanshan City	Anhui Province	617	29.5171	12.7892	0.176284	29.6252	29.885	-145036	33774.4	-0.00224983	1.33663	-2.38937	-0.108026	1.35562	0.28077	17761.9	4928.64	0.00173387	3.71921	2.85811	-0.0796876	617	0.078102	0.000378889
618	2	340522	340500	340000	Maanshan City	Anhui Province	618	28.1829	12.8156	0.175317	28.7428	29.9062	-143433	33781.8	-0.0022357	0.815261	-2.66936	-0.559907	1.35907	0.283565	17973.5	4972.98	0.00174844	3.75393	2.8773	-0.411979	618	0.0781041	0.00037891
619	2	340522	340500	340000	Maanshan City	Anhui Province	619	28.726	12.8374	0.174477	28.1957	29.9264	-141845	33810	-0.00221589	0.282166	-2.92716	0.530295	1.34906	0.287553	18270.7	5034.87	0.00176926	3.79813	2.90274	0.393085	619	0.0781063	0.00037893
620	2	340522	340500	340000	Maanshan City	Anhui Province	620	28.2571	12.8443	0.17361	29.169	29.9354	-140006	33930.5	-0.00218635	-0.214092	-3.08077	-0.911958	1.35188	0.290472	18522.4	5077.45	0.00178274	3.82079	2.91208	-0.674586	620	0.0781248	0.000356092
621	2	340522	340500	340000	Maanshan City	Anhui Province	621	26.5291	12.8274	0.174436	27.8572	29.9399	-139331	34122.2	-0.00218112	-0.603356	-3.08037	-1.32811	1.35063	0.290896	18558.1	5081.55	0.00178168	3.81453	2.91021	-0.983321	621	0.0334496	3.87456e-06
622	2	340522	340500	340000	Maanshan City	Anhui Province	622	28.7975	12.8476	0.172026	28.6108	29.9202	-138246	34049.7	-0.00214816	-0.340416	-3.02753	0.186684	1.36254	0.289407	18534.8	5052.8	0.00177459	3.79321	2.88511	0.137011	622	0.00358153	4.61104e-07
623	2	340522	340500	340000	Maanshan City	Anhui Province	623	31.6259	12.8478	0.172011	29.2297	29.9202	-138218	34052.1	-0.00214747	-0.345992	-3.02938	2.39624	1.34743	0.289506	18542.2	5054.32	0.00177513	3.79422	2.88576	1.77837	623	0.00332071	1.4723e-07
624	2	340522	340500	340000	Maanshan City	Anhui Province	624	31.7619	12.7937	0.172461	28.3058	29.9132	-134656	34613.6	-0.00215685	-1.42235	-2.82247	3.45611	1.35918	0.294394	18893.7	5110.72	0.00179344	3.81056	2.89663	2.5428	624	0.0479086	6.10701e-05
625	2	340522	340500	340000	Maanshan City	Anhui Province	625	28.6525	12.7792	0.171497	28.7564	29.8934	-132803	34844.7	-0.00216667	-1.67886	-2.58049	-0.103917	1.35817	0.296401	19050.5	5131.32	0.00180304	3.81783	2.89978	-0.0765121	625	0.0361674	8.36442e-05
626	2	340522	340500	340000	Maanshan City	Anhui Province	626	30.1444	12.7878	0.170586	29.3873	29.8803	-132153	34907.3	-0.00213803	-1.67583	-2.47857	0.757092	1.35322	0.297189	19126.2	5141.13	0.00180781	3.82123	2.90161	0.559475	626	0.00922078	4.52188e-07
627	2	340522	340500	340000	Maanshan City	Anhui Province	627	29.3556	12.566	0.192076	28.2285	29.7287	-156366	34157.1	-0.00237424	5.42777	-0.284889	1.12706	1.34436	0.286906	18019.5	5002.03	0.00178154	3.74428	2.94597	0.838363	627	0.0586358	6.95754e-05
628	2	340522	340500	340000	Maanshan City	Anhui Province	628	28.0938	12.6	0.188836	28.9292	29.7468	-154816	33997.9	-0.00233875	5.02174	-0.604966	-0.835397	1.34893	0.285802	17931	4977.11	0.00177072	3.7304	2.92567	-0.619304	628	0.0815971	0.000370351
629	2	340522	340500	340000	Maanshan City	Anhui Province	629	27.1683	12.6394	0.186239	28.9948	29.7639	-153413	33942.8	-0.00229335	4.52489	-0.884493	-1.82649	1.35858	0.284756	17847.2	4954.57	0.0017604	3.72077	2.90713	-1.34441	629	0.0780971	0.000378836
630	2	340522	340500	340000	Maanshan City	Anhui Province	630	29.5329	12.6731	0.183725	29.3732	29.7833	-151973	33867.8	-0.00225999	3.98718	-1.15692	0.159695	1.35439	0.283446	17763.1	4932.33	0.00175033	3.71076	2.88743	0.11791	630	0.0780992	0.000378857
631	2	340522	340500	340000	Maanshan City	Anhui Province	631	28.61	12.7017	0.181319	28.8765	29.8053	-150540	33768	-0.00225461	3.45067	-1.42675	-0.266489	1.34772	0.282729	17730.3	4925.22	0.00174564	3.71147	2.8753	-0.197733	631	0.0781014	0.000378878
632	2	340522	340500	340000	Maanshan City	Anhui Province	632	24.7309	12.7266	0.179074	28.0608	29.8292	-149033	33655.9	-0.00227407	2.93077	-1.71236	-3.3299	1.35922	0.282651	17753.1	4933.27	0.00174581	3.72236	2.87141	-2.44986	632	0.0781036	0.000378899
633	2	340522	340500	340000	Maanshan City	Anhui Province	633	27.8209	12.7512	0.177014	28.9968	29.8511	-147393	33562.2	-0.00229556	2.44202	-1.99032	-1.17594	1.36353	0.282854	17804.3	4946.4	0.00174737	3.73512	2.87163	-0.862426	633	0.0781058	0.00037892
634	2	340522	340500	340000	Maanshan City	Anhui Province	634	30.3972	12.7778	0.175328	28.3759	29.8709	-145767	33504.8	-0.00230482	1.97789	-2.25524	2.02126	1.36261	0.283149	17860.7	4957.69	0.00174843	3.74496	2.87147	1.48338	634	0.0781079	0.00037894
635	2	340522	340500	340000	Maanshan City	Anhui Province	635	28.4234	12.8064	0.174119	28.8697	29.8893	-144207	33500.1	-0.00229421	1.51903	-2.51699	-0.446231	1.35933	0.284495	17982.7	4981.92	0.00175535	3.76544	2.87983	-0.328273	635	0.0781101	0.000378961
636	2	340522	340500	340000	Maanshan City	Anhui Province	636	32	12.8375	0.173123	30.4649	29.9081	-142715	33514	-0.00226414	1.05752	-2.79285	1.53508	1.3437	0.287623	18229	5032.94	0.00177294	3.80574	2.90265	1.14242	636	0.0781122	0.000378982
637	2	340522	340500	340000	Maanshan City	Anhui Province	637	31.7308	12.8545	0.172125	28.1565	29.9176	-141032	33612.7	-0.00221848	0.562802	-2.95404	3.57431	1.3598	0.288745	18378.5	5049.56	0.00177745	3.81192	2.9014	2.62855	637	0.0781143	0.000379002
638	2	340522	340500	340000	Maanshan City	Anhui Province	638	28.3687	12.8568	0.171328	28.9358	29.9134	-138992	33866.9	-0.00215967	0.0595675	-2.98093	-0.567074	1.35569	0.287984	18427.2	5032.52	0.00176919	3.78394	2.87681	-0.418293	638	0.0781164	0.000379023
639	2	340522	340500	340000	Maanshan City	Anhui Province	639	28.5887	12.8644	0.170543	29.7489	29.906	-137566	34031.9	-0.00211009	-0.184197	-2.98183	-1.16015	1.34523	0.289534	18591.2	5052.86	0.00177587	3.78852	2.87691	-0.862418	639	0.0490032	9.08761e-05
640	2	340522	340500	340000	Maanshan City	Anhui Province	640	30.7552	12.8652	0.170435	28.4978	29.9055	-137228	34072.4	-0.00209885	-0.271168	-2.98568	2.25739	1.35203	0.290369	18657.4	5065.27	0.00178013	3.79533	2.88139	1.66963	640	0.0436656	2.66154e-05
641	2	340522	340500	340000	Maanshan City	Anhui Province	641	26.5644	12.5804	0.188086	27.8585	29.7525	-154765	33707.5	-0.00243798	5.2898	-0.630849	-1.2941	1.34556	0.290564	18197.6	5053.68	0.00180072	3.78664	2.96662	-0.961758	641	0.06436	0.000279079
642	2	340522	340500	340000	Maanshan City	Anhui Province	642	29.8594	12.6162	0.185882	30.0057	29.7646	-153592	33674.7	-0.00238919	4.90623	-0.864351	-0.146393	1.34561	0.289506	18115.9	5030.59	0.00179033	3.77527	2.94882	-0.108793	642	0.0781029	0.000378887
643	2	340522	340500	340000	Maanshan City	Anhui Province	643	29.781	12.6527	0.183438	28.7404	29.781	-152253	33617	-0.00234539	4.42338	-1.12105	1.04067	1.34928	0.288177	18024.8	5005.52	0.00177905	3.76313	2.92804	0.77128	643	0.0781051	0.000378908
644	2	340522	340500	340000	Maanshan City	Anhui Province	644	30.2957	12.6864	0.181106	29.9141	29.8001	-150894	33542.3	-0.00232765	3.9316	-1.38107	0.38156	1.35134	0.287861	18000.9	5000.11	0.00177533	3.76674	2.91745	0.282357	644	0.0781073	0.000378929
645	2	340522	340500	340000	Maanshan City	Anhui Province	645	29.6663	12.7143	0.178876	29.8376	29.8203	-149517	33451.2	-0.00232785	3.44297	-1.63288	-0.171294	1.3489	0.287351	17987.7	4997.31	0.00177217	3.77033	2.90738	-0.126988	645	0.0781095	0.00037895
646	2	340522	340500	340000	Maanshan City	Anhui Province	646	25.9617	12.7422	0.176771	27.9915	29.8422	-148018	33356	-0.0023508	2.98548	-1.91412	-2.02979	1.35621	0.288285	18073.8	5020.6	0.00177823	3.79365	2.9126	-1.49666	646	0.0781116	0.000378971
647	2	340522	340500	340000	Maanshan City	Anhui Province	647	28.5708	12.7666	0.174857	27.9669	29.8599	-146460	33284.2	-0.00235703	2.54912	-2.1531	0.60384	1.35627	0.287741	18088.6	5020.76	0.00177518	3.79468	2.90541	0.445222	647	0.0781138	0.000378992
648	2	340522	340500	340000	Maanshan City	Anhui Province	648	28.5222	12.7931	0.173313	29.1731	29.8754	-144949	33253.6	-0.00234933	2.12759	-2.37521	-0.650883	1.35042	0.287433	18116.6	5021.5	0.00177271	3.79523	2.89922	-0.481987	648	0.078116	0.000379013
649	2	340522	340500	340000	Maanshan City	Anhui Province	649	28.4315	12.8256	0.17215	28.2811	29.8911	-143485	33264.8	-0.00232217	1.72354	-2.62775	0.150354	1.35475	0.28926	18278.2	5053.15	0.00178303	3.82197	2.91205	0.110983	649	0.0781181	0.000379033
650	2	340522	340500	340000	Maanshan City	Anhui Province	650	29.9898	12.8497	0.171062	29.9373	29.9005	-141973	33334.1	-0.00226998	1.2797	-2.79588	0.052512	1.34754	0.289484	18368.5	5058.03	0.00178352	3.82255	2.90688	0.0389687	650	0.0781202	0.000379054
651	2	340522	340500	340000	Maanshan City	Anhui Province	651	29.0492	12.8674	0.170166	28.1568	29.9034	-140334	33502.9	-0.00220804	0.825171	-2.90346	0.892401	1.36193	0.289311	18450.5	5054.99	0.00178081	3.81121	2.89406	0.655248	651	0.0781224	0.000379074
652	2	340522	340500	340000	Maanshan City	Anhui Province	652	30.4318	12.8793	0.169506	29.911	29.8977	-138531	33774.3	-0.0021279	0.381841	-2.9418	0.520736	1.34805	0.289292	18547.8	5052.41	0.00177789	3.79409	2.87866	0.386289	652	0.0781245	0.000379095
653	2	340522	340500	340000	Maanshan City	Anhui Province	653	31.5716	12.8911	0.168761	29.2178	29.8881	-136919	33998.6	-0.00203957	0.0186542	-2.91962	2.35383	1.33493	0.29136	18758	5082.61	0.00178743	3.80046	2.8815	1.76327	653	0.06724	0.000293945
654	2	340522	340500	340000	Maanshan City	Anhui Province	654	29.2851	12.9012	0.168142	27.9827	29.8727	-136040	34153.9	-0.00196179	-0.104808	-2.8139	1.30239	1.3561	0.292093	18838.6	5090.91	0.00178973	3.79247	2.87558	0.960396	654	0.0284818	1.26361e-05
655	2	340522	340500	340000	Maanshan City	Anhui Province	655	32	12.5715	0.186139	29.5503	29.765	-154158	33348.7	-0.00252209	5.39018	-0.761927	2.44972	1.33026	0.295149	18456.7	5127	0.00182898	3.84091	3.0036	1.84153	655	0.022801	2.46404e-05
656	2	340522	340500	340000	Maanshan City	Anhui Province	656	28.3469	12.6009	0.184943	28.2855	29.77	-153427	33405.3	-0.00246439	5.11139	-0.904538	0.0614228	1.35899	0.293391	18340.6	5093.81	0.00181502	3.82091	2.98218	0.0451975	656	0.0812994	0.000279709
657	2	340522	340500	340000	Maanshan City	Anhui Province	657	30.7188	12.6308	0.183214	29.6346	29.7807	-152493	33371.6	-0.00243687	4.80871	-1.09216	1.08417	1.35236	0.293438	18324.4	5089.42	0.00181194	3.82389	2.97537	0.801684	657	0.0781109	0.000378959
658	2	340522	340500	340000	Maanshan City	Anhui Province	658	32	12.6675	0.180957	28.8098	29.7969	-151219	33315.8	-0.00240793	4.36325	-1.33787	3.19016	1.35836	0.293163	18295	5081.32	0.00180718	3.82579	2.96388	2.34853	658	0.0781131	0.00037898
659	2	340522	340500	340000	Maanshan City	Anhui Province	659	28.4931	12.6995	0.178758	28.0761	29.8141	-149900	33250.9	-0.00239364	3.90749	-1.57547	0.416962	1.35757	0.292795	18278.4	5076.59	0.00180363	3.82872	2.95305	0.307139	659	0.0781153	0.000379001
660	2	340522	340500	340000	Maanshan City	Anhui Province	660	29.7205	12.7293	0.176645	29.1315	29.8331	-148543	33169.2	-0.00240073	3.47589	-1.82707	0.588985	1.35522	0.293291	18329	5089.47	0.00180635	3.84468	2.95186	0.434603	660	0.0781175	0.000379022
661	2	340522	340500	340000	Maanshan City	Anhui Province	661	30.355	12.7555	0.174638	30.3055	29.8508	-147086	33090	-0.002408	3.05739	-2.06621	0.049511	1.34869	0.293295	18372.3	5097.71	0.00180675	3.85383	2.94871	0.0367104	661	0.0781197	0.000379043
662	2	340522	340500	340000	Maanshan City	Anhui Province	662	26.3649	12.7806	0.172892	27.3608	29.8647	-145634	33045.1	-0.00240231	2.66313	-2.26523	-0.995839	1.34945	0.292261	18362	5088.73	0.00180046	3.84614	2.93627	-0.737962	662	0.0781219	0.000379064
663	2	340522	340500	340000	Maanshan City	Anhui Province	663	28.2041	12.811	0.171501	28.1608	29.8775	-144210	33043.6	-0.00238246	2.29653	-2.47745	0.0433333	1.36216	0.292617	18432.9	5098.55	0.00180191	3.85426	2.93595	0.0318122	663	0.078124	0.000379085
664	2	340522	340500	340000	Maanshan City	Anhui Province	664	28.4555	12.8387	0.170348	28.5915	29.8863	-142798	33096.8	-0.00233351	1.91038	-2.64928	-0.13596	1.35187	0.292355	18484.1	5097.18	0.00179988	3.85214	2.9285	-0.100572	664	0.0781261	0.000379106
665	2	340522	340500	340000	Maanshan City	Anhui Province	665	28.8654	12.8606	0.169407	27.9115	29.8893	-141332	33237.9	-0.00227046	1.49321	-2.75079	0.953908	1.35059	0.291031	18489	5077.68	0.0017912	3.83102	2.90846	0.706288	665	0.0781283	0.000379126
666	2	340522	340500	340000	Maanshan City	Anhui Province	666	29.9003	12.8794	0.168705	29.1503	29.8877	-139837	33454.2	-0.00219006	1.08625	-2.82868	0.750032	1.3458	0.290111	18530.4	5064.61	0.0017846	3.80968	2.88978	0.557315	666	0.0781304	0.000379147
667	2	340522	340500	340000	Maanshan City	Anhui Province	667	28.3293	12.8974	0.168175	30.0323	29.8805	-138295	33722.5	-0.00209113	0.700719	-2.86293	-1.70299	1.34914	0.290229	18632.8	5066.87	0.00178331	3.7955	2.87777	-1.26227	667	0.0781325	0.000379167
668	2	340522	340500	340000	Maanshan City	Anhui Province	668	28.2096	12.9131	0.167629	29.3397	29.8701	-136975	33945.4	-0.00198343	0.35986	-2.83007	-1.13	1.35932	0.291881	18806.1	5092.31	0.0017909	3.79811	2.87903	-0.831303	668	0.0688299	0.000283583
669	2	340522	340500	340000	Maanshan City	Anhui Province	669	31.3551	12.9269	0.167209	28.633	29.856	-136580	34044.5	-0.00191282	0.360101	-2.73334	2.72212	1.36005	0.292558	18864.1	5101.46	0.00179302	3.7922	2.8756	2.00149	669	0.039488	2.61684e-05
670	2	340522	340500	340000	Maanshan City	Anhui Province	670	30.538	12.5777	0.185158	28.707	29.7701	-153747	33251.4	-0.00253074	5.34283	-0.84439	1.83099	1.35341	0.296129	18508.9	5141.3	0.00183409	3.85281	3.00955	1.35287	670	0.0205716	1.36481e-05
671	2	340522	340500	340000	Maanshan City	Anhui Province	671	29.0658	12.6084	0.182989	29.0059	29.7813	-152665	33142.3	-0.00252069	5.11949	-1.06187	0.0599539	1.33712	0.298076	18597.1	5165.13	0.00184183	3.87815	3.01858	0.0448381	671	0.0782646	0.00033567
672	2	340522	340500	340000	Maanshan City	Anhui Province	672	26.0481	12.6453	0.18082	28.1593	29.7947	-151487	33095.2	-0.0024869	4.7399	-1.29059	-2.11117	1.34998	0.297993	18574.8	5158.2	0.00183737	3.88028	3.00828	-1.56385	672	0.078119	0.000379031
673	2	340522	340500	340000	Maanshan City	Anhui Province	673	26.6432	12.6808	0.178671	28.0576	29.8097	-150246	33045.2	-0.00246158	4.31866	-1.5179	-1.41449	1.34992	0.297869	18561.8	5153.41	0.0018338	3.88375	2.99799	-1.04783	673	0.0781212	0.000379052
674	2	340522	340500	340000	Maanshan City	Anhui Province	674	28.7009	12.7115	0.176597	27.7527	29.8246	-148978	32994.1	-0.00244719	3.89743	-1.72734	0.948217	1.34952	0.297281	18541.6	5145.96	0.00182901	3.88292	2.98509	0.702633	674	0.0781234	0.000379073
675	2	340522	340500	340000	Maanshan City	Anhui Province	675	30.7678	12.7437	0.174555	28.329	29.843	-147612	32911.6	-0.00246227	3.52746	-1.99397	2.43879	1.35135	0.299244	18681.3	5180.8	0.0018403	3.91681	2.9974	1.8047	675	0.0781256	0.000379094
676	2	340522	340500	340000	Maanshan City	Anhui Province	676	27.4418	12.7687	0.172714	28.6421	29.8565	-146232	32861.9	-0.00245646	3.14279	-2.18342	-1.2003	1.36004	0.298151	18669.1	5170.98	0.00183392	3.90921	2.984	-0.882548	676	0.0781277	0.000379115
677	2	340522	340500	340000	Maanshan City	Anhui Province	677	27.4746	12.7948	0.171152	29.3197	29.8665	-144868	32852.7	-0.00243909	2.79369	-2.34858	-1.84505	1.3585	0.296853	18646.6	5156.5	0.00182567	3.89618	2.96855	-1.35815	677	0.0781299	0.000379136
678	2	340522	340500	340000	Maanshan City	Anhui Province	678	29.2624	12.8223	0.169925	28.1586	29.8735	-143518	32905.2	-0.00239778	2.44493	-2.49649	1.10388	1.35653	0.29575	18640.2	5142.75	0.00181826	3.88386	2.95398	0.813756	678	0.0781321	0.000379157
679	2	340522	340500	340000	Maanshan City	Anhui Province	679	24.8974	12.8493	0.168882	28.1178	29.878	-142187	32996.5	-0.00233763	2.09694	-2.62819	-3.22041	1.35702	0.29492	18665.3	5132.99	0.00181305	3.87308	2.94122	-2.37314	679	0.0781342	0.000379178
680	2	340522	340500	340000	Maanshan City	Anhui Province	680	27.6283	12.8719	0.168106	28.7649	29.8777	-140870	33169.7	-0.00226228	1.73604	-2.71163	-1.13663	1.35661	0.293317	18659	5110.89	0.00180319	3.84778	2.91933	-0.837848	680	0.0781363	0.000379198
681	2	340522	340500	340000	Maanshan City	Anhui Province	681	25.7754	12.8915	0.167683	27.8364	29.8728	-139592	33419	-0.00216886	1.37295	-2.75674	-2.06107	1.35926	0.291543	18642.2	5085.49	0.00179158	3.81472	2.89335	-1.51632	681	0.0781385	0.000379219
682	2	340522	340500	340000	Maanshan City	Anhui Province	682	29.4949	12.9121	0.167329	28.7865	29.867	-138344	33656.7	-0.00206191	1.01394	-2.79738	0.708396	1.34833	0.291721	18736.6	5090.79	0.00179156	3.80499	2.88505	0.525388	682	0.0760497	0.000270555
683	2	340522	340500	340000	Maanshan City	Anhui Province	683	28.5797	12.9181	0.166982	30.2152	29.8613	-138534	33587.2	-0.00205712	1.2187	-2.76721	-1.63551	1.34688	0.292705	18793.6	5105.99	0.00179698	3.81333	2.89168	-1.2143	683	0.0458146	5.46065e-05
684	2	340522	340500	340000	Maanshan City	Anhui Province	684	28.5294	12.9285	0.167073	28.6937	29.8568	-137252	33894	-0.00194766	0.66462	-2.75021	-0.164375	1.35636	0.292445	18838.1	5101.87	0.00179366	3.79713	2.87912	-0.121188	684	0.047218	0.000129885
685	2	340522	340500	340000	Maanshan City	Anhui Province	685	26.5272	12.9318	0.167106	27.548	29.8516	-136669	34041.7	-0.00189809	0.441142	-2.70342	-1.02076	1.34858	0.2926	18863.8	5102.03	0.00179288	3.78959	2.87412	-0.756913	685	0.0147982	2.59279e-06
686	2	340522	340500	340000	Maanshan City	Anhui Province	686	29.4117	12.6015	0.181527	29.6061	29.7891	-152215	32853.8	-0.00259513	5.25361	-1.14309	-0.194364	1.32638	0.303267	18899.5	5247.42	0.00187339	3.94001	3.063	-0.146537	686	0.0337191	4.59293e-05
687	2	340522	340500	340000	Maanshan City	Anhui Province	687	30.7914	12.6221	0.180653	28.3592	29.7938	-151694	32877.7	-0.00256317	5.05666	-1.24451	2.43229	1.35211	0.30243	18840.6	5230.65	0.00186595	3.93097	3.05057	1.79889	687	0.0761495	0.000371832
688	2	340522	340500	340000	Maanshan City	Anhui Province	688	31.8407	12.6594	0.178607	30.5229	29.8065	-150544	32844	-0.00253199	4.68314	-1.45986	1.31785	1.34415	0.302658	18839.4	5228.43	0.00186326	3.93679	3.04261	0.98043	688	0.0781271	0.000379103
689	2	340522	340500	340000	Maanshan City	Anhui Province	689	30.1143	12.6932	0.176595	29.2481	29.8197	-149345	32810.4	-0.00250821	4.2869	-1.66176	0.866165	1.34207	0.302231	18818	5219.71	0.00185811	3.93579	3.02955	0.645396	689	0.0781293	0.000379125
690	2	340522	340500	340000	Maanshan City	Anhui Province	690	28.8617	12.7259	0.174621	27.9688	29.8339	-148086	32764.4	-0.00250326	3.92047	-1.87711	0.892876	1.35446	0.302887	18872.5	5230.51	0.00186049	3.94982	3.02764	0.659212	690	0.0781315	0.000379146
691	2	340522	340500	340000	Maanshan City	Anhui Province	691	30.4359	12.7541	0.17271	30.31	29.8481	-146769	32705.9	-0.00250414	3.56864	-2.08883	0.125924	1.34808	0.3032	18931.5	5240.39	0.00186208	3.96062	3.02545	0.0934095	691	0.0781336	0.000379167
692	2	340522	340500	340000	Maanshan City	Anhui Province	692	32	12.7794	0.171037	29.831	29.8576	-145445	32688	-0.00248935	3.2335	-2.24656	2.16901	1.3484	0.301904	18910.9	5226.31	0.00185406	3.94827	3.00983	1.60858	692	0.0781358	0.000379188
693	2	340522	340500	340000	Maanshan City	Anhui Province	693	31.2185	12.804	0.16972	28.8612	29.8628	-144179	32732.2	-0.00245604	2.90947	-2.35914	2.35728	1.35319	0.299598	18832.5	5195.52	0.00183936	3.92051	2.98452	1.74202	693	0.078138	0.000379209
694	2	340522	340500	340000	Maanshan City	Anhui Province	694	30.9648	12.8329	0.168607	28.7007	29.8671	-142921	32800.3	-0.00240432	2.6181	-2.49539	2.26403	1.35214	0.298961	18858.2	5188.99	0.00183497	3.91326	2.97452	1.6744	694	0.0781401	0.000379229
695	2	340522	340500	340000	Maanshan City	Anhui Province	695	26.2261	12.8587	0.167744	28.7565	29.8682	-141734	32921.5	-0.00233408	2.31523	-2.59562	-2.53043	1.35882	0.297515	18851.5	5170.46	0.00182634	3.89319	2.95613	-1.86223	695	0.0781423	0.00037925
696	2	340522	340500	340000	Maanshan City	Anhui Province	696	30.4056	12.881	0.167224	29.2423	29.8655	-140624	33119	-0.00224841	1.99402	-2.65678	1.16328	1.3479	0.29516	18796.2	5137.11	0.001812	3.85696	2.92722	0.863035	696	0.0781444	0.000379271
697	2	340522	340500	340000	Maanshan City	Anhui Province	697	28.7689	12.9047	0.166942	28.502	29.8596	-139573	33351.8	-0.002142	1.69054	-2.70291	0.266854	1.34801	0.293595	18782.7	5115.57	0.00180182	3.82679	2.90361	0.197962	697	0.0781465	0.000379291
698	2	340522	340500	340000	Maanshan City	Anhui Province	698	28.2891	12.9254	0.166894	27.9948	29.8501	-138865	33558.5	-0.00202885	1.46537	-2.68318	0.29431	1.35781	0.292652	18774.9	5101.07	0.00179424	3.80078	2.8843	0.216753	698	0.0611535	0.000210236
699	2	340522	340500	340000	Maanshan City	Anhui Province	699	27.5173	12.9236	0.16695	28.9404	29.8545	-138543	33617.8	-0.00202791	1.2809	-2.71989	-1.42314	1.35134	0.292455	18779.2	5100.3	0.00179414	3.80269	2.88466	-1.05313	699	0.038686	4.72771e-05
700	2	340522	340500	340000	Maanshan City	Anhui Province	700	29.2947	12.6106	0.180096	28.2634	29.796	-151613	32702.2	-0.00261505	5.2048	-1.24754	1.03133	1.35261	0.305654	19035.9	5282.9	0.00188626	3.96834	3.08015	0.762476	700	0.0328767	4.99385e-05
701	2	340522	340500	340000	Maanshan City	Anhui Province	701	26.3707	12.636	0.17858	28.9818	29.804	-150804	32659.7	-0.00259638	4.98452	-1.39454	-2.61103	1.35283	0.306244	19059.3	5287.17	0.00188649	3.97629	3.07805	-1.93005	701	0.0767914	0.000357959
702	2	340522	340500	340000	Maanshan City	Anhui Province	702	27.0274	12.6717	0.176633	28.7551	29.8154	-149683	32634.2	-0.0025675	4.62776	-1.58596	-1.72772	1.35198	0.306172	19049.1	5280.81	0.00188217	3.9775	3.06703	-1.27791	702	0.0781351	0.000379176
703	2	340522	340500	340000	Maanshan City	Anhui Province	703	30.3303	12.7059	0.174724	28.6944	29.8272	-148483	32611.9	-0.00255123	4.27709	-1.78254	1.63585	1.35849	0.30663	19082.6	5285.37	0.00188221	3.98669	3.06183	1.20417	703	0.0781373	0.000379197
704	2	340522	340500	340000	Maanshan City	Anhui Province	704	27.9419	12.7381	0.172803	29.7854	29.8401	-147220	32563.8	-0.00254958	3.95762	-1.99586	-1.84358	1.35801	0.307899	19181.2	5305.84	0.00188832	4.0076	3.06602	-1.35756	704	0.0781395	0.000379218
705	2	340522	340500	340000	Maanshan City	Anhui Province	705	27.1405	12.7638	0.171071	28.5227	29.85	-145966	32536.2	-0.00253791	3.63498	-2.15673	-1.38224	1.34953	0.307051	19182.5	5297.98	0.00188291	4.00158	3.05354	-1.02423	705	0.0781417	0.000379239
706	2	340522	340500	340000	Maanshan City	Anhui Province	706	25.1292	12.7878	0.169645	28.6955	29.8548	-144759	32561.7	-0.002509	3.33475	-2.26262	-3.56624	1.35738	0.304614	19097.1	5265.81	0.00186755	3.97247	3.02694	-2.6273	706	0.0781439	0.00037926
707	2	340522	340500	340000	Maanshan City	Anhui Province	707	30.4686	12.8145	0.168506	29.6668	29.8581	-143596	32620.6	-0.00246693	3.07103	-2.37467	0.801797	1.34701	0.303056	19062.9	5245.5	0.00185729	3.95305	3.00849	0.595243	707	0.078146	0.000379281
708	2	340522	340500	340000	Maanshan City	Anhui Province	708	25.087	12.8404	0.167677	28.8446	29.859	-142523	32725.4	-0.00240244	2.80381	-2.46605	-3.75762	1.36059	0.301076	19011.1	5218.03	0.00184488	3.92686	2.98555	-2.76175	708	0.0781482	0.000379302
709	2	340522	340500	340000	Maanshan City	Anhui Province	709	30.2511	12.8647	0.167062	29.2159	29.858	-141524	32872.1	-0.00232414	2.52811	-2.5423	1.03521	1.35559	0.298829	18952.5	5186.64	0.00183137	3.89484	2.95936	0.763656	709	0.0771461	0.000371314
710	2	340522	340500	340000	Maanshan City	Anhui Province	710	28.2398	12.8769	0.166728	29.7497	29.8529	-141169	32920.2	-0.00227902	2.508	-2.54457	-1.50985	1.35301	0.298162	18948.1	5175.19	0.00182597	3.87655	2.94651	-1.11592	710	0.00663718	2.33786e-06
711	2	340522	340500	340000	Maanshan City	Anhui Province	711	29.8447	12.8812	0.166845	27.9693	29.858	-140832	33018	-0.0022592	2.27076	-2.6027	1.87541	1.3582	0.296914	18894	5160.5	0.0018205	3.86916	2.93848	1.3808	711	0.0687996	0.000174114
712	2	340522	340500	340000	Maanshan City	Anhui Province	712	30.0899	12.892	0.166716	29.5335	29.8561	-140448	33103.1	-0.00221498	2.15515	-2.62672	0.556428	1.35194	0.296097	18877.5	5149.11	0.00181539	3.85513	2.92746	0.411576	712	0.0365999	6.51141e-06
713	2	340522	340500	340000	Maanshan City	Anhui Province	713	29.491	12.9076	0.166652	30.345	29.8529	-139895	33246.7	-0.00214309	1.96329	-2.65669	-0.85403	1.3478	0.294938	18851.2	5133.11	0.0018081	3.83509	2.91166	-0.633647	713	0.0585322	0.000107335
714	2	340522	340500	340000	Maanshan City	Anhui Province	714	32	12.9171	0.166868	28.6667	29.8495	-139492	33407.6	-0.00208085	1.75927	-2.6517	3.33326	1.35963	0.293222	18771.5	5106.57	0.00179703	3.80814	2.89124	2.45159	714	0.0237104	7.15057e-06
715	2	340522	340500	340000	Maanshan City	Anhui Province	715	28.7212	12.9327	0.166752	30.1729	29.8448	-139061	33513.1	-0.00200362	1.60267	-2.65368	-1.45168	1.3487	0.293318	18810	5109.83	0.00179691	3.80208	2.88624	-1.07636	715	0.0325122	3.15868e-05
716	2	340522	340500	340000	Maanshan City	Anhui Province	716	27.7143	12.9438	0.166599	27.9519	29.8408	-138859	33553	-0.00195297	1.54201	-2.64188	-0.237622	1.34835	0.293861	18858.2	5118.98	0.0017994	3.80298	2.88683	-0.176232	716	0.000906953	1.57343e-08
717	2	340522	340500	340000	Maanshan City	Anhui Province	717	28.3638	12.6518	0.176608	27.7746	29.8128	-149902	32473.1	-0.00262498	4.90521	-1.52892	0.589182	1.34969	0.309862	19271.5	5339.65	0.00190533	4.01819	3.10329	0.436532	717	0.0668475	0.000259772
718	2	340522	340500	340000	Maanshan City	Anhui Province	718	27.3133	12.6857	0.17478	28.212	29.8232	-148800	32442.4	-0.00260933	4.61189	-1.71837	-0.898713	1.36027	0.311168	19345.2	5354.5	0.0019094	4.03582	3.10535	-0.660689	718	0.0774596	0.000378412
719	2	340522	340500	340000	Maanshan City	Anhui Province	719	29.0179	12.7178	0.172997	30.4161	29.8324	-147637	32436.3	-0.00259039	4.29146	-1.88512	-1.39824	1.3415	0.311031	19354.8	5351.02	0.00190605	4.03648	3.095	-1.0423	719	0.0781454	0.000379269
720	2	340522	340500	340000	Maanshan City	Anhui Province	720	28.5391	12.7462	0.171272	28.4345	29.8415	-146467	32415	-0.00257648	3.99157	-2.04472	0.104564	1.35707	0.310625	19368.6	5347.06	0.00190233	4.03479	3.08432	0.0770512	720	0.0781476	0.000379291
721	2	340522	340500	340000	Maanshan City	Anhui Province	721	26.8598	12.7714	0.169728	27.4031	29.8482	-145295	32409	-0.00255632	3.70959	-2.17739	-0.543288	1.34538	0.309424	19351.4	5332.73	0.00189452	4.02204	3.06839	-0.403817	721	0.0781498	0.000379312
722	2	340522	340500	340000	Maanshan City	Anhui Province	722	28.999	12.7947	0.168626	29.2813	29.8503	-144254	32468.4	-0.0025185	3.44873	-2.25572	-0.282232	1.35468	0.306383	19226.7	5289.92	0.00187519	3.9832	3.03562	-0.208339	722	0.0762716	0.00037417
723	2	340522	340500	340000	Maanshan City	Anhui Province	723	29.3282	12.8227	0.16762	28.0682	29.8526	-143186	32534	-0.00246577	3.2246	-2.37259	1.25998	1.35595	0.305297	19223.1	5276.37	0.00186802	3.96917	3.02182	0.929224	723	0.0796738	0.000352004
724	2	340522	340500	340000	Maanshan City	Anhui Province	724	27.1454	12.8458	0.167113	28.675	29.8515	-142347	32665.9	-0.00239313	2.97683	-2.43052	-1.52952	1.34453	0.302213	19098.2	5230.96	0.0018488	3.92676	2.98787	-1.13759	724	0.0780058	0.000369365
725	2	340522	340500	340000	Maanshan City	Anhui Province	725	29.146	12.8674	0.166804	28.1001	29.8518	-141558	32828.6	-0.00231608	2.67962	-2.50169	1.04584	1.35435	0.299393	18991.2	5191.28	0.00183249	3.8904	2.95838	0.772211	725	0.0717614	0.00019665
726	2	340522	340500	340000	Maanshan City	Anhui Province	726	26.6404	12.8699	0.166557	29.3613	29.8481	-141644	32757.4	-0.00231402	2.82009	-2.48186	-2.72086	1.36339	0.300567	19062.8	5206.3	0.00183791	3.89654	2.96513	-1.99566	726	0.022914	4.9088e-06
727	2	340522	340500	340000	Maanshan City	Anhui Province	727	29.2971	12.7034	0.17291	28.3901	29.8285	-147816	32310.5	-0.00262673	4.5216	-1.82527	0.906933	1.34958	0.313644	19510.2	5390.61	0.00192109	4.06208	3.11943	0.672013	727	0.0664838	0.000156036
728	2	340522	340500	340000	Maanshan City	Anhui Province	728	27.2144	12.7277	0.17147	28.7462	29.8348	-146880	32285.3	-0.00261776	4.31877	-1.95474	-1.53171	1.34476	0.314264	19567.4	5399.17	0.00192284	4.07032	3.11798	-1.13902	728	0.0781535	0.000379342
729	2	340522	340500	340000	Maanshan City	Anhui Province	729	29.5031	12.7547	0.169879	28.6826	29.8421	-145765	32267.7	-0.00260038	4.0592	-2.10217	0.820437	1.3602	0.313906	19590.1	5395.74	0.00191965	4.06787	3.10848	0.603175	729	0.0781557	0.000379363
730	2	340522	340500	340000	Maanshan City	Anhui Province	730	29.4072	12.7776	0.168772	29.1356	29.8448	-144820	32316.8	-0.00256371	3.7894	-2.17282	0.271616	1.34797	0.310496	19441.1	5346.63	0.00189817	4.02435	3.07121	0.201499	730	0.0781579	0.000379384
731	2	340522	340500	340000	Maanshan City	Anhui Province	731	30.5278	12.7983	0.168059	28.1817	29.848	-144039	32386.2	-0.00252798	3.56622	-2.26344	2.34614	1.35349	0.308466	19363	5319.41	0.00188603	4.00164	3.05085	1.7334	731	0.0689668	0.000140503
732	2	340522	340500	340000	Maanshan City	Anhui Province	732	27.645	12.8297	0.167168	28.6653	29.8483	-142948	32502	-0.00245061	3.29437	-2.36177	-1.02033	1.35122	0.305553	19258.9	5277.18	0.00186734	3.9619	3.01799	-0.755118	732	0.0451326	0.000103479
733	2	340522	340500	340000	Maanshan City	Anhui Province	733	28.171	12.8475	0.166786	28.4655	29.8474	-142398	32579.5	-0.00239564	3.138	-2.40735	-0.294519	1.35824	0.303763	19194	5250.86	0.00185605	3.93575	2.99735	-0.21684	733	0.0476611	0.000130522
734	2	340522	340500	340000	Maanshan City	Anhui Province	734	29.8801	12.8727	0.166478	30.1957	29.8469	-141622	32749	-0.00230535	2.83851	-2.47967	-0.31561	1.33572	0.300636	19071.5	5206.49	0.00183776	3.89419	2.96399	-0.236284	734	0.00279409	1.27896e-07
735	2	340522	340500	340000	Maanshan City	Anhui Province	735	30.3267	12.8733	0.166464	29.3337	29.8469	-141606	32750.6	-0.00230351	2.83483	-2.48186	0.993015	1.35074	0.300634	19073	5206.57	0.00183777	3.89409	2.96389	0.735161	735	0.000606484	1.00882e-08
736	2	340522	340500	340000	Maanshan City	Anhui Province	736	27.7825	12.7175	0.171335	29.3225	29.8318	-146978	32180.4	-0.00264669	4.50074	-1.91628	-1.53995	1.35043	0.316638	19707.9	5434.37	0.00193623	4.09362	3.13968	-1.14034	736	0.0322522	4.45776e-05
737	2	340522	340500	340000	Maanshan City	Anhui Province	737	30.5103	12.7365	0.170165	29.3461	29.8358	-146221	32152.4	-0.00263749	4.35833	-2.0101	1.16415	1.32915	0.316893	19747.9	5437.7	0.00193618	4.09541	3.13609	0.875863	737	0.0764051	0.000372996
738	2	340522	340500	340000	Maanshan City	Anhui Province	738	28.0856	12.7602	0.168989	29.0811	29.8401	-145334	32173.8	-0.00260807	4.11218	-2.10329	-0.995522	1.35059	0.314703	19662.4	5405.84	0.001922	4.06776	3.10954	-0.737104	738	0.074843	0.000363179
739	2	340522	340500	340000	Maanshan City	Anhui Province	739	32	12.7811	0.168168	29.7168	29.8432	-144578	32225.8	-0.00257436	3.88891	-2.18398	2.28321	1.35181	0.312348	19565.1	5372.5	0.00190757	4.03925	3.0843	1.689	739	0.0614149	0.000175429
740	2	340522	340500	340000	Maanshan City	Anhui Province	740	28.1093	12.7965	0.167663	30.1599	29.8445	-144043	32275.4	-0.00254534	3.74465	-2.2393	-2.05069	1.35373	0.310716	19499.7	5349.59	0.00189743	4.01907	3.06712	-1.51484	740	0.0157376	1.44183e-05
741	2	340522	340500	340000	Maanshan City	Anhui Province	741	32	12.7466	0.169128	29.2623	29.836	-145678	32059.7	-0.0026412	4.35117	-2.04035	2.73774	1.34484	0.31741	19807	5443.74	0.00193688	4.09276	3.13406	2.03574	741	0.0640905	0.00023205
742	2	340522	340500	340000	Maanshan City	Anhui Province	742	31.2731	12.7582	0.168689	29.2032	29.8378	-145310	32085.1	-0.00262317	4.22665	-2.07793	2.06992	1.33335	0.315878	19735.9	5420.82	0.00192718	4.07332	3.11679	1.55242	742	0.0531469	9.55182e-05
743	2	340522	340500	340000	Maanshan City	Anhui Province	743	28.3917	12.7493	0.168709	28.5206	29.8358	-145506	31991.9	-0.00264902	4.39153	-2.04743	-0.128872	1.34963	0.318254	19866.6	5454.77	0.0019406	4.09722	3.13893	-0.0954869	743	0.00150227	5.6236e-08
744	3	340523	340500	340000	Maanshan City	Anhui Province	744	31.309	11.9614	0.211636	29.2591	30.0733	-151204	33007.5	-0.00260106	-1.95038	-2.99296	2.04989	1.3556	0.27634	18480.9	5217.76	0.00179617	3.74278	2.907	1.51216	744	0.0417024	0.000111512
745	3	340523	340500	340000	Maanshan City	Anhui Province	745	27.4877	11.9674	0.214008	27.7619	30.0862	-153065	32899	-0.00258516	-1.93877	-3.05421	-0.274185	1.35145	0.276447	18505	5225.19	0.00180195	3.74566	2.90353	-0.202881	745	0.00137034	4.20449e-08
746	3	340523	340500	340000	Maanshan City	Anhui Province	746	27.4447	11.9712	0.213157	27.6623	30.0845	-152407	32728.6	-0.00262698	-1.87041	-3.08874	-0.217628	1.34478	0.277677	18572.3	5242.93	0.00180787	3.75774	2.91082	-0.161831	746	0.0305516	2.86897e-05
747	3	340523	340500	340000	Maanshan City	Anhui Province	747	32	11.9736	0.213931	30.8677	30.0887	-153028	32674.2	-0.00262118	-1.85763	-3.11277	1.13235	1.33367	0.278034	18602.4	5251.17	0.00181204	3.76279	2.91254	0.849043	747	0.0261706	1.22638e-05
748	3	340523	340500	340000	Maanshan City	Anhui Province	748	30.1607	11.964	0.208091	30.0064	30.0593	-148212	32852.3	-0.00271268	-1.86808	-2.99508	0.154275	1.34453	0.27773	18519.6	5228.34	0.00179597	3.75054	2.91403	0.114742	748	0.0599543	0.000228685
749	3	340523	340500	340000	Maanshan City	Anhui Province	749	26.8055	11.9542	0.207148	28.9466	30.047	-147483	33135.9	-0.00266436	-1.92579	-2.86146	-2.14106	1.35718	0.275323	18356.8	5183.95	0.00177914	3.72236	2.89998	-1.57758	749	0.0046171	1.75483e-07
750	3	340523	340500	340000	Maanshan City	Anhui Province	750	29.2179	11.9787	0.211288	29.5866	30.0774	-150830	32516.6	-0.00272035	-1.74729	-3.1093	-0.368749	1.34913	0.280688	18750.7	5287.15	0.00182277	3.78592	2.9296	-0.273323	750	0.0664353	0.000258793
751	3	340523	340500	340000	Maanshan City	Anhui Province	751	27.5696	11.986	0.213053	28.6943	30.0831	-152293	32373.4	-0.00271605	-1.66938	-3.10033	-1.12473	1.34748	0.281421	18817.4	5301.28	0.00183217	3.79229	2.92967	-0.834692	751	0.0317545	8.10582e-06
752	3	340523	340500	340000	Maanshan City	Anhui Province	752	26.2235	11.9753	0.204984	28.6926	30.0487	-145104	32717.9	-0.00289209	-1.80433	-3.02401	-2.46909	1.34922	0.281086	18694.1	5269.26	0.00180808	3.77567	2.92879	-1.83001	752	0.0529274	0.000146453
753	3	340523	340500	340000	Maanshan City	Anhui Province	753	27.4606	11.9876	0.208606	29.2152	30.0586	-148069	32536.5	-0.00287375	-1.63871	-3.00284	-1.75454	1.34623	0.283594	18921.4	5318.07	0.00183335	3.80322	2.94091	-1.30329	753	0.0760635	0.000372134
754	3	340523	340500	340000	Maanshan City	Anhui Province	754	30.5753	11.9999	0.211492	29.7784	30.0569	-150404	32449.3	-0.00285663	-1.43541	-2.83162	0.796852	1.35263	0.285916	19122.8	5354.83	0.00185593	3.82284	2.95117	0.589115	754	0.0392069	6.24185e-05
755	3	340523	340500	340000	Maanshan City	Anhui Province	755	29.2758	11.9879	0.196132	28.8848	30.0053	-136654	33234.6	-0.00310467	-2.07555	-2.84971	0.391014	1.34361	0.280538	18522.2	5221.98	0.00178152	3.73704	2.90791	0.291018	755	0.0158468	3.50318e-06
756	3	340523	340500	340000	Maanshan City	Anhui Province	756	27.7017	11.9858	0.195936	28.4679	30.0001	-136676	33305	-0.00306532	-2.07368	-2.79315	-0.766164	1.35147	0.278909	18411.6	5193.96	0.00177134	3.71838	2.89546	-0.566914	756	0.0361216	3.10839e-05
757	3	340523	340500	340000	Maanshan City	Anhui Province	757	27.2807	11.9871	0.201876	29.2435	30.0307	-141290	32904.2	-0.00309981	-1.82462	-2.94691	-1.96283	1.35797	0.284395	18884	5304.29	0.00181926	3.79254	2.939	-1.44542	757	0.0596693	0.000168941
758	3	340523	340500	340000	Maanshan City	Anhui Province	758	30.571	11.9896	0.198081	30.1129	30.0169	-137944	33100.2	-0.0031499	-2.00744	-2.91339	0.458123	1.34273	0.282472	18681.5	5258.33	0.00179715	3.76018	2.92028	0.341187	758	0.0143514	6.14237e-06
759	3	340523	340500	340000	Maanshan City	Anhui Province	759	27.0962	11.9939	0.206207	28.3115	30.0354	-145050	32800.2	-0.00302689	-1.57672	-2.82844	-1.21539	1.34971	0.286563	19116.3	5350.03	0.00184443	3.81905	2.9537	-0.900479	759	0.0780211	0.000378178
760	3	340523	340500	340000	Maanshan City	Anhui Province	760	29.8315	12.0068	0.211299	28.4931	30.0321	-149065	32818.5	-0.00293964	-1.32076	-2.5107	1.3384	1.3502	0.286358	19179.2	5340.67	0.00185528	3.80668	2.94359	0.991259	760	0.0672167	0.000260649
761	3	340523	340500	340000	Maanshan City	Anhui Province	761	29.0765	12.0159	0.213595	28.9825	30.0185	-150461	32972.4	-0.00291304	-1.15097	-2.19329	0.0940579	1.34429	0.287427	19305.5	5346.77	0.00186806	3.80865	2.94937	0.0699687	761	0.0219563	9.90499e-06
762	3	340523	340500	340000	Maanshan City	Anhui Province	762	31.1556	12.0113	0.191364	28.2764	29.9741	-133332	33657.5	-0.0030079	-2.29694	-2.64142	2.87917	1.35926	0.281266	18500.9	5220.11	0.00177546	3.73576	2.91315	2.11819	762	0.0535692	0.000143428
763	3	340523	340500	340000	Maanshan City	Anhui Province	763	29.5741	11.9941	0.192381	28.0508	29.975	-134210	33624.8	-0.00297514	-2.21502	-2.63715	1.52323	1.35451	0.279525	18413.6	5196.54	0.00176906	3.72362	2.90634	1.12457	763	0.0373831	1.75793e-05
764	3	340523	340500	340000	Maanshan City	Anhui Province	764	29.8134	12.0045	0.194667	28.2772	29.9989	-135098	33360.9	-0.00315834	-2.1677	-2.8122	1.53618	1.36291	0.281716	18566	5232.04	0.00178282	3.73781	2.90721	1.12713	764	0.0736476	0.000352449
765	3	340523	340500	340000	Maanshan City	Anhui Province	765	27.3598	11.9888	0.193838	28.3549	29.988	-135150	33449.1	-0.00303298	-2.15319	-2.7346	-0.995113	1.36086	0.279633	18436.4	5202.37	0.00177227	3.7262	2.90561	-0.731241	765	0.0319809	2.07765e-05
766	3	340523	340500	340000	Maanshan City	Anhui Province	766	29.993	12.0018	0.199558	28.8822	30.016	-138168	33220.6	-0.00325157	-1.95355	-2.82438	1.11081	1.34909	0.285548	18927.9	5306.13	0.00181729	3.78194	2.93204	0.823373	766	0.0860142	0.000343253
767	3	340523	340500	340000	Maanshan City	Anhui Province	767	28.7524	11.995	0.198217	29.6199	30.0151	-137816	33155.1	-0.00317316	-2.01667	-2.87304	-0.867522	1.35423	0.28211	18653.4	5248.35	0.00179367	3.74941	2.91086	-0.6406	767	0.0232414	3.49727e-05
768	3	340523	340500	340000	Maanshan City	Anhui Province	768	27.7937	12.0053	0.205367	28.2544	30.0139	-142631	33290.7	-0.00317738	-1.59673	-2.56198	-0.460711	1.35173	0.287305	19181.1	5345.15	0.00184261	3.80093	2.94412	-0.34083	768	0.078029	0.00037825
769	3	340523	340500	340000	Maanshan City	Anhui Province	769	30.6168	12.0132	0.211366	28.8814	29.9993	-147197	33433.8	-0.00303668	-1.20245	-2.11237	1.73542	1.3288	0.288666	19409.2	5365.38	0.00186835	3.81241	2.95828	1.30601	769	0.0770233	0.000376771
770	3	340523	340500	340000	Maanshan City	Anhui Province	770	26.8	12.0185	0.213984	28.3231	30.0085	-150290	33139.4	-0.00291787	-1.1099	-2.04564	-1.52308	1.3536	0.287153	19307.1	5334.97	0.00186656	3.79911	2.94513	-1.1252	770	0.00577597	1.49661e-06
771	3	340523	340500	340000	Maanshan City	Anhui Province	771	29.8251	12.0317	0.216723	29.3746	29.954	-149831	33991.1	-0.00289659	-0.83514	-1.27201	0.450477	1.34496	0.288427	19484.9	5328.58	0.00187761	3.78981	2.95687	0.334938	771	0.00321337	1.54287e-07
772	3	340523	340500	340000	Maanshan City	Anhui Province	772	28.6844	12.023	0.214992	28.4058	29.9765	-149453	33662.7	-0.00294333	-0.940765	-1.6364	0.278618	1.35473	0.289256	19518.4	5359.41	0.00188146	3.81001	2.9651	0.205664	772	0.0466016	0.000101476
773	3	340523	340500	340000	Maanshan City	Anhui Province	773	29.1119	12.0196	0.214326	29.6127	30.0026	-150363	33200.8	-0.00291967	-1.04488	-1.96131	-0.500819	1.34884	0.28854	19418.7	5357.44	0.00187674	3.81398	2.9586	-0.371295	773	0.0190169	3.51844e-06
774	3	340523	340500	340000	Maanshan City	Anhui Province	774	31.945	12.2718	0.192319	29.1457	29.6163	-146234	37524.3	-0.000608419	-0.773066	1.28518	2.79928	1.35072	0.276836	18037.6	5001.55	0.00174988	3.61747	2.89258	2.07244	774	0.0067719	2.05343e-06
775	3	340523	340500	340000	Maanshan City	Anhui Province	775	28.081	12.2571	0.190935	28.9122	29.6526	-144424	37349.5	-0.00077756	-1.16812	0.845028	-0.831174	1.35346	0.276102	18044.1	5006.85	0.00174921	3.61537	2.88593	-0.61411	775	0.0531585	0.000179375
776	3	340523	340500	340000	Maanshan City	Anhui Province	776	28.4995	12.2272	0.190275	27.7206	29.6489	-143139	37452.8	-0.000783872	-1.34147	0.872504	0.778878	1.3503	0.276701	18125.3	5029	0.00175549	3.62896	2.8951	0.576817	776	0.00224129	4.38074e-08
777	3	340523	340500	340000	Maanshan City	Anhui Province	777	30.0575	12.2303	0.189267	28.7377	29.6857	-141923	37194.7	-0.000941923	-1.62503	0.410814	1.31984	1.34987	0.277251	18188	5048.61	0.00176016	3.6407	2.90122	0.977753	777	0.0362578	5.54409e-05
778	3	340523	340500	340000	Maanshan City	Anhui Province	778	27.0031	12.2149	0.188425	28.8006	29.7022	-140561	37100.5	-0.00103081	-1.84636	0.190335	-1.7975	1.3595	0.278345	18293.4	5078.91	0.00176848	3.66072	2.91478	-1.32218	778	0.0317942	2.16671e-05
779	3	340523	340500	340000	Maanshan City	Anhui Province	779	29.6204	12.1136	0.185826	28.9207	29.8218	-134206	35876.5	-0.00179961	-2.54666	-1.20991	0.699727	1.34874	0.282676	18635.3	5217.15	0.00179281	3.74669	2.95835	0.518801	779	0.0496905	0.000119576
780	3	340523	340500	340000	Maanshan City	Anhui Province	780	30.2691	12.0978	0.185756	28.7272	29.8196	-133843	35861.4	-0.00181588	-2.54014	-1.19597	1.54195	1.34273	0.282676	18648.8	5223.31	0.00179365	3.75131	2.96232	1.14837	780	0.0304309	7.08506e-06
781	3	340523	340500	340000	Maanshan City	Anhui Province	781	28.5984	12.0941	0.185855	28.3576	29.8749	-132908	35147.8	-0.00219407	-2.55965	-1.74905	0.240794	1.35581	0.283802	18657.4	5245.72	0.00179224	3.76167	2.95515	0.177602	781	0.0549368	0.000134215
782	3	340523	340500	340000	Maanshan City	Anhui Province	782	31.5497	12.0851	0.185805	28.2747	29.8414	-133295	35552.4	-0.00197913	-2.5375	-1.41752	3.27496	1.35595	0.282673	18632.2	5228.46	0.00179108	3.75339	2.9582	2.41525	782	0.0132395	1.59772e-06
783	3	340523	340500	340000	Maanshan City	Anhui Province	783	29.7559	12.0711	0.188009	29.7998	29.9462	-132321	34155.9	-0.00278646	-2.50611	-2.37594	-0.04385	1.3477	0.28281	18542.5	5229.01	0.00177689	3.73742	2.91385	-0.0325368	783	0.0663131	0.000108598
784	3	340523	340500	340000	Maanshan City	Anhui Province	784	29.8783	12.0857	0.187315	29.4183	29.9302	-132550	34408.6	-0.0026361	-2.52507	-2.22468	0.460048	1.33681	0.282513	18522.9	5219.69	0.00177566	3.73337	2.91422	0.344138	784	0.00441467	3.35884e-07
785	3	340523	340500	340000	Maanshan City	Anhui Province	785	31.1609	12.0465	0.190165	29.5954	29.9762	-132386	33735.8	-0.0030596	-2.44709	-2.64361	1.56559	1.34912	0.283988	18631.3	5256	0.00178519	3.75156	2.91914	1.16045	785	0.0757598	0.000371221
786	3	340523	340500	340000	Maanshan City	Anhui Province	786	27.867	12.0277	0.189299	27.4292	29.9548	-132446	33921.5	-0.00287925	-2.39534	-2.48126	0.437803	1.34221	0.282071	18534.3	5229.89	0.00177774	3.74367	2.92271	0.326179	786	0.00391799	3.80747e-07
787	3	340523	340500	340000	Maanshan City	Anhui Province	787	28.7769	12.033	0.194069	29.7371	29.9989	-133578	33543	-0.00329509	-2.31326	-2.77544	-0.960172	1.34837	0.285506	18791.6	5284.34	0.00179974	3.76111	2.91866	-0.712097	787	0.0780329	0.000378282
788	3	340523	340500	340000	Maanshan City	Anhui Province	788	31.5498	12.0255	0.199351	28.5845	30.0014	-136578	33661.9	-0.0033587	-2.03435	-2.60902	2.96529	1.3637	0.28543	18908.8	5288.25	0.00181048	3.75302	2.90923	2.17443	788	0.0780349	0.000378301
789	3	340523	340500	340000	Maanshan City	Anhui Province	789	29.4072	12.0221	0.205455	29.4289	29.99	-140693	33921.8	-0.00328255	-1.66616	-2.22617	-0.0217219	1.35055	0.285067	19046.1	5292.79	0.00182336	3.74569	2.90631	-0.0160837	789	0.078037	0.000378321
790	3	340523	340500	340000	Maanshan City	Anhui Province	790	25.5105	12.0213	0.211786	28.6628	29.967	-144921	34224.4	-0.00313865	-1.2225	-1.70991	-3.15231	1.35828	0.288773	19479.3	5359.73	0.00186634	3.79064	2.95255	-2.32082	790	0.078039	0.000378341
791	3	340523	340500	340000	Maanshan City	Anhui Province	791	29.1372	12.0345	0.217258	29.765	29.9417	-149530	34215.2	-0.0028926	-0.800149	-1.11276	-0.627774	1.35083	0.288401	19499.2	5324.09	0.00187713	3.78441	2.95691	-0.464732	791	0.0173309	1.41813e-06
792	3	340523	340500	340000	Maanshan City	Anhui Province	792	28.1833	12.0329	0.216536	28.5431	29.9351	-147984	34506	-0.00295333	-0.884809	-1.10231	-0.359758	1.35262	0.28817	19503	5326.85	0.0018726	3.77664	2.95343	-0.265972	792	0.0648874	0.000250896
793	3	340523	340500	340000	Maanshan City	Anhui Province	793	30.3412	12.3065	0.190547	29.3064	29.6972	-144705	36965.1	-0.000926676	-1.2663	0.267678	1.03475	1.3513	0.276828	18072	5022.32	0.00175298	3.62649	2.89401	0.765744	793	0.0063493	7.47905e-07
794	3	340523	340500	340000	Maanshan City	Anhui Province	794	30.6535	12.2872	0.190282	28.5519	29.6952	-144066	37014.5	-0.000934149	-1.34959	0.302267	2.10167	1.35308	0.276376	18061.6	5017.36	0.00175109	3.62148	2.88838	1.55325	794	0.0572795	0.000173903
795	3	340523	340500	340000	Maanshan City	Anhui Province	795	27.1697	12.253	0.188445	28.8785	29.733	-141027	36821.5	-0.00112568	-1.87809	-0.184471	-1.70872	1.35537	0.278681	18276.6	5080.11	0.00176817	3.66107	2.91344	-1.26071	795	0.0748399	0.000359877
796	3	340523	340500	340000	Maanshan City	Anhui Province	796	27.1618	12.2101	0.187786	27.668	29.7297	-139495	36880.1	-0.00116605	-2.03089	-0.143629	-0.506123	1.35426	0.278756	18335	5094	0.00177116	3.66917	2.91739	-0.373727	796	0.0212179	1.28445e-05
797	3	340523	340500	340000	Maanshan City	Anhui Province	797	27.0717	12.2098	0.186979	29.1687	29.7894	-137726	36371	-0.00145631	-2.33348	-0.838045	-2.097	1.35565	0.280762	18449.7	5141	0.00178076	3.69745	2.93037	-1.54686	797	0.0724122	0.000277291
798	3	340523	340500	340000	Maanshan City	Anhui Province	798	29.5044	12.1905	0.186875	28.0166	29.7734	-137485	36506.8	-0.00140291	-2.31732	-0.665254	1.48785	1.35451	0.28046	18462.3	5140.38	0.00178095	3.69755	2.93273	1.09844	798	0.0436296	1.02965e-05
799	3	340523	340500	340000	Maanshan City	Anhui Province	799	28.394	12.1604	0.186019	28.8535	29.8413	-134897	35785.8	-0.00183161	-2.60625	-1.39829	-0.459485	1.34929	0.284012	18658.1	5223.97	0.0017968	3.75099	2.9578	-0.340537	799	0.0767561	0.000373872
800	3	340523	340500	340000	Maanshan City	Anhui Province	800	27.5207	12.1507	0.186401	28.656	29.7966	-135872	36230	-0.00158828	-2.44693	-0.918547	-1.13537	1.34606	0.280838	18509.5	5165.14	0.00178295	3.71225	2.93736	-0.843476	800	0.00776712	2.41615e-06
801	3	340523	340500	340000	Maanshan City	Anhui Province	801	27.3612	12.1356	0.186201	28.719	29.898	-133394	35032.7	-0.00227817	-2.63053	-1.94652	-1.35776	1.36197	0.284556	18638.9	5241	0.00179067	3.75525	2.94052	-0.996906	801	0.0780347	0.000378293
802	3	340523	340500	340000	Maanshan City	Anhui Province	802	26.9137	12.1184	0.187884	27.8794	29.9415	-132967	34440.6	-0.00267414	-2.59068	-2.30146	-0.965781	1.35719	0.282259	18461.4	5199.01	0.00176923	3.71399	2.89079	-0.711601	802	0.0780367	0.000378313
803	3	340523	340500	340000	Maanshan City	Anhui Province	803	27.8378	12.0934	0.190329	29.1279	29.9797	-132483	33947.3	-0.00308537	-2.58585	-2.59971	-1.29009	1.34314	0.284169	18596	5237.74	0.0017793	3.72921	2.89061	-0.9605	803	0.0780388	0.000378333
804	3	340523	340500	340000	Maanshan City	Anhui Province	804	29.3104	12.0683	0.194334	29.1863	29.9938	-133166	33876.5	-0.00334694	-2.45958	-2.61609	0.124083	1.35272	0.285841	18794.6	5274.26	0.00179582	3.74224	2.89568	0.0917285	804	0.0780409	0.000378353
805	3	340523	340500	340000	Maanshan City	Anhui Province	805	29.0809	12.0552	0.19981	30.5561	29.9841	-135677	34167.8	-0.00339889	-2.13192	-2.33878	-1.47514	1.34038	0.284315	18830	5256.19	0.00179795	3.71586	2.87727	-1.10054	805	0.0780429	0.000378373
806	3	340523	340500	340000	Maanshan City	Anhui Province	806	29.1135	12.0426	0.206084	28.804	29.9631	-139035	34601.6	-0.0033257	-1.75669	-1.88889	0.309508	1.35489	0.284291	19010.2	5270.23	0.00181453	3.71503	2.88497	0.228437	806	0.0780449	0.000378393
807	3	340523	340500	340000	Maanshan City	Anhui Province	807	26.7449	12.0382	0.212499	28.6366	29.931	-142771	35083.5	-0.00315406	-1.3703	-1.27231	-1.89169	1.35354	0.285562	19280.9	5296.48	0.00183998	3.73131	2.91295	-1.39759	807	0.078047	0.000378412
808	3	340523	340500	340000	Maanshan City	Anhui Province	808	27.3626	12.0465	0.218664	28.7299	29.8879	-146317	35523.6	-0.00292893	-0.945992	-0.497433	-1.36738	1.36011	0.286487	19454.1	5295.3	0.00185792	3.74087	2.93657	-1.00535	808	0.0747103	0.000355578
809	3	340523	340500	340000	Maanshan City	Anhui Province	809	30.1758	12.0602	0.223022	29.0343	29.8442	-147591	36138.9	-0.00278924	-0.721354	0.177823	1.14143	1.35042	0.286542	19502.9	5287.97	0.00185893	3.73773	2.94348	0.84524	809	0.0148666	6.36716e-06
810	3	340523	340500	340000	Maanshan City	Anhui Province	810	28.0786	12.3357	0.18971	28.7983	29.7434	-143903	36627.4	-0.00110454	-1.49256	-0.321485	-0.719783	1.35142	0.277793	18124.5	5046.75	0.00175822	3.64245	2.90144	-0.532612	810	0.0216131	5.23857e-06
811	3	340523	340500	340000	Maanshan City	Anhui Province	811	29.1894	12.3228	0.189754	28.5953	29.7326	-143816	36719.5	-0.00106301	-1.49198	-0.18868	0.594152	1.35785	0.277942	18145.8	5049.86	0.00175978	3.64416	2.90425	0.43757	811	0.0478839	5.575e-05
812	3	340523	340500	340000	Maanshan City	Anhui Province	812	29.0763	12.3136	0.188593	28.6964	29.7751	-141761	36456.5	-0.00125876	-1.87425	-0.702128	0.379943	1.35436	0.279577	18261.7	5089.11	0.00176949	3.66856	2.91571	0.280533	812	0.0780364	0.000378304
813	3	340523	340500	340000	Maanshan City	Anhui Province	813	30.1911	12.2676	0.187358	28.5845	29.8231	-138518	36133.7	-0.00154949	-2.35496	-1.22917	1.60662	1.35369	0.282835	18490.9	5164.41	0.00178766	3.7153	2.93974	1.18684	813	0.0780385	0.000378325
814	3	340523	340500	340000	Maanshan City	Anhui Province	814	26.2991	12.2267	0.186542	28.2907	29.8736	-135749	35643.6	-0.0019227	-2.65466	-1.74577	-1.99154	1.358	0.286283	18694.5	5241.21	0.00180295	3.76376	2.95766	-1.46653	814	0.0780405	0.000378345
815	3	340523	340500	340000	Maanshan City	Anhui Province	815	28.1112	12.199	0.186907	28.5359	29.9182	-134243	35101.3	-0.00231634	-2.71367	-2.15031	-0.424716	1.3575	0.285546	18610.6	5228.32	0.00178974	3.747	2.92192	-0.312867	815	0.0780426	0.000378365
816	3	340523	340500	340000	Maanshan City	Anhui Province	816	28.8608	12.1746	0.18867	29.8872	29.952	-133639	34661.1	-0.00266466	-2.71695	-2.39332	-1.02637	1.3435	0.28307	18443	5181.93	0.00176821	3.70334	2.87038	-0.763954	816	0.0780447	0.000378385
817	3	340523	340500	340000	Maanshan City	Anhui Province	817	29.341	12.1421	0.19109	28.6292	29.9746	-133169	34333.4	-0.00301916	-2.66146	-2.50611	0.711839	1.34935	0.282599	18457.8	5181.41	0.00176472	3.68994	2.84917	0.527542	817	0.0780468	0.000378405
818	3	340523	340500	340000	Maanshan City	Anhui Province	818	28.4637	12.1129	0.194903	29.1009	29.9764	-133660	34354.9	-0.00325697	-2.48951	-2.37739	-0.63715	1.35696	0.281968	18521.1	5184.99	0.00176573	3.67369	2.83492	-0.469541	818	0.0780488	0.000378425
819	3	340523	340500	340000	Maanshan City	Anhui Province	819	26.7725	12.0849	0.20035	29.2399	29.963	-135281	34693.9	-0.00335384	-2.23509	-2.04744	-2.46737	1.36157	0.282366	18700.8	5213.89	0.00178044	3.67572	2.84153	-1.81215	819	0.0780509	0.000378444
820	3	340523	340500	340000	Maanshan City	Anhui Province	820	31.9853	12.0642	0.206831	29.7703	29.9334	-137798	35298.5	-0.00329582	-1.93297	-1.51175	2.21499	1.35255	0.282591	18910	5237.72	0.00179916	3.68171	2.85771	1.63764	820	0.0780529	0.000378464
821	3	340523	340500	340000	Maanshan City	Anhui Province	821	27.3953	12.0548	0.213915	27.4335	29.8939	-141108	35937.4	-0.00313007	-1.53744	-0.831122	-0.0381451	1.34503	0.285214	19289.3	5293.41	0.00183378	3.71859	2.90424	-0.0283601	821	0.0780549	0.000378484
822	3	340523	340500	340000	Maanshan City	Anhui Province	822	26.253	12.0623	0.220566	28.5926	29.8415	-144367	36591.2	-0.00286739	-1.12143	0.00510645	-2.33962	1.35122	0.283749	19304.7	5255.87	0.00183366	3.70218	2.90587	-1.73148	822	0.078057	0.000378503
823	3	340523	340500	340000	Maanshan City	Anhui Province	823	30.8707	12.0729	0.225392	30.0696	29.8056	-146425	37016.4	-0.00272096	-0.820932	0.604106	0.80104	1.35166	0.284712	19405	5266.92	0.00184232	3.71333	2.923	0.592634	823	0.0441895	6.98461e-05
824	3	340523	340500	340000	Maanshan City	Anhui Province	824	30.4644	12.4106	0.189687	29.7858	29.7835	-145120	36257.2	-0.00126015	-1.36412	-0.783077	0.678568	1.3456	0.277569	18036.6	5037.21	0.00175297	3.64274	2.89629	0.504285	824	0.0338837	1.42706e-05
825	3	340523	340500	340000	Maanshan City	Anhui Province	825	30.9241	12.4092	0.189448	29.0007	29.7907	-144716	36217.1	-0.00129436	-1.43806	-0.8671	1.92341	1.35351	0.277647	18038.9	5038.49	0.001753	3.6435	2.89477	1.42106	825	0.046961	9.37833e-05
826	3	340523	340500	340000	Maanshan City	Anhui Province	826	26.2558	12.3801	0.188644	27.492	29.8139	-142627	36129	-0.00141308	-1.80869	-1.13877	-1.23618	1.35219	0.279313	18154.4	5072.36	0.00176242	3.66364	2.90366	-0.914208	826	0.0780443	0.000378376
827	3	340523	340500	340000	Maanshan City	Anhui Province	827	29.3207	12.3375	0.187775	29.594	29.86	-139408	35911.1	-0.00167075	-2.34926	-1.6604	-0.27326	1.35376	0.284677	18489.8	5176.84	0.00179132	3.73076	2.94251	-0.201853	827	0.0780464	0.000378396
828	3	340523	340500	340000	Maanshan City	Anhui Province	828	31.2496	12.2947	0.187111	29.2326	29.9047	-136505	35583.9	-0.00201498	-2.69565	-2.1257	2.01701	1.34116	0.289639	18786	5275.37	0.00181495	3.79272	2.96752	1.50393	828	0.0780485	0.000378416
829	3	340523	340500	340000	Maanshan City	Anhui Province	829	27.3864	12.261	0.187392	28.9509	29.9335	-134925	35209.4	-0.00234096	-2.74841	-2.35168	-1.56442	1.35138	0.287258	18626.1	5227.11	0.00179282	3.75255	2.91214	-1.15764	829	0.0780506	0.000378437
830	3	340523	340500	340000	Maanshan City	Anhui Province	830	30.3943	12.2254	0.189079	28.0115	29.9555	-134109	34907.9	-0.00265793	-2.76906	-2.43546	2.38287	1.34295	0.284108	18451.3	5170.48	0.00176935	3.70257	2.85679	1.77436	830	0.0780527	0.000378457
831	3	340523	340500	340000	Maanshan City	Anhui Province	831	28.442	12.1887	0.191694	28.791	29.9646	-133719	34742.6	-0.00295756	-2.67991	-2.37907	-0.349023	1.3518	0.281653	18359.6	5137.38	0.00175376	3.6636	2.81866	-0.258192	831	0.0780547	0.000378476
832	3	340523	340500	340000	Maanshan City	Anhui Province	832	28.9238	12.1565	0.195299	28.7832	29.9555	-133937	34863.3	-0.00316649	-2.5154	-2.118	0.140612	1.35025	0.279084	18313.7	5113.29	0.00174176	3.62369	2.78856	0.104138	832	0.0780568	0.000378496
833	3	340523	340500	340000	Maanshan City	Anhui Province	833	29.3959	12.124	0.200401	28.9534	29.9355	-134989	35267	-0.00325316	-2.35205	-1.71091	0.442479	1.34487	0.278741	18449.9	5140.47	0.00174954	3.61784	2.79092	0.329013	833	0.0780588	0.000378516
834	3	340523	340500	340000	Maanshan City	Anhui Province	834	29.905	12.0941	0.207295	28.9042	29.9004	-136855	35970.2	-0.00321433	-2.1216	-1.1274	1.00084	1.34586	0.281007	18804.5	5209.6	0.00178111	3.65405	2.82995	0.743639	834	0.0780609	0.000378536
835	3	340523	340500	340000	Maanshan City	Anhui Province	835	28.7444	12.0828	0.214921	27.9282	29.8498	-139624	36822.9	-0.00301814	-1.75349	-0.366944	0.816222	1.35907	0.28216	19075.6	5242.02	0.00180501	3.67853	2.86325	0.600574	835	0.0780629	0.000378555
836	3	340523	340500	340000	Maanshan City	Anhui Province	836	30.2056	12.0847	0.222653	30.6333	29.7897	-142639	37679.8	-0.00273212	-1.30574	0.490096	-0.427668	1.3393	0.281408	19145.1	5226.87	0.00181093	3.67635	2.87492	-0.319321	836	0.0780649	0.000378575
837	3	340523	340500	340000	Maanshan City	Anhui Province	837	28.4802	12.092	0.228299	29.058	29.749	-144821	38251.8	-0.0025271	-0.999795	1.08793	-0.577799	1.35578	0.279849	19050.7	5196.56	0.00180356	3.65926	2.86821	-0.426175	837	0.0524631	0.000144335
838	3	340523	340500	340000	Maanshan City	Anhui Province	838	30.4978	12.4442	0.189362	30.5517	29.8067	-145235	36077.5	-0.00136268	-1.3794	-1.04089	-0.0538994	1.33473	0.278171	18038.4	5044.85	0.00175369	3.65219	2.89949	-0.0403823	838	0.00120336	2.2078e-08
839	3	340523	340500	340000	Maanshan City	Anhui Province	839	30.0395	12.4459	0.189147	28.9045	29.8184	-144774	36030.4	-0.00140808	-1.50357	-1.17146	1.13506	1.35398	0.279575	18120	5070.21	0.00176135	3.67027	2.91141	0.838317	839	0.0182642	1.4493e-05
840	3	340523	340500	340000	Maanshan City	Anhui Province	840	28.4588	12.4825	0.188449	29.3808	29.8538	-144081	35808.5	-0.00158463	-1.64652	-1.56975	-0.921936	1.34986	0.281468	18179.5	5091.31	0.00176639	3.6923	2.91893	-0.682985	840	0.0231777	1.5273e-05
841	3	340523	340500	340000	Maanshan City	Anhui Province	841	28.9542	12.4477	0.188272	28.4892	29.8545	-142861	35856.6	-0.00159403	-1.84703	-1.59034	0.465059	1.35331	0.2817	18211.3	5098.1	0.00176887	3.69242	2.91648	0.343646	841	0.0753136	0.00032875
842	3	340523	340500	340000	Maanshan City	Anhui Province	842	30.9776	12.4126	0.187921	28.2098	29.8981	-139999	35745.3	-0.00182782	-2.38166	-2.09219	2.76783	1.35074	0.288574	18608.1	5221.12	0.00180558	3.77356	2.96345	2.04912	842	0.0780544	0.000378468
843	3	340523	340500	340000	Maanshan City	Anhui Province	843	29.3373	12.366	0.187405	28.7034	29.9318	-137214	35549.6	-0.00210763	-2.68606	-2.46755	0.63381	1.3531	0.292782	18853.5	5296.95	0.00182496	3.82048	2.97366	0.468413	843	0.0780565	0.000378488
844	3	340523	340500	340000	Maanshan City	Anhui Province	844	28.1464	12.3251	0.187556	27.5736	29.9466	-135457	35294.5	-0.00237307	-2.74806	-2.53267	0.572813	1.33282	0.289218	18641.8	5222.95	0.00179691	3.76191	2.90584	0.429776	844	0.0780586	0.000378508
845	3	340523	340500	340000	Maanshan City	Anhui Province	845	27.9015	12.2813	0.189055	28.2607	29.9573	-134286	35118.6	-0.00267276	-2.77861	-2.4766	-0.359183	1.35547	0.286084	18493.2	5168.44	0.00177407	3.71243	2.85211	-0.264988	845	0.0780607	0.000378528
846	3	340523	340500	340000	Maanshan City	Anhui Province	846	29.5739	12.2387	0.191657	29.6557	29.9534	-133638	35115.5	-0.00294009	-2.7223	-2.24341	-0.0817695	1.33472	0.282487	18357.4	5120.72	0.00175116	3.65867	2.80597	-0.0612634	846	0.0780627	0.000378548
847	3	340523	340500	340000	Maanshan City	Anhui Province	847	27.8589	12.2007	0.19515	28.0223	29.9339	-133540	35362.6	-0.0031211	-2.62221	-1.83606	-0.163352	1.35147	0.278959	18269	5089.2	0.00173319	3.60992	2.77038	-0.12087	847	0.0780648	0.000378568
848	3	340523	340500	340000	Maanshan City	Anhui Province	848	25.5257	12.1674	0.200219	27.356	29.9052	-134294	35894.8	-0.00317186	-2.53256	-1.34396	-1.83025	1.34542	0.277754	18357.8	5109.72	0.00173419	3.59593	2.76537	-1.36036	848	0.0780668	0.000378588
849	3	340523	340500	340000	Maanshan City	Anhui Province	849	29.1177	12.1368	0.207401	28.2892	29.8605	-135919	36734.2	-0.00307613	-2.31695	-0.722098	0.828501	1.35403	0.27913	18648	5172.52	0.00175804	3.62379	2.79566	0.61188	849	0.0780689	0.000378607
850	3	340523	340500	340000	Maanshan City	Anhui Province	850	29.1571	12.1175	0.215515	29.3194	29.8008	-138280	37765.6	-0.00282921	-1.95552	0.0469767	-0.1623	1.35266	0.279026	18832	5191.69	0.00177385	3.64126	2.81901	-0.119986	850	0.0780709	0.000378627
851	3	340523	340500	340000	Maanshan City	Anhui Province	851	26.7015	12.1128	0.224317	28.8116	29.7347	-141071	38772.9	-0.00251433	-1.50813	0.916662	-2.11005	1.34548	0.279125	18954.3	5202.18	0.00178718	3.65624	2.84169	-1.56825	851	0.0780729	0.000378646
852	3	340523	340500	340000	Maanshan City	Anhui Province	852	26.8954	12.1216	0.232036	28.6659	29.686	-143749	39456.2	-0.00228345	-1.12291	1.66043	-1.7705	1.35118	0.280845	19071.5	5234.29	0.00180237	3.68021	2.86945	-1.31034	852	0.0607384	0.000218839
853	3	340523	340500	340000	Maanshan City	Anhui Province	853	27.9893	12.5504	0.187091	28.6265	29.9114	-142368	35526.8	-0.00188745	-1.87144	-2.28401	-0.637156	1.35595	0.28766	18424.9	5155.32	0.00178767	3.7595	2.94875	-0.469895	853	0.044717	1.84956e-05
854	3	340523	340500	340000	Maanshan City	Anhui Province	854	27.5491	12.5183	0.187771	28.3145	29.8944	-142868	35635.8	-0.00178678	-1.87075	-2.05261	-0.765454	1.3634	0.286138	18388.3	5150.73	0.00178535	3.74508	2.94659	-0.561429	854	0.06325	0.000226469
855	3	340523	340500	340000	Maanshan City	Anhui Province	855	28.1897	12.5498	0.186976	29.5061	29.9201	-141860	35508.3	-0.00193071	-1.96302	-2.39007	-1.31635	1.34789	0.289216	18502.1	5177.16	0.00179493	3.7763	2.95685	-0.976601	855	0.00416595	6.68448e-07
856	3	340523	340500	340000	Maanshan City	Anhui Province	856	29.6899	12.4922	0.187354	29.1468	29.9237	-140454	35575.6	-0.00195965	-2.26855	-2.4098	0.543052	1.34736	0.290533	18609.8	5216.55	0.00180567	3.78995	2.96298	0.403051	856	0.0774116	0.000377872
857	3	340523	340500	340000	Maanshan City	Anhui Province	857	28.3213	12.4455	0.186917	28.2065	29.9517	-137799	35452.2	-0.00218659	-2.5916	-2.72636	0.114736	1.34987	0.295163	18871	5292.43	0.00182822	3.83663	2.97143	0.0849977	857	0.0780645	0.00037856
858	3	340523	340500	340000	Maanshan City	Anhui Province	858	29.5262	12.3984	0.187103	29.4058	29.9541	-135713	35338.7	-0.00240713	-2.70376	-2.6508	0.12038	1.34879	0.290843	18625.2	5202.99	0.00179705	3.76421	2.89602	0.0892509	858	0.0780666	0.00037858
859	3	340523	340500	340000	Maanshan City	Anhui Province	859	29.2756	12.3466	0.188516	29.164	29.9554	-134063	35331	-0.00268902	-2.81599	-2.48022	0.111582	1.34543	0.288561	18550.8	5165.42	0.00178	3.72511	2.85206	0.082934	859	0.0780687	0.0003786
860	3	340523	340500	340000	Maanshan City	Anhui Province	860	28.4578	12.2968	0.190944	28.8903	29.939	-132992	35477.7	-0.0029364	-2.81627	-2.0719	-0.432543	1.35053	0.284141	18394.1	5108.97	0.00175215	3.66115	2.80103	-0.320276	860	0.0780707	0.00037862
861	3	340523	340500	340000	Maanshan City	Anhui Province	861	28.3192	12.2543	0.194291	28.716	29.9085	-132569	35857.3	-0.00307303	-2.77763	-1.53675	-0.396787	1.35322	0.280237	18299	5080.41	0.00173185	3.60994	2.76344	-0.293217	861	0.0780728	0.00037864
862	3	340523	340500	340000	Maanshan City	Anhui Province	862	31.2023	12.2179	0.199526	29.1449	29.8689	-133146	36555.7	-0.003064	-2.73307	-0.959921	2.05738	1.34824	0.278159	18341.5	5096.08	0.00172762	3.59097	2.75137	1.52597	862	0.0780748	0.000378659
863	3	340523	340500	340000	Maanshan City	Anhui Province	863	29.7625	12.185	0.207051	29.9278	29.8145	-134679	37593.1	-0.00288644	-2.53651	-0.32043	-0.165309	1.35047	0.27793	18517.4	5141.74	0.00174029	3.6053	2.76623	-0.122408	863	0.0780769	0.000378679
864	3	340523	340500	340000	Maanshan City	Anhui Province	864	30.8494	12.159	0.215901	30.0955	29.7492	-136940	38733.6	-0.00258355	-2.19242	0.427131	0.753907	1.34012	0.278197	18717.4	5181.98	0.00175849	3.63339	2.79492	0.562568	864	0.0780789	0.000378699
865	3	340523	340500	340000	Maanshan City	Anhui Province	865	30.765	12.147	0.225803	29.5301	29.6793	-139794	39818.4	-0.00222946	-1.73475	1.28818	1.23486	1.34836	0.279092	18878.1	5217.88	0.00177763	3.66583	2.82843	0.915821	865	0.0780809	0.000378718
866	3	340523	340500	340000	Maanshan City	Anhui Province	866	29.2936	12.1531	0.235202	27.9249	29.6198	-142609	40698.1	-0.0019176	-1.31097	2.09032	1.36865	1.35731	0.280926	18962.3	5251.91	0.00179421	3.6947	2.85817	1.00836	866	0.0690153	0.000293357
867	3	340523	340500	340000	Maanshan City	Anhui Province	867	26.6826	12.5545	0.186964	28.043	29.9194	-142029	35503	-0.00192616	-1.92794	-2.38254	-1.36031	1.36049	0.289087	18494	5174.59	0.00179418	3.77541	2.95697	-0.999868	867	0.00534397	9.21745e-07
868	3	340523	340500	340000	Maanshan City	Anhui Province	868	28.5101	12.6127	0.185485	29.5862	29.9434	-141539	35274.3	-0.00205545	-1.84801	-2.70338	-1.0761	1.35327	0.292307	18606.2	5192.66	0.00180283	3.80994	2.96764	-0.795187	868	0.0400944	1.5827e-05
869	3	340523	340500	340000	Maanshan City	Anhui Province	869	27.3288	12.5683	0.185853	28.5392	29.9457	-140255	35360.6	-0.0020861	-2.13449	-2.70847	-1.21041	1.35312	0.293039	18658.6	5210.95	0.00180767	3.81202	2.96316	-0.894531	869	0.0782096	0.000277186
870	3	340523	340500	340000	Maanshan City	Anhui Province	870	26.2609	12.5271	0.185471	28.3934	29.958	-137936	35326.2	-0.00224199	-2.42564	-2.82339	-2.1325	1.3596	0.294951	18760.4	5231.76	0.00181435	3.8202	2.94767	-1.56848	870	0.0780725	0.000378631
871	3	340523	340500	340000	Maanshan City	Anhui Province	871	30.0243	12.4729	0.185835	28.3112	29.9534	-135554	35377.9	-0.00243902	-2.62348	-2.6634	1.71308	1.35446	0.291857	18602.9	5167.72	0.0017927	3.76135	2.88583	1.26477	871	0.0780746	0.000378652
872	3	340523	340500	340000	Maanshan City	Anhui Province	872	31.4811	12.4162	0.187023	29.8774	29.9436	-133426	35517.6	-0.00268826	-2.82905	-2.36027	1.6037	1.3477	0.2898	18554.7	5136.65	0.00177861	3.72233	2.84423	1.18995	872	0.0780767	0.000378672
873	3	340523	340500	340000	Maanshan City	Anhui Province	873	29.9106	12.3591	0.189217	29.1956	29.9187	-131883	35796.3	-0.00291406	-2.93601	-1.84267	0.714999	1.35899	0.286153	18462.9	5100.33	0.00175657	3.669	2.801	0.526125	873	0.0780787	0.000378692
874	3	340523	340500	340000	Maanshan City	Anhui Province	874	31.4791	12.3122	0.192725	30.6795	29.8797	-131242	36333	-0.00300302	-2.97593	-1.2279	0.799545	1.33351	0.282453	18392.4	5081.83	0.00173765	3.62256	2.76584	0.59958	874	0.0780808	0.000378711
875	3	340523	340500	340000	Maanshan City	Anhui Province	875	27.5593	12.2709	0.198355	28.5325	29.8302	-131816	37204.5	-0.00292193	-2.95838	-0.586298	-0.973236	1.3497	0.279819	18401.9	5099.18	0.00173087	3.60327	2.74905	-0.721077	875	0.0780828	0.000378731
876	3	340523	340500	340000	Maanshan City	Anhui Province	876	30.4477	12.2349	0.20635	28.4418	29.7696	-133395	38372.8	-0.00267032	-2.8045	0.0522166	2.00591	1.3529	0.278997	18519.3	5147.44	0.00173929	3.61661	2.75877	1.48267	876	0.0780849	0.000378751
877	3	340523	340500	340000	Maanshan City	Anhui Province	877	28.4077	12.2063	0.215889	27.7263	29.7006	-135786	39591.2	-0.00229871	-2.48442	0.765029	0.681421	1.34666	0.279243	18684	5201.96	0.00175572	3.6483	2.78728	0.506009	877	0.0780869	0.00037877
878	3	340523	340500	340000	Maanshan City	Anhui Province	878	29.6312	12.1916	0.226595	27.6844	29.6275	-138698	40777.2	-0.00186866	-2.04417	1.55104	1.94678	1.35006	0.279328	18737	5227.32	0.00176824	3.67293	2.81199	1.44199	878	0.0780889	0.00037879
879	3	340523	340500	340000	Maanshan City	Anhui Province	879	27.3712	12.1937	0.242868	27.7452	29.5305	-143140	42213.8	-0.00126503	-1.3712	2.71509	-0.374067	1.35757	0.283084	18857.1	5294.27	0.00179835	3.73204	2.86558	-0.275543	879	0.0304032	4.23318e-06
880	3	340523	340500	340000	Maanshan City	Anhui Province	880	29.1026	12.1923	0.237716	29.9037	29.559	-141728	41777.9	-0.00146786	-1.58035	2.38713	-0.801163	1.35099	0.282673	18901.8	5291.97	0.00179503	3.72599	2.85872	-0.593021	880	0.0755647	0.000359006
881	3	340523	340500	340000	Maanshan City	Anhui Province	881	29.0214	12.2043	0.243709	29.6789	29.5116	-142959	42562	-0.00106051	-1.48487	2.73631	-0.65743	1.35627	0.28233	18726.9	5280.42	0.00179064	3.72513	2.85189	-0.484735	881	0.0143352	4.64937e-06
882	3	340523	340500	340000	Maanshan City	Anhui Province	882	28.4632	12.6407	0.184863	28.8644	29.9438	-141953	35164.7	-0.00206218	-1.68005	-2.7262	-0.401208	1.35535	0.291505	18545.9	5170.01	0.00179625	3.80223	2.9612	-0.296018	882	0.00213533	1.32268e-07
883	3	340523	340500	340000	Maanshan City	Anhui Province	883	26.7336	12.6498	0.184553	28.9355	29.9443	-141969	35120.3	-0.00206879	-1.63315	-2.73925	-2.20188	1.36419	0.291125	18517.9	5158.96	0.00179302	3.79762	2.95649	-1.61406	883	0.00992796	3.67791e-06
884	3	340523	340500	340000	Maanshan City	Anhui Province	884	28.0014	12.6662	0.182858	28.015	29.9618	-140189	34988	-0.0021811	-1.81063	-2.95336	-0.0135861	1.35253	0.294444	18682.5	5181.9	0.00180359	3.82775	2.9569	-0.010045	884	0.0425129	3.04153e-05
885	3	340523	340500	340000	Maanshan City	Anhui Province	885	28.3499	12.6372	0.184005	28.5104	29.9567	-140405	35118.8	-0.00214827	-1.89802	-2.87446	-0.16053	1.35052	0.293939	18663.6	5190.06	0.00180451	3.82195	2.95999	-0.118865	885	0.0701258	0.00029136
886	3	340523	340500	340000	Maanshan City	Anhui Province	886	29.6361	12.598	0.183347	28.7539	29.9564	-137685	35190.3	-0.00227017	-2.24131	-2.83989	0.882145	1.35546	0.293328	18629.3	5156.13	0.00179488	3.79195	2.91854	0.650807	886	0.0780805	0.000378703
887	3	340523	340500	340000	Maanshan City	Anhui Province	887	26.701	12.542	0.183786	28.6169	29.9479	-135112	35366.8	-0.00245359	-2.54494	-2.60838	-1.91587	1.34904	0.291912	18575.3	5122	0.00178388	3.75244	2.87374	-1.42018	887	0.0780826	0.000378723
888	3	340523	340500	340000	Maanshan City	Anhui Province	888	29.7982	12.4828	0.184656	28.5384	29.928	-132512	35636	-0.00268086	-2.83506	-2.1835	1.25976	1.35528	0.290695	18584.1	5105.68	0.00177651	3.72113	2.8395	0.92952	888	0.0780847	0.000378743
889	3	340523	340500	340000	Maanshan City	Anhui Province	889	29.4626	12.4251	0.186617	28.6912	29.8949	-130594	36056.1	-0.00286944	-3.06555	-1.5701	0.771438	1.36205	0.287838	18540.3	5083.32	0.00176008	3.67617	2.80126	0.566382	889	0.0780867	0.000378763
890	3	340523	340500	340000	Maanshan City	Anhui Province	890	29.0092	12.3701	0.190333	29.4105	29.8509	-129891	36718.6	-0.00290061	-3.21467	-0.914015	-0.401254	1.35036	0.285001	18528.4	5087.44	0.00174764	3.64512	2.77427	-0.297147	890	0.0780888	0.000378783
891	3	340523	340500	340000	Maanshan City	Anhui Province	891	28.3462	12.3246	0.196402	27.8721	29.7952	-130536	37710.4	-0.0027477	-3.23939	-0.253808	0.474039	1.34451	0.282273	18512.8	5111.34	0.00174105	3.62867	2.75612	0.352574	891	0.0780908	0.000378803
892	3	340523	340500	340000	Maanshan City	Anhui Province	892	26.4512	12.2872	0.20471	28.7413	29.7295	-132206	38941.8	-0.00242173	-3.12587	0.383005	-2.29013	1.35054	0.281093	18574.1	5167.16	0.00174672	3.64114	2.76223	-1.69572	892	0.0780929	0.000378823
893	3	340523	340500	340000	Maanshan City	Anhui Province	893	27.1372	12.2607	0.215323	28.6274	29.6573	-134628	40270.3	-0.00200576	-2.89749	1.09721	-1.49017	1.34754	0.283351	18837.7	5270.61	0.00177368	3.70051	2.80746	-1.10585	893	0.0780949	0.000378842
894	3	340523	340500	340000	Maanshan City	Anhui Province	894	30.7238	12.245	0.226902	30.5525	29.5813	-137764	41573.7	-0.00146819	-2.44278	1.76184	0.171281	1.34202	0.281576	18696.2	5264.46	0.00177253	3.70036	2.81205	0.12763	894	0.0780969	0.000378862
895	3	340523	340500	340000	Maanshan City	Anhui Province	895	28.6659	12.2113	0.243602	28.8879	29.5038	-142710	42704.8	-0.000965162	-1.5756	2.71784	-0.22202	1.34969	0.282184	18680.7	5277.67	0.00178805	3.72423	2.84653	-0.164497	895	0.00583539	2.3788e-07
896	3	340523	340500	340000	Maanshan City	Anhui Province	896	30.0817	12.2355	0.238836	29.8967	29.509	-140859	42639.6	-0.000961875	-1.97846	2.49876	0.184934	1.34714	0.284324	18807.2	5321.91	0.00179637	3.75036	2.85487	0.137279	896	0.0780356	0.000378644
897	3	340523	340500	340000	Maanshan City	Anhui Province	897	30.4826	12.2296	0.245259	29.3478	29.475	-142587	43159.7	-0.000666251	-1.70881	2.7959	1.13486	1.3616	0.283529	18664.8	5299.86	0.00179299	3.74302	2.85107	0.833481	897	0.0412072	4.2682e-05
898	3	340523	340500	340000	Maanshan City	Anhui Province	898	26.3328	12.2383	0.24465	27.305	29.4696	-142203	43252.5	-0.00059402	-1.81093	2.75454	-0.972201	1.34142	0.283878	18660.7	5305.67	0.00179371	3.74712	2.85014	-0.724753	898	0.0335293	2.11737e-05
899	3	340523	340500	340000	Maanshan City	Anhui Province	899	27.302	12.6653	0.182254	29.3436	29.9656	-139356	34973.1	-0.00222252	-1.90258	-2.99734	-2.04163	1.36071	0.295584	18749.3	5189.51	0.00180743	3.83647	2.95479	-1.50041	899	0.0145114	7.00852e-06
900	3	340523	340500	340000	Maanshan City	Anhui Province	900	26.5016	12.6594	0.182254	27.7878	29.9642	-139093	34995.3	-0.00222773	-1.94331	-2.97863	-1.28623	1.34348	0.295207	18728.7	5181.72	0.00180487	3.82935	2.94861	-0.957388	900	0.005141	1.05094e-06
901	3	340523	340500	340000	Maanshan City	Anhui Province	901	31.0528	12.6847	0.180137	28.6693	29.9554	-137633	34914.5	-0.00226037	-1.93385	-2.91029	2.38356	1.35485	0.293184	18634.7	5120.15	0.00178742	3.79563	2.91188	1.75928	901	0.0372147	7.95085e-06
902	3	340523	340500	340000	Maanshan City	Anhui Province	902	27.2868	12.6538	0.180856	28.0417	29.9531	-136928	35042.6	-0.00229367	-2.1188	-2.83649	-0.754933	1.35737	0.292797	18610.4	5113.87	0.00178491	3.78216	2.90063	-0.556174	902	0.0715816	0.000297343
903	3	340523	340500	340000	Maanshan City	Anhui Province	903	29.2218	12.6076	0.181035	29.2412	29.9367	-134425	35298.7	-0.00243006	-2.45632	-2.51788	-0.0193777	1.34642	0.291341	18559.2	5075.76	0.00177346	3.74094	2.85967	-0.0143921	903	0.0780906	0.000378795
904	3	340523	340500	340000	Maanshan City	Anhui Province	904	29.1185	12.5506	0.18168	29.2004	29.9079	-131613	35689	-0.0026219	-2.80479	-2.00049	-0.0819582	1.35958	0.290551	18589.3	5062.49	0.00176867	3.71094	2.82906	-0.060282	904	0.0780927	0.000378815
905	3	340523	340500	340000	Maanshan City	Anhui Province	905	29.5587	12.4896	0.183311	29.119	29.8713	-129398	36216.6	-0.00277531	-3.17471	-1.34928	0.43966	1.35051	0.291035	18739.5	5094.1	0.0017739	3.7088	2.82037	0.325551	905	0.0780947	0.000378835
906	3	340523	340500	340000	Maanshan City	Anhui Province	906	26.9933	12.4262	0.186942	28.0923	29.8239	-128353	36967.6	-0.00277932	-3.49976	-0.633863	-1.09906	1.35919	0.289927	18839.5	5134.94	0.00177433	3.70339	2.80972	-0.808612	906	0.0780968	0.000378855
907	3	340523	340500	340000	Maanshan City	Anhui Province	907	29.2767	12.3785	0.193288	29.2784	29.7621	-129018	38037.7	-0.0025477	-3.58177	0.0390257	-0.00166806	1.35248	0.286095	18726	5148.17	0.00176104	3.67318	2.78074	-0.00123333	907	0.0780989	0.000378875
908	3	340523	340500	340000	Maanshan City	Anhui Province	908	30.1235	12.3447	0.20224	30.32	29.691	-130832	39352.1	-0.00215337	-3.49435	0.680008	-0.196555	1.34699	0.284842	18738.9	5208.95	0.00176495	3.68312	2.7824	-0.145922	908	0.0781009	0.000378895
909	3	340523	340500	340000	Maanshan City	Anhui Province	909	31.4654	12.3213	0.213706	28.1889	29.6158	-133566	40811.7	-0.00163748	-3.2482	1.29537	3.27647	1.36045	0.284629	18751.9	5270.4	0.00177474	3.70728	2.79866	2.40837	909	0.0781029	0.000378914
910	3	340523	340500	340000	Maanshan City	Anhui Province	910	30.7122	12.3028	0.226594	29.4125	29.5381	-136797	42235.8	-0.00103752	-2.8539	1.89809	1.29974	1.34693	0.284873	18722.5	5309.3	0.00178573	3.73367	2.82103	0.964965	910	0.0781049	0.000378934
911	3	340523	340500	340000	Maanshan City	Anhui Province	911	31.4402	12.2849	0.239153	28.1548	29.4645	-139866	43395.8	-0.000446107	-2.36521	2.4588	3.28543	1.35613	0.286085	18720.3	5340.74	0.00180037	3.76578	2.84889	2.42265	911	0.078107	0.000378953
912	3	340523	340500	340000	Maanshan City	Anhui Province	912	28.2137	12.2652	0.248035	28.5412	29.4215	-142132	43995.2	-8.89005e-05	-1.91168	2.81957	-0.32753	1.35663	0.286165	18644.4	5338.54	0.00180386	3.7746	2.85912	-0.241428	912	0.0433568	4.97768e-05
913	3	340523	340500	340000	Maanshan City	Anhui Province	913	29.5487	12.2801	0.246782	29.6953	29.4169	-141422	44079.8	-3.4589e-05	-2.06581	2.75734	-0.146558	1.33431	0.287795	18732.2	5367.25	0.00181236	3.79295	2.86886	-0.109838	913	0.05497	0.00012244
914	3	340523	340500	340000	Maanshan City	Anhui Province	914	28.2448	12.6996	0.178826	29.1928	29.9463	-136804	34886.2	-0.00225984	-1.8988	-2.85067	-0.94807	1.35369	0.291721	18575.6	5083.95	0.00177689	3.77367	2.89014	-0.700362	914	0.0151094	4.21257e-06
915	3	340523	340500	340000	Maanshan City	Anhui Province	915	29.6791	12.7096	0.177441	29.0253	29.94	-135791	34873.9	-0.00227108	-1.92107	-2.8101	0.653773	1.35407	0.292755	18669.9	5090.33	0.00178146	3.78259	2.88925	0.482821	915	0.0657284	0.000218897
916	3	340523	340500	340000	Maanshan City	Anhui Province	916	32	12.6695	0.177529	29.1538	29.9215	-133508	35181.7	-0.00236814	-2.28723	-2.48809	2.84619	1.35698	0.292438	18680.1	5071.59	0.00177653	3.75604	2.864	2.09746	916	0.0780986	0.000378867
917	3	340523	340500	340000	Maanshan City	Anhui Province	917	31.8442	12.6163	0.17796	29.694	29.8866	-130625	35674.6	-0.00250944	-2.71939	-1.91221	2.15015	1.34662	0.292576	18755.4	5067.72	0.00177634	3.73372	2.84199	1.5967	917	0.0781007	0.000378887
918	3	340523	340500	340000	Maanshan City	Anhui Province	918	27.3404	12.5555	0.179095	28.2809	29.8441	-128209	36245.8	-0.00261132	-3.21004	-1.18574	-0.940437	1.34756	0.294428	18970.4	5116.79	0.00179062	3.74597	2.84539	-0.697879	918	0.0781028	0.000378907
919	3	340523	340500	340000	Maanshan City	Anhui Province	919	28.0913	12.4903	0.182897	28.5247	29.7915	-126986	37098.1	-0.00257033	-3.68085	-0.404067	-0.433344	1.35062	0.293275	19042.6	5157.16	0.0017916	3.73729	2.83344	-0.320848	919	0.0781048	0.000378927
920	3	340523	340500	340000	Maanshan City	Anhui Province	920	29.6802	12.4423	0.189997	28.2576	29.7248	-127713	38296	-0.00227821	-3.814	0.267523	1.42259	1.34984	0.289261	18878.7	5167.32	0.00177674	3.70204	2.8004	1.0539	920	0.0781069	0.000378947
921	3	340523	340500	340000	Maanshan City	Anhui Province	921	28.6949	12.4092	0.199547	28.6687	29.6507	-129599	39694.5	-0.00183046	-3.73556	0.875119	0.0262031	1.35798	0.287438	18802.7	5218.39	0.00177593	3.70106	2.79228	0.0192957	921	0.0781089	0.000378967
922	3	340523	340500	340000	Maanshan City	Anhui Province	922	30.4107	12.3841	0.211847	28.8053	29.5727	-132328	41264.2	-0.00126132	-3.55503	1.45747	1.60543	1.3535	0.288429	18867.7	5309.44	0.00179309	3.73923	2.8153	1.18613	922	0.0781109	0.000378986
923	3	340523	340500	340000	Maanshan City	Anhui Province	923	27.9045	12.3605	0.225713	27.6408	29.4959	-135807	42786.3	-0.000590194	-3.13873	1.91694	0.263718	1.35342	0.287847	18758.1	5339.25	0.00179993	3.75455	2.82793	0.194853	923	0.078113	0.000379006
924	3	340523	340500	340000	Maanshan City	Anhui Province	924	27.5656	12.3386	0.239121	27.9217	29.4226	-138714	44086.4	4.39527e-05	-2.65725	2.32247	-0.356116	1.34804	0.288993	18743.4	5372.9	0.00181391	3.78733	2.85365	-0.264173	924	0.078115	0.000379025
925	3	340523	340500	340000	Maanshan City	Anhui Province	925	30.455	12.2848	0.250581	29.2665	29.3836	-141880	44603.3	0.000334533	-1.94173	2.74893	1.18852	1.35637	0.287023	18572.7	5344.81	0.00180664	3.78168	2.85574	0.876253	925	0.000880176	2.31399e-08
926	3	340523	340500	340000	Maanshan City	Anhui Province	926	28.3757	12.3141	0.248502	27.6226	29.3721	-140674	44835.4	0.00050656	-2.16639	2.5357	0.753081	1.35765	0.288094	18597.9	5357.16	0.00181176	3.78659	2.85332	0.554696	926	0.069513	0.000298272
927	3	340523	340500	340000	Maanshan City	Anhui Province	927	29.2297	12.8086	0.174035	28.2499	29.9321	-137366	34364.1	-0.00216934	-1.02579	-3.00938	0.979809	1.36021	0.291294	18633.1	5076.57	0.00177926	3.798	2.89452	0.720335	927	0.0284854	7.70668e-06
928	3	340523	340500	340000	Maanshan City	Anhui Province	928	31.3362	12.8159	0.174251	28.7487	29.937	-138107	34276.7	-0.00217358	-0.891048	-3.05633	2.58742	1.35668	0.291605	18633.3	5086.22	0.00178268	3.8099	2.90455	1.90717	928	0.0379585	3.02853e-05
929	3	340523	340500	340000	Maanshan City	Anhui Province	929	29.1753	12.7542	0.17447	28.8356	29.9224	-134794	34761.4	-0.00221603	-1.70202	-2.77696	0.339698	1.35411	0.293051	18760.5	5086.72	0.00178318	3.78777	2.88485	0.250864	929	0.0200104	1.69286e-06
930	3	340523	340500	340000	Maanshan City	Anhui Province	930	30.6191	12.7436	0.1753	29.2123	29.9267	-135137	34784	-0.0022276	-1.746	-2.78508	1.40677	1.35048	0.292115	18683.4	5073.57	0.00177756	3.77613	2.87903	1.04168	930	0.0428097	9.13875e-05
931	3	340523	340500	340000	Maanshan City	Anhui Province	931	28.2747	12.7533	0.17264	28.5559	29.8981	-132685	34946.6	-0.00222118	-1.86968	-2.52756	-0.281218	1.36446	0.295792	18984.5	5118.31	0.00179771	3.8061	2.89254	-0.206102	931	0.0279996	1.30236e-05
932	3	340523	340500	340000	Maanshan City	Anhui Province	932	28.4275	12.7234	0.173937	27.7782	29.9024	-132496	35065.6	-0.00228631	-2.07756	-2.4535	0.649291	1.35398	0.295437	18934.6	5110.32	0.00179415	3.79602	2.88656	0.479543	932	0.0723231	0.000308697
933	3	340523	340500	340000	Maanshan City	Anhui Province	933	25.5824	12.6825	0.173942	28.168	29.862	-129828	35593.4	-0.00235563	-2.51863	-1.85903	-2.58561	1.34707	0.295707	19004.5	5103.39	0.00179404	3.77177	2.86728	-1.91944	933	0.0781087	0.000378959
934	3	340523	340500	340000	Maanshan City	Anhui Province	934	29.9293	12.6277	0.175521	29.2167	29.8124	-127701	36280.6	-0.00236152	-3.06139	-1.09592	0.712619	1.35211	0.295117	19026.1	5104.34	0.0017923	3.74393	2.84572	0.527041	934	0.0781108	0.000378979
935	3	340523	340500	340000	Maanshan City	Anhui Province	935	27.8586	12.5634	0.179167	29.2114	29.7568	-126332	37168	-0.00227894	-3.62454	-0.300208	-1.35282	1.34802	0.295065	19127.3	5155.43	0.00179957	3.74358	2.84261	-1.00357	935	0.0781129	0.000378999
936	3	340523	340500	340000	Maanshan City	Anhui Province	936	31.4925	12.5142	0.186768	29.4392	29.6887	-126925	38453.5	-0.00196347	-3.86428	0.376658	2.05334	1.34838	0.292121	18994	5179.86	0.00179062	3.71717	2.81676	1.52281	936	0.0781149	0.000379019
937	3	340523	340500	340000	Maanshan City	Anhui Province	937	26.0267	12.477	0.19712	29.2557	29.6152	-129049	39936.3	-0.00146285	-3.78806	0.912146	-3.22898	1.35888	0.288472	18754.5	5197.64	0.00177872	3.68917	2.78933	-2.37621	937	0.0781169	0.000379039
938	3	340523	340500	340000	Maanshan City	Anhui Province	938	26.4045	12.4457	0.209566	28.6072	29.5375	-131723	41531.6	-0.00086278	-3.6094	1.42004	-2.20268	1.35403	0.288788	18761.6	5278.85	0.0017922	3.7171	2.80335	-1.62677	938	0.078119	0.000379058
939	3	340523	340500	340000	Maanshan City	Anhui Province	939	28.515	12.4183	0.224147	29.2961	29.4611	-134961	43170.1	-0.00017121	-3.28494	1.80044	-0.781162	1.34566	0.290201	18792.6	5352.13	0.0018123	3.75828	2.83106	-0.580503	939	0.078121	0.000379078
940	3	340523	340500	340000	Maanshan City	Anhui Province	940	30.2095	12.3888	0.238044	29.3469	29.391	-137746	44556.9	0.000475539	-2.80001	2.05653	0.862665	1.34322	0.290651	18744.1	5381.06	0.00182282	3.78492	2.84907	0.642239	940	0.078123	0.000379097
941	3	340523	340500	340000	Maanshan City	Anhui Province	941	30.2232	12.3533	0.248998	28.4155	29.3334	-139582	45493.9	0.000987695	-2.23841	2.21234	1.80768	1.35482	0.290524	18656.6	5388.67	0.00182624	3.80016	2.85837	1.33426	941	0.0766667	0.000374206
942	3	340523	340500	340000	Maanshan City	Anhui Province	942	29.4982	12.3422	0.253362	29.143	29.3022	-140006	45941	0.00131026	-1.92652	2.14312	0.355193	1.33959	0.290203	18567.9	5382.84	0.00182509	3.79553	2.85413	0.26515	942	0.0282742	2.05658e-05
943	3	340523	340500	340000	Maanshan City	Anhui Province	943	30.0731	12.3392	0.253785	28.6974	29.3012	-140050	45955.8	0.0013081	-1.91985	2.17305	1.37578	1.35002	0.290577	18589.2	5390.31	0.00182725	3.80216	2.85872	1.01908	943	0.00385492	2.82205e-07
944	3	340523	340500	340000	Maanshan City	Anhui Province	944	27.5362	12.8456	0.17223	28.5991	29.9218	-138359	34051.4	-0.00215253	-0.356166	-3.03023	-1.06289	1.35885	0.289367	18525.1	5052.54	0.00177428	3.79345	2.88604	-0.782199	944	0.00316926	5.16144e-08
945	3	340523	340500	340000	Maanshan City	Anhui Province	945	28.3972	12.836	0.173538	28.2064	29.9346	-138942	34083.1	-0.00217155	-0.51374	-3.08161	0.190719	1.35516	0.290892	18582.1	5079.69	0.00178229	3.81457	2.90614	0.140735	945	0.0347437	1.89319e-05
946	3	340523	340500	340000	Maanshan City	Anhui Province	946	26.8458	12.8064	0.173522	29.4508	29.9262	-136592	34427.8	-0.00216148	-1.11835	-2.9662	-2.60508	1.35828	0.291587	18676.6	5076.79	0.00177989	3.79452	2.88948	-1.91792	946	0.00625852	1.15809e-06
947	3	340523	340500	340000	Maanshan City	Anhui Province	947	30.0673	12.8298	0.172721	27.9705	29.9223	-137368	34251.8	-0.00214688	-0.736284	-3.00196	2.09681	1.3509	0.290022	18583.7	5057.29	0.00177435	3.78805	2.88312	1.55216	947	0.0767136	0.000377203
948	3	340523	340500	340000	Maanshan City	Anhui Province	948	27.0965	12.802	0.172549	28.0601	29.9152	-135162	34550.5	-0.00214799	-1.30468	-2.86911	-0.963562	1.35237	0.29331	18823.8	5096.68	0.0017881	3.80239	2.89128	-0.712499	948	0.0450312	2.39511e-05
949	3	340523	340500	340000	Maanshan City	Anhui Province	949	26.0109	12.8225	0.171377	29.1538	29.9085	-134982	34478.6	-0.00211329	-1.14951	-2.87693	-3.14293	1.35153	0.294459	18927.8	5116.69	0.00179649	3.81809	2.89978	-2.32547	949	0.0713911	0.000293971
950	3	340523	340500	340000	Maanshan City	Anhui Province	950	29.5692	12.7611	0.171839	28.7926	29.8854	-132062	35015.3	-0.00219592	-1.867	-2.43065	0.77663	1.3476	0.29605	19027.4	5119.41	0.0017992	3.80358	2.88989	0.576305	950	0.0357322	1.27257e-05
951	3	340523	340500	340000	Maanshan City	Anhui Province	951	28.9001	12.8004	0.169967	27.8337	29.8712	-131980	34922.7	-0.00209475	-1.60474	-2.44068	1.06646	1.34792	0.297113	19140.7	5140.12	0.00180788	3.81693	2.89857	0.791192	951	0.0806645	0.000282184
952	3	340523	340500	340000	Maanshan City	Anhui Province	952	28.4757	12.7467	0.171071	27.9399	29.8341	-129711	35562.1	-0.00213555	-2.22264	-1.81703	0.535763	1.35845	0.296481	19099.8	5112.35	0.00179957	3.77484	2.87096	0.394393	952	0.0781168	0.000379031
953	3	340523	340500	340000	Maanshan City	Anhui Province	953	28.5022	12.6988	0.173504	28.6558	29.7815	-128135	36380.2	-0.00205473	-2.76966	-1.07405	-0.153568	1.34901	0.294177	18961.4	5075.96	0.00178546	3.71718	2.83237	-0.113838	953	0.0781188	0.000379051
954	3	340523	340500	340000	Maanshan City	Anhui Province	954	25.6772	12.6402	0.177186	28.6653	29.7248	-126965	37273.2	-0.0019193	-3.33422	-0.304511	-2.98807	1.35062	0.29421	19006.5	5115.42	0.00179196	3.71019	2.82775	-2.21237	954	0.0781209	0.000379071
955	3	340523	340500	340000	Maanshan City	Anhui Province	955	31.8567	12.5872	0.184508	29.3132	29.6601	-127302	38519.4	-0.00160978	-3.69505	0.350523	2.54348	1.34263	0.292682	18934.7	5158.02	0.00179128	3.69741	2.81412	1.8944	955	0.0781229	0.000379091
956	3	340523	340500	340000	Maanshan City	Anhui Province	956	31.3988	12.5465	0.194948	29.012	29.589	-129327	39999	-0.0011098	-3.67462	0.846365	2.38676	1.33928	0.289511	18711.1	5179.86	0.00178217	3.67188	2.78818	1.78212	956	0.078125	0.000379111
957	3	340523	340500	340000	Maanshan City	Anhui Province	957	28.8297	12.5089	0.207232	28.2003	29.513	-131886	41583.6	-0.000496034	-3.49586	1.27277	0.629452	1.35244	0.289122	18673.9	5248.38	0.00179199	3.69021	2.79371	0.465418	957	0.078127	0.00037913
958	3	340523	340500	340000	Maanshan City	Anhui Province	958	29.0206	12.4723	0.221537	27.8374	29.4404	-134920	43222.2	0.000188624	-3.16833	1.53844	1.1832	1.35038	0.28928	18649	5307.56	0.00180571	3.71532	2.80868	0.876198	958	0.078129	0.00037915
959	3	340523	340500	340000	Maanshan City	Anhui Province	959	29.4762	12.4357	0.235757	28.4804	29.3702	-137184	44748.4	0.000826111	-2.75944	1.71282	0.995756	1.34888	0.291255	18731.1	5374.76	0.001827	3.76235	2.83977	0.738208	959	0.0781311	0.000379169
960	3	340523	340500	340000	Maanshan City	Anhui Province	960	28.1754	12.3953	0.247615	27.7336	29.3092	-138711	45871.2	0.00135377	-2.19629	1.80545	0.441782	1.35119	0.292111	18709.2	5404.83	0.00183668	3.79146	2.85727	0.326957	960	0.0781331	0.000379189
961	3	340523	340500	340000	Maanshan City	Anhui Province	961	28.6919	12.3659	0.253345	28.3613	29.2791	-139518	46259.5	0.0016575	-1.70164	1.74934	0.330663	1.35551	0.289613	18483.9	5363.21	0.00182245	3.76474	2.83645	0.243939	961	0.0588748	0.000169251
962	3	340523	340500	340000	Maanshan City	Anhui Province	962	30.0439	12.3538	0.254888	27.9626	29.273	-139858	46293.4	0.00175978	-1.49387	1.682	2.0813	1.35301	0.287597	18332.7	5327.38	0.00181053	3.73805	2.81789	1.53827	962	0.0320849	9.62607e-06
963	3	340523	340500	340000	Maanshan City	Anhui Province	963	29.0094	12.8599	0.170533	29.8629	29.9053	-136657	34170.8	-0.00208768	-0.473263	-2.97177	-0.853499	1.35261	0.291201	18724.8	5075.91	0.00178337	3.79868	2.88392	-0.631	963	0.0681854	0.000261556
964	3	340523	340500	340000	Maanshan City	Anhui Province	964	29.6571	12.8592	0.169419	29.5766	29.8878	-134662	34410.3	-0.00202261	-0.848666	-2.81402	0.0805255	1.351	0.294763	19004.6	5124.01	0.00180082	3.81784	2.89612	0.0596044	964	0.0781206	0.000379063
965	3	340523	340500	340000	Maanshan City	Anhui Province	965	29.9747	12.8422	0.1684	28.9292	29.8523	-132048	34871	-0.00197048	-1.32952	-2.40006	1.04548	1.35772	0.297546	19199.9	5151.12	0.00181218	3.81623	2.89837	0.770024	965	0.0781227	0.000379083
966	3	340523	340500	340000	Maanshan City	Anhui Province	966	29.8559	12.8094	0.16925	29.1165	29.8064	-130164	35560.9	-0.00189563	-1.86848	-1.7729	0.739451	1.33737	0.296403	19107.3	5113.94	0.00179983	3.76215	2.86561	0.552915	966	0.0781248	0.000379104
967	3	340523	340500	340000	Maanshan City	Anhui Province	967	28.8396	12.7674	0.171378	29.4044	29.7551	-128806	36349.1	-0.00178259	-2.4192	-1.05047	-0.56477	1.35529	0.295519	19028.4	5096.63	0.00179336	3.7202	2.84118	-0.416717	967	0.0781269	0.000379124
968	3	340523	340500	340000	Maanshan City	Anhui Province	968	28.7727	12.7146	0.176227	28.0672	29.6981	-128393	37335.7	-0.00156487	-2.89568	-0.366116	0.705556	1.3533	0.292623	18817.6	5075.95	0.00178009	3.66812	2.80697	0.521359	968	0.0781289	0.000379143
969	3	340523	340500	340000	Maanshan City	Anhui Province	969	29.1302	12.6599	0.183293	28.874	29.6375	-128838	38504.6	-0.00124386	-3.26694	0.232471	0.256207	1.35394	0.290916	18705	5105.49	0.00177782	3.6488	2.79085	0.189231	969	0.078131	0.000379163
970	3	340523	340500	340000	Maanshan City	Anhui Province	970	29.1558	12.6132	0.193434	28.5592	29.5699	-130593	39941	-0.000763342	-3.34209	0.703352	0.596571	1.35915	0.289103	18578.1	5145.78	0.0017771	3.63898	2.77626	0.438929	970	0.078133	0.000379183
971	3	340523	340500	340000	Maanshan City	Anhui Province	971	26.4919	12.5678	0.205457	27.8796	29.4973	-132980	41483.5	-0.000154006	-3.19166	1.05664	-1.3877	1.35843	0.288522	18542.9	5209.27	0.00178619	3.65401	2.77872	-1.02155	971	0.0781351	0.000379203
972	3	340523	340500	340000	Maanshan City	Anhui Province	972	26.2304	12.5225	0.219134	27.6334	29.4271	-135578	43081.7	0.000510012	-2.88211	1.2494	-1.40297	1.35304	0.288354	18536.8	5268.74	0.00179866	3.67513	2.79023	-1.0369	972	0.0781371	0.000379222
973	3	340523	340500	340000	Maanshan City	Anhui Province	973	29.4241	12.4774	0.232997	28.6332	29.3582	-137391	44661.8	0.00111881	-2.48415	1.34911	0.7909	1.33112	0.290331	18656.5	5345.72	0.0018218	3.72047	2.82089	0.59416	973	0.0781391	0.000379242
974	3	340523	340500	340000	Maanshan City	Anhui Province	974	29.5697	12.4337	0.245011	29.8587	29.2984	-138648	45860.5	0.00162778	-1.91436	1.38163	-0.289008	1.33933	0.290983	18637.5	5375.94	0.00183096	3.74467	2.83471	-0.215785	974	0.0781411	0.000379261
975	3	340523	340500	340000	Maanshan City	Anhui Province	975	28.1049	12.3931	0.252986	28.0504	29.2611	-139416	46386.6	0.00200857	-1.32212	1.29346	0.0544236	1.35713	0.289143	18435.8	5345.61	0.00182073	3.72868	2.82094	0.0401019	975	0.0747416	0.000361784
976	3	340523	340500	340000	Maanshan City	Anhui Province	976	30.458	12.3581	0.255276	27.9356	29.2652	-140029	46292.6	0.00197115	-1.18954	1.40289	2.52243	1.35502	0.285285	18167.5	5282.23	0.00179744	3.69312	2.79123	1.86154	976	0.0171546	5.10134e-06
977	3	340523	340500	340000	Maanshan City	Anhui Province	977	29.7059	12.3727	0.255615	27.9707	29.2539	-140034	46313.5	0.00225669	-0.842151	1.02859	1.73518	1.34646	0.285356	18146.9	5277.22	0.00179794	3.67173	2.78442	1.28871	977	0.0431446	7.19308e-05
978	3	340523	340500	340000	Maanshan City	Anhui Province	978	27.7468	12.3497	0.256607	28.6435	29.2608	-140447	46157.7	0.00226739	-0.708154	0.992068	-0.896738	1.35123	0.282116	17923.4	5221.66	0.00177873	3.63388	2.75746	-0.663646	978	0.0545376	0.000120685
979	3	340523	340500	340000	Maanshan City	Anhui Province	979	29.8239	12.3277	0.257566	29.7146	29.2689	-140905	45917.5	0.00240496	-0.405549	0.727051	0.109313	1.35088	0.279277	17706.8	5170.04	0.00176186	3.59083	2.73259	0.08092	979	0.0292249	3.06406e-05
980	3	340523	340500	340000	Maanshan City	Anhui Province	980	30.7773	12.8874	0.168807	28.6577	29.8852	-136208	34133.6	-0.00201172	-0.227282	-2.88426	2.1196	1.3529	0.291989	18818.2	5089.48	0.00178928	3.79913	2.88083	1.56671	980	0.0167316	5.41406e-06
981	3	340523	340500	340000	Maanshan City	Anhui Province	981	29.9707	12.8889	0.168644	28.5583	29.8835	-135959	34159.1	-0.0019989	-0.281489	-2.87286	1.41244	1.34915	0.292712	18872.2	5100.34	0.00179316	3.80501	2.88492	1.04691	981	0.0498808	6.71184e-05
982	3	340523	340500	340000	Maanshan City	Anhui Province	982	28.0088	12.8986	0.167764	28.4562	29.8651	-134725	34344.9	-0.00191808	-0.483533	-2.72105	-0.44739	1.35253	0.295026	19047.5	5131.76	0.00180409	3.81244	2.89102	-0.330781	982	0.0781287	0.000379136
983	3	340523	340500	340000	Maanshan City	Anhui Province	983	26.7392	12.8959	0.166792	28.3482	29.8282	-132403	34814	-0.0018169	-0.955019	-2.31611	-1.60901	1.35586	0.298396	19263.9	5170.18	0.00181763	3.81407	2.8985	-1.18671	983	0.0781308	0.000379156
984	3	340523	340500	340000	Maanshan City	Anhui Province	984	27.5276	12.872	0.167593	28.7909	29.7805	-130742	35516.3	-0.00169196	-1.45997	-1.71673	-1.26332	1.35832	0.297893	19194.2	5144.22	0.00180818	3.76687	2.87264	-0.930062	984	0.0781328	0.000379176
985	3	340523	340500	340000	Maanshan City	Anhui Province	985	27.7261	12.8328	0.170767	28.451	29.7305	-130084	36380.5	-0.00151939	-1.96214	-1.06127	-0.724899	1.35591	0.295159	18956.3	5092.65	0.00178934	3.6997	2.83175	-0.534622	985	0.0781349	0.000379196
986	3	340523	340500	340000	Maanshan City	Anhui Province	986	28.7339	12.7843	0.175562	28.9101	29.677	-130054	37314.2	-0.00127952	-2.42068	-0.408973	-0.176225	1.34805	0.292948	18757.4	5075.69	0.00177867	3.65399	2.80318	-0.130726	986	0.078137	0.000379216
987	3	340523	340500	340000	Maanshan City	Anhui Province	987	28.045	12.7256	0.183629	28.7691	29.6203	-131290	38471	-0.000906814	-2.65107	0.0825977	-0.724079	1.35773	0.287919	18398.7	5040.46	0.00175622	3.59305	2.75696	-0.533303	987	0.078139	0.000379236
988	3	340523	340500	340000	Maanshan City	Anhui Province	988	29.104	12.6698	0.193205	28.8585	29.5571	-132959	39784.9	-0.000438658	-2.76579	0.520589	0.245538	1.35696	0.286759	18324	5087.03	0.00176037	3.5924	2.74979	0.180947	988	0.0781411	0.000379255
989	3	340523	340500	340000	Maanshan City	Anhui Province	989	29.4705	12.617	0.204652	29.8411	29.4878	-134991	41270.1	0.000148069	-2.70408	0.84252	-0.370611	1.35205	0.287322	18384.1	5168.07	0.00177681	3.6197	2.76312	-0.274111	989	0.0781431	0.000379275
990	3	340523	340500	340000	Maanshan City	Anhui Province	990	26.075	12.5649	0.217464	27.5579	29.4182	-137005	42827.1	0.000785043	-2.41942	0.990528	-1.48288	1.34483	0.287573	18444.2	5235.44	0.00179241	3.64486	2.77806	-1.10265	990	0.0781451	0.000379295
991	3	340523	340500	340000	Maanshan City	Anhui Province	991	28.2022	12.5158	0.230355	28.2725	29.3535	-138508	44309.9	0.00135365	-1.9764	1.02311	-0.0703868	1.34566	0.287913	18488.3	5290.41	0.00180588	3.66558	2.79191	-0.0523065	991	0.0781472	0.000379314
992	3	340523	340500	340000	Maanshan City	Anhui Province	992	28.8568	12.4729	0.242445	29.2982	29.2943	-139342	45612.5	0.00186855	-1.47768	0.982295	-0.441415	1.3508	0.290023	18586.9	5350.21	0.00182515	3.7027	2.81721	-0.326782	992	0.0781492	0.000379333
993	3	340523	340500	340000	Maanshan City	Anhui Province	993	29.4597	12.4345	0.250996	30.4046	29.2549	-139767	46245.7	0.00227073	-0.908103	0.842218	-0.944844	1.34247	0.289426	18470.4	5341.52	0.00182185	3.69776	2.81307	-0.703809	993	0.0781512	0.000379353
994	3	340523	340500	340000	Maanshan City	Anhui Province	994	30.6332	12.3917	0.255102	29.1074	29.2553	-140613	46079.6	0.00246324	-0.349933	0.610911	1.5258	1.34588	0.283061	17994.1	5230.24	0.0017829	3.61792	2.7565	1.13369	994	0.0757576	0.000367312
995	3	340523	340500	340000	Maanshan City	Anhui Province	995	28.505	12.3511	0.256838	28.0109	29.2617	-140684	46041.8	0.00241345	-0.43596	0.730537	0.494128	1.35328	0.281059	17836.9	5199.96	0.00177219	3.60859	2.74516	0.365134	995	0.018715	1.20557e-05
996	3	340523	340500	340000	Maanshan City	Anhui Province	996	28.5882	12.3513	0.257245	28.6701	29.273	-141487	45736.3	0.00258366	0.0855876	0.268376	-0.0818755	1.35358	0.278239	17634.8	5145.98	0.00175409	3.55661	2.71756	-0.0604882	996	0.064729	0.000226471
997	3	340523	340500	340000	Maanshan City	Anhui Province	997	26.04	12.3255	0.257738	29.6521	29.2741	-141223	45769.8	0.00249828	-0.170232	0.500398	-3.61204	1.35414	0.278059	17615.4	5146.35	0.00175417	3.56756	2.72065	-2.6674	997	0.0540587	0.000106899
998	3	340523	340500	340000	Maanshan City	Anhui Province	998	28.847	12.3245	0.258637	28.4954	29.289	-142231	45458.2	0.00268654	0.394757	-0.0419833	0.351616	1.35265	0.277007	17522.2	5127.23	0.00174625	3.54197	2.71139	0.259947	998	0.0224455	2.45609e-05
999	3	340523	340500	340000	Maanshan City	Anhui Province	999	24.9876	12.3177	0.258488	27.8139	29.2884	-142044	45477	0.00264004	0.269566	0.0735276	-2.82635	1.35398	0.276541	17494.8	5119.05	0.00174396	3.53954	2.70795	-2.08745	999	0.0176434	8.2927e-06
1000	3	340523	340500	340000	Maanshan City	Anhui Province	1000	31.1704	12.3178	0.259054	30.4519	29.295	-142550	45352.9	0.00271759	0.508388	-0.151843	0.718529	1.34147	0.276798	17500.7	5124.98	0.00174484	3.53987	2.71118	0.535629	1000	0.00214171	1.41189e-07
1001	3	340523	340500	340000	Maanshan City	Anhui Province	1001	30.1908	12.9262	0.167054	29.4169	29.8585	-136137	34078.2	-0.00190461	0.183693	-2.75037	0.773919	1.35473	0.29378	18955.3	5120.58	0.00180001	3.80596	2.88515	0.571272	1001	0.0440106	6.94377e-05
1002	3	340523	340500	340000	Maanshan City	Anhui Province	1002	28.4397	12.9341	0.16663	28.6489	29.8438	-135052	34294.8	-0.00182709	-0.0968006	-2.61042	-0.209246	1.35915	0.29571	19093.1	5146.08	0.00180796	3.80941	2.88992	-0.153954	1002	0.0781367	0.000379208
1003	3	340523	340500	340000	Maanshan City	Anhui Province	1003	26.3292	12.9417	0.166074	29.1098	29.8059	-133141	34790	-0.00168405	-0.554329	-2.21352	-2.78057	1.35708	0.298918	19282.8	5182.48	0.00181923	3.80663	2.89575	-2.04894	1003	0.0781388	0.000379228
1004	3	340523	340500	340000	Maanshan City	Anhui Province	1004	26.6845	12.9298	0.166827	29.1031	29.7571	-131667	35477.4	-0.00151284	-1.02456	-1.6481	-2.41859	1.35112	0.299579	19267.6	5175.32	0.00181568	3.77246	2.8796	-1.79006	1004	0.0781409	0.000379248
1005	3	340523	340500	340000	Maanshan City	Anhui Province	1005	26.8509	12.8923	0.170767	28.6266	29.7094	-131638	36363.1	-0.00129626	-1.46521	-1.05525	-1.77571	1.35395	0.295843	18936.3	5106.17	0.00178981	3.69401	2.83077	-1.3115	1005	0.078143	0.000379268
1006	3	340523	340500	340000	Maanshan City	Anhui Province	1006	29.1713	12.8443	0.176173	28.6704	29.6604	-132369	37260.7	-0.00101558	-1.84643	-0.468194	0.50093	1.34323	0.292561	18639.8	5067.67	0.00177172	3.63608	2.79302	0.37293	1006	0.078145	0.000379288
1007	3	340523	340500	340000	Maanshan City	Anhui Province	1007	29.1185	12.7807	0.184131	28.4692	29.6071	-133867	38312.8	-0.000631093	-2.01969	-0.0239611	0.649373	1.35659	0.287389	18268.3	5025.7	0.00174894	3.57683	2.74689	0.47868	1007	0.0781471	0.000379308
1008	3	340523	340500	340000	Maanshan City	Anhui Province	1008	27.2329	12.7181	0.193323	28.6717	29.5486	-135628	39506	-0.000167041	-2.08193	0.345597	-1.43881	1.35693	0.285513	18152.4	5054.32	0.00174951	3.5685	2.73503	-1.06034	1008	0.0781491	0.000379328
1009	3	340523	340500	340000	Maanshan City	Anhui Province	1009	27.054	12.6588	0.204223	29.1787	29.4847	-137546	40887.7	0.000382169	-1.97678	0.600272	-2.12464	1.34182	0.285032	18161.1	5112.01	0.00176017	3.58192	2.73957	-1.5834	1009	0.0781512	0.000379347
1010	3	340523	340500	340000	Maanshan City	Anhui Province	1010	28.8064	12.605	0.215987	30.0872	29.4193	-139222	42323.5	0.000961006	-1.66861	0.712606	-1.28078	1.34902	0.284798	18207.6	5167.66	0.00177166	3.59686	2.7482	-0.949413	1010	0.0781532	0.000379367
1011	3	340523	340500	340000	Maanshan City	Anhui Province	1011	30.7544	12.5553	0.228143	28.5739	29.3557	-140199	43827.9	0.00151341	-1.32059	0.710715	2.18056	1.35212	0.286425	18372	5248.2	0.00179321	3.62927	2.77319	1.61269	1011	0.0781552	0.000379386
1012	3	340523	340500	340000	Maanshan City	Anhui Province	1012	26.6431	12.5139	0.239581	28.0072	29.3012	-140850	45063.9	0.00200683	-0.824736	0.608551	-1.3641	1.35454	0.287819	18445.3	5299.31	0.00180781	3.65028	2.79016	-1.00705	1012	0.0781572	0.000379406
1013	3	340523	340500	340000	Maanshan City	Anhui Province	1013	26.6733	12.4787	0.248689	28.5041	29.2603	-141005	45832.9	0.00243267	-0.301665	0.415297	-1.83083	1.35197	0.288681	18437.4	5319.5	0.00181332	3.65794	2.79828	-1.3542	1013	0.0781592	0.000379425
1014	3	340523	340500	340000	Maanshan City	Anhui Province	1014	27.6581	12.4371	0.253943	28.0119	29.2568	-141541	45852.2	0.00264858	0.232634	0.135654	-0.353796	1.35367	0.284182	18076.7	5243.19	0.00178578	3.60255	2.75957	-0.261362	1014	0.0781612	0.000379444
1015	3	340523	340500	340000	Maanshan City	Anhui Province	1015	27.8849	12.3864	0.257465	29.8472	29.2726	-142250	45675.9	0.00277765	0.606473	-0.201085	-1.96234	1.35219	0.280888	17804.5	5191.97	0.00176713	3.57077	2.73781	-1.45123	1015	0.0781632	0.000379463
1016	3	340523	340500	340000	Maanshan City	Anhui Province	1016	27.9843	12.3571	0.258793	28.8417	29.2888	-142841	45445.4	0.00279923	0.768195	-0.363056	-0.857372	1.36222	0.278691	17635.2	5156.33	0.00175424	3.55067	2.72292	-0.629394	1016	0.0513131	7.08205e-05
1017	3	340523	340500	340000	Maanshan City	Anhui Province	1017	29.0616	12.3408	0.259258	29.4485	29.2991	-143181	45288.8	0.00278286	0.82142	-0.417576	-0.386961	1.35721	0.277105	17525.4	5129.27	0.00174513	3.53551	2.71135	-0.285115	1017	0.0450438	0.00012693
1018	3	340523	340500	340000	Maanshan City	Anhui Province	1018	29.6663	12.9272	0.166935	28.4395	29.8556	-138109	33703.8	-0.00199816	1.07938	-2.73969	1.22681	1.35551	0.292539	18808.4	5103.25	0.00179485	3.80281	2.884	0.905054	1018	0.0326911	5.40813e-05
1019	3	340523	340500	340000	Maanshan City	Anhui Province	1019	25.8747	12.936	0.166918	27.8375	29.8502	-137192	33919.8	-0.00191512	0.703689	-2.70522	-1.96286	1.35575	0.292781	18861.1	5106.4	0.00179464	3.79468	2.87786	-1.4478	1019	0.0312803	1.19344e-05
1020	3	340523	340500	340000	Maanshan City	Anhui Province	1020	27.9641	12.943	0.166826	27.8712	29.8443	-137262	33926.5	-0.00188831	0.779096	-2.66317	0.092892	1.35722	0.292986	18869.4	5108.54	0.00179481	3.7914	2.8761	0.0684429	1020	0.073739	0.000234843
1021	3	340523	340500	340000	Maanshan City	Anhui Province	1021	29.302	12.963	0.166327	29.0483	29.8239	-135734	34264.1	-0.00174138	0.30356	-2.48422	0.253659	1.34729	0.295946	19081.4	5149.68	0.00180713	3.79878	2.88452	0.188274	1021	0.0781448	0.00037928
1022	3	340523	340500	340000	Maanshan City	Anhui Province	1022	28.344	12.9804	0.166159	28.6973	29.7867	-134272	34751	-0.00156323	-0.122006	-2.11266	-0.35331	1.35622	0.299225	19257.2	5187.03	0.00181764	3.79652	2.89051	-0.260511	1022	0.0781469	0.0003793
1023	3	340523	340500	340000	Maanshan City	Anhui Province	1023	27.2626	12.9724	0.167951	28.1162	29.7392	-133434	35484.3	-0.00133899	-0.525239	-1.61732	-0.853672	1.34857	0.298378	19117.5	5155.72	0.00180438	3.74425	2.86075	-0.633021	1023	0.078149	0.00037932
1024	3	340523	340500	340000	Maanshan City	Anhui Province	1024	25.5802	12.9411	0.171823	27.8702	29.6927	-133679	36309.7	-0.00108253	-0.889155	-1.08838	-2.29	1.35385	0.295306	18819.5	5099.03	0.00178208	3.67703	2.81819	-1.69147	1024	0.078151	0.00037934
1025	3	340523	340500	340000	Maanshan City	Anhui Province	1025	25.9724	12.891	0.177577	28.9053	29.6483	-134963	37145.5	-0.000771873	-1.17773	-0.591868	-2.93288	1.36267	0.291082	18457.4	5043.99	0.00175876	3.61305	2.77363	-2.15231	1025	0.0781531	0.00037936
1026	3	340523	340500	340000	Maanshan City	Anhui Province	1026	30.1563	12.8301	0.184584	29.243	29.5988	-136417	38051.4	-0.000400157	-1.32228	-0.181825	0.913325	1.3468	0.287645	18195	5024.99	0.00174571	3.57468	2.74331	0.678142	1026	0.0781552	0.00037938
1027	3	340523	340500	340000	Maanshan City	Anhui Province	1027	28.1354	12.7616	0.193489	28.7733	29.5465	-138327	39099.9	4.00505e-05	-1.28176	0.102687	-0.637873	1.35091	0.283865	17966.4	5016.43	0.00173565	3.54445	2.71595	-0.472179	1027	0.0781572	0.0003794
1028	3	340523	340500	340000	Maanshan City	Anhui Province	1028	26.3231	12.6996	0.203629	27.7663	29.4893	-140143	40352.2	0.000530185	-1.13057	0.305756	-1.44322	1.35169	0.282896	17954.5	5059.99	0.00174294	3.54994	2.71643	-1.06771	1028	0.0781592	0.00037942
1029	3	340523	340500	340000	Maanshan City	Anhui Province	1029	29.7908	12.6459	0.21466	28.623	29.4295	-141567	41723.1	0.00104835	-0.866915	0.397764	1.16785	1.35728	0.283286	18050.2	5123.49	0.00175676	3.56906	2.7297	0.860435	1029	0.0781613	0.000379439
1030	3	340523	340500	340000	Maanshan City	Anhui Province	1030	28.5726	12.596	0.225802	28.2434	29.372	-142432	43088	0.00155602	-0.505994	0.368625	0.329208	1.34624	0.283852	18161.5	5184.01	0.00177021	3.58516	2.7441	0.244539	1030	0.0781633	0.000379459
1031	3	340523	340500	340000	Maanshan City	Anhui Province	1031	26.5571	12.5539	0.236989	28.5398	29.3173	-142789	44400.8	0.00205197	-0.0867271	0.232234	-1.9827	1.34967	0.286471	18349.6	5262.51	0.0017931	3.61787	2.77369	-1.46903	1031	0.0781653	0.000379478
1032	3	340523	340500	340000	Maanshan City	Anhui Province	1032	27.5578	12.5183	0.246407	28.7701	29.2779	-142895	45238	0.00247727	0.425227	-0.00641867	-1.21226	1.34865	0.287462	18372.3	5292.31	0.00180021	3.6242	2.78379	-0.898873	1032	0.0781673	0.000379497
1033	3	340523	340500	340000	Maanshan City	Anhui Province	1033	29.8407	12.4782	0.252955	29.3769	29.2684	-143122	45506.8	0.00274657	0.916329	-0.35504	0.463795	1.35147	0.285547	18189.4	5266.79	0.00178879	3.60001	2.77023	0.343177	1033	0.0781693	0.000379517
1034	3	340523	340500	340000	Maanshan City	Anhui Province	1034	29.5769	12.4319	0.257365	28.8424	29.2868	-143888	45397.5	0.00285902	1.29188	-0.735173	0.734551	1.35853	0.282029	17897.6	5210.54	0.00176856	3.56714	2.74569	0.540694	1034	0.0781713	0.000379536
1035	3	340523	340500	340000	Maanshan City	Anhui Province	1035	26.7104	12.4005	0.260059	27.9159	29.3104	-144899	45149.7	0.00291134	1.54089	-1.03037	-1.20545	1.35855	0.280483	17749.6	5186.9	0.0017602	3.55986	2.73805	-0.887301	1035	0.060486	0.000186
1036	3	340523	340500	340000	Maanshan City	Anhui Province	1036	29.8295	12.396	0.262061	29.0832	29.335	-146305	44854.3	0.00295184	1.88805	-1.40191	0.746315	1.34932	0.281372	17777.4	5205.15	0.00176572	3.57829	2.75102	0.553104	1036	0.0172588	5.70527e-06
1037	3	340523	340500	340000	Maanshan City	Anhui Province	1037	30.7981	12.943	0.166568	30.5879	29.8427	-138623	33592.9	-0.00195285	1.43566	-2.65939	0.210176	1.34429	0.293831	18869	5120.19	0.00179992	3.80518	2.88769	0.156347	1037	0.014141	2.24335e-06
1038	3	340523	340500	340000	Maanshan City	Anhui Province	1038	29.1867	12.9364	0.166884	27.8549	29.8459	-138347	33698.5	-0.00195943	1.24798	-2.67036	1.33177	1.34917	0.292533	18796.5	5100.11	0.00179272	3.79227	2.8776	0.9871	1038	0.0540721	0.000119557
1039	3	340523	340500	340000	Maanshan City	Anhui Province	1039	30.2649	12.9583	0.166604	28.2008	29.8339	-137736	33848.2	-0.00184299	1.05286	-2.59772	2.06405	1.35626	0.293795	18898	5118.83	0.00179747	3.79124	2.87737	1.52187	1039	0.0781508	0.000379332
1040	3	340523	340500	340000	Maanshan City	Anhui Province	1040	31.523	12.984	0.166868	28.5391	29.8082	-136852	34228.3	-0.00165214	0.698701	-2.38687	2.98395	1.35655	0.294989	18963.2	5128.63	0.00179747	3.77254	2.8677	2.19966	1040	0.0781529	0.000379353
1041	3	340523	340500	340000	Maanshan City	Anhui Province	1041	28.142	13.0069	0.167246	28.5934	29.7735	-135904	34698.7	-0.00144542	0.316853	-2.05662	-0.451344	1.35744	0.297841	19094.2	5160.2	0.00180525	3.76733	2.87035	-0.332496	1041	0.078155	0.000379373
1042	3	340523	340500	340000	Maanshan City	Anhui Province	1042	26.0128	13.0082	0.168951	29.1208	29.7282	-135295	35370.1	-0.00119768	-0.0380741	-1.61318	-3.10798	1.35356	0.298187	19024.8	5150.81	0.00179899	3.7323	2.85139	-2.29615	1042	0.078157	0.000379393
1043	3	340523	340500	340000	Maanshan City	Anhui Province	1043	29.3688	12.9775	0.173154	28.7347	29.6823	-135825	36179.5	-0.000899742	-0.318099	-1.16946	0.634136	1.35702	0.294438	18682.5	5086.53	0.00177356	3.66167	2.80379	0.467301	1043	0.0781591	0.000379413
1044	3	340523	340500	340000	Maanshan City	Anhui Province	1044	30.0046	12.927	0.178943	28.6472	29.6411	-137324	36950	-0.000576311	-0.507041	-0.772023	1.35745	1.3516	0.289783	18298.5	5024.49	0.00174831	3.59599	2.75696	1.00433	1044	0.0781612	0.000379433
1045	3	340523	340500	340000	Maanshan City	Anhui Province	1045	27.2496	12.8685	0.185393	28.7099	29.5972	-138926	37716.4	-0.000224211	-0.600453	-0.406769	-1.46027	1.34634	0.286815	18065.3	5008.03	0.00173733	3.56323	2.73127	-1.08463	1045	0.0781632	0.000379453
1046	3	340523	340500	340000	Maanshan City	Anhui Province	1046	29.4515	12.801	0.193631	28.2741	29.5513	-140780	38650.1	0.000160584	-0.536936	-0.152563	1.17742	1.34807	0.283621	17882.3	5003.6	0.00172989	3.53886	2.70973	0.87341	1046	0.0781653	0.000379472
1047	3	340523	340500	340000	Maanshan City	Anhui Province	1047	28.8733	12.74	0.203261	30.1993	29.5012	-142588	39784.4	0.000591768	-0.342696	0.00733802	-1.32599	1.34494	0.28223	17845.5	5033.47	0.00173338	3.53746	2.70617	-0.985909	1047	0.0781673	0.000379492
1048	3	340523	340500	340000	Maanshan City	Anhui Province	1048	28.727	12.6847	0.213687	28.2619	29.4482	-143927	41067.6	0.00105237	-0.0854484	0.0672494	0.465136	1.36034	0.282285	17926.5	5089	0.00174415	3.55127	2.71666	0.341925	1048	0.0781693	0.000379512
1049	3	340523	340500	340000	Maanshan City	Anhui Province	1049	28.867	12.6338	0.224264	28.5327	29.3941	-144699	42404.5	0.00152598	0.251829	0.0240267	0.334283	1.35819	0.283195	18072.4	5154.36	0.00175904	3.57025	2.73492	0.246124	1049	0.0781714	0.000379531
1050	3	340523	340500	340000	Maanshan City	Anhui Province	1050	26.2887	12.5888	0.234386	28.0158	29.3493	-145105	43515.5	0.00195203	0.707896	-0.14405	-1.72711	1.35041	0.283015	18093.9	5186.66	0.00176443	3.56802	2.73993	-1.27895	1050	0.0781734	0.000379551
1051	3	340523	340500	340000	Maanshan City	Anhui Province	1051	28.0041	12.5523	0.244484	27.5319	29.3052	-145057	44574.4	0.00241751	1.15972	-0.422587	0.472158	1.35194	0.286539	18322.9	5270.01	0.00178913	3.6047	2.77641	0.349245	1051	0.0781754	0.00037957
1052	3	340523	340500	340000	Maanshan City	Anhui Province	1052	32	12.5132	0.2519	28.8469	29.2953	-145231	44978.4	0.00270997	1.61775	-0.84474	3.15313	1.35515	0.28604	18249.1	5271.28	0.00178688	3.59763	2.7769	2.32678	1052	0.0781774	0.000379589
1053	3	340523	340500	340000	Maanshan City	Anhui Province	1053	26.28	12.4745	0.257162	28.5031	29.3157	-145992	44946.4	0.00280951	1.98324	-1.27279	-2.22307	1.35344	0.282872	17964.6	5216.1	0.00176777	3.56851	2.75324	-1.64253	1053	0.0781793	0.000379608
1054	3	340523	340500	340000	Maanshan City	Anhui Province	1054	28.0915	12.4385	0.261599	28.5391	29.3446	-147186	44745.6	0.00288996	2.22758	-1.65247	-0.447636	1.35916	0.282239	17845.3	5207.77	0.00176631	3.5779	2.75422	-0.329346	1054	0.0739117	0.000348648
1055	3	340523	340500	340000	Maanshan City	Anhui Province	1055	25.8419	12.4043	0.262869	27.0988	29.3492	-147133	44682.8	0.00294382	2.10469	-1.61835	-1.2569	1.34492	0.281941	17802.5	5212.37	0.00176843	3.58693	2.75719	-0.934549	1055	0.0276943	2.67682e-05
1056	3	340523	340500	340000	Maanshan City	Anhui Province	1056	30.4846	12.4341	0.264203	30.3154	29.3766	-148769	44356.7	0.00290337	2.54923	-2.05813	0.169272	1.34554	0.284062	17911.5	5238.51	0.00177882	3.61199	2.77555	0.125803	1056	0.0169379	1.03684e-05
1057	3	340523	340500	340000	Maanshan City	Anhui Province	1057	28.4077	12.4137	0.264468	27.6811	29.3772	-148597	44321.1	0.00291556	2.43273	-1.97416	0.726564	1.35466	0.283158	17849.4	5228.66	0.00177568	3.60821	2.77061	0.536343	1057	0.0467295	0.000120746
1058	3	340523	340500	340000	Maanshan City	Anhui Province	1058	30.5495	12.8781	0.166719	29.507	29.8539	-141093	32935.4	-0.00227509	2.46659	-2.55899	1.04247	1.35342	0.298061	18947.4	5174.73	0.00182583	3.87706	2.94634	0.770248	1058	0.00472519	6.92045e-07
1059	3	340523	340500	340000	Maanshan City	Anhui Province	1059	28.7175	12.8786	0.1667	28.8348	29.853	-141105	32931.8	-0.00227279	2.4853	-2.5524	-0.117331	1.35727	0.298066	18947.9	5174.19	0.00182552	3.87544	2.94546	-0.0864465	1059	0.00990808	4.98168e-06
1060	3	340523	340500	340000	Maanshan City	Anhui Province	1060	27.6525	12.9014	0.166538	27.7385	29.8532	-140224	33136.9	-0.00217959	2.13246	-2.64067	-0.0860098	1.34999	0.296181	18905.1	5150.99	0.00181541	3.85141	2.92471	-0.0637115	1060	0.0145741	2.37727e-06
1061	3	340523	340500	340000	Maanshan City	Anhui Province	1061	27.1983	12.8935	0.166532	29.3648	29.8527	-140581	33042.3	-0.00221573	2.29575	-2.60712	-2.1665	1.35767	0.297093	18933.7	5162.55	0.0018203	3.8622	2.93404	-1.59574	1061	0.0586105	0.000196341
1062	3	340523	340500	340000	Maanshan City	Anhui Province	1062	25.5498	12.9136	0.166574	27.7646	29.85	-139827	33260.6	-0.00211806	1.97315	-2.65182	-2.21488	1.35131	0.295028	18865.3	5134.15	0.00180797	3.83183	2.90959	-1.63907	1062	0.03081	7.88414e-06
1063	3	340523	340500	340000	Maanshan City	Anhui Province	1063	28.6585	12.9193	0.166572	28.8093	29.8466	-139829	33275.5	-0.00209082	1.99198	-2.63505	-0.150808	1.34707	0.294887	18859.7	5130.71	0.00180608	3.82447	2.90477	-0.111953	1063	0.0727665	0.000256993
1064	3	340523	340500	340000	Maanshan City	Anhui Province	1064	29.988	12.9342	0.166701	28.9915	29.8441	-139100	33497.8	-0.00200009	1.63118	-2.65075	0.996512	1.35346	0.293554	18823.7	5113.36	0.00179815	3.80398	2.8878	0.736271	1064	0.032815	9.7921e-06
1065	3	340523	340500	340000	Maanshan City	Anhui Province	1065	31.89	12.946	0.166549	29.5273	29.8383	-139195	33472.9	-0.00195316	1.70422	-2.62144	2.36265	1.33905	0.294346	18871.6	5124.41	0.0018013	3.80503	2.88951	1.76442	1065	0.0781045	0.000337985
1066	3	340523	340500	340000	Maanshan City	Anhui Province	1066	27.8941	12.9718	0.167084	29.7105	29.8221	-138678	33783	-0.00177958	1.3766	-2.50962	-1.81636	1.35056	0.293185	18803.7	5101.26	0.00178962	3.76767	2.86294	-1.3449	1066	0.0781588	0.000379405
1067	3	340523	340500	340000	Maanshan City	Anhui Province	1067	31.6449	13.0084	0.166981	29.3871	29.7982	-137958	34067.1	-0.00157426	1.06564	-2.32467	2.2578	1.34578	0.296358	18991.9	5145.3	0.00180173	3.77638	2.8723	1.67769	1067	0.0781609	0.000379425
1068	3	340523	340500	340000	Maanshan City	Anhui Province	1068	29.6135	13.0255	0.168491	28.0155	29.7654	-137589	34603.1	-0.0013482	0.720395	-2.03516	1.59804	1.34351	0.296515	18928	5133.95	0.0017939	3.74161	2.85188	1.18946	1068	0.078163	0.000379445
1069	3	340523	340500	340000	Maanshan City	Anhui Province	1069	30.919	13.0316	0.170284	28.4474	29.7225	-137202	35226.4	-0.00108447	0.414374	-1.6531	2.47157	1.34845	0.297297	18887.2	5134.68	0.00179071	3.71561	2.8379	1.8329	1069	0.0781651	0.000379465
1070	3	340523	340500	340000	Maanshan City	Anhui Province	1070	29.4461	13.0035	0.174519	28.1802	29.678	-137869	35981.7	-0.00076514	0.213607	-1.28812	1.26586	1.35543	0.293664	18554.7	5074.07	0.00176674	3.64967	2.79195	0.93392	1070	0.0781672	0.000379485
1071	3	340523	340500	340000	Maanshan City	Anhui Province	1071	30.1878	12.9601	0.179725	28.8449	29.6381	-139273	36676.5	-0.00045123	0.0750387	-0.924408	1.34288	1.35642	0.290803	18292.1	5040.01	0.00175104	3.60617	2.76135	0.990018	1071	0.0781693	0.000379505
1072	3	340523	340500	340000	Maanshan City	Anhui Province	1072	29.2211	12.9021	0.186283	28.7955	29.6005	-141145	37378.4	-0.000126376	0.052891	-0.627592	0.42566	1.35475	0.287178	18026.7	5009.68	0.00173591	3.56663	2.73082	0.314199	1072	0.0781713	0.000379525
1073	3	340523	340500	340000	Maanshan City	Anhui Province	1073	27.6592	12.8363	0.194364	28.1733	29.5608	-143093	38214.3	0.000220445	0.182108	-0.427479	-0.514156	1.3489	0.283307	17806.7	4989.04	0.00172361	3.5334	2.70341	-0.381166	1073	0.0781734	0.000379545
1074	3	340523	340500	340000	Maanshan City	Anhui Province	1074	29.0371	12.7748	0.203428	28.2734	29.5173	-144870	39236.5	0.000597991	0.380803	-0.293117	0.763778	1.34196	0.282213	17790.9	5020.29	0.00172807	3.53539	2.70317	0.56915	1074	0.0781754	0.000379565
1075	3	340523	340500	340000	Maanshan City	Anhui Province	1075	26.182	12.7188	0.213427	28.5592	29.4677	-146131	40521	0.0010144	0.610025	-0.238476	-2.37714	1.35403	0.283756	17969.6	5098.53	0.00174739	3.56762	2.7282	-1.7556	1075	0.0781774	0.000379584
1076	3	340523	340500	340000	Maanshan City	Anhui Province	1076	30.9584	12.666	0.223299	29.2477	29.4216	-146930	41693.3	0.00142717	0.976407	-0.313121	1.7107	1.35642	0.282695	17985.3	5127.19	0.00174938	3.56206	2.72913	1.26118	1076	0.0781794	0.000379604
1077	3	340523	340500	340000	Maanshan City	Anhui Province	1077	30.6962	12.6208	0.233234	29.4045	29.3782	-147251	42848.3	0.00183953	1.38845	-0.501205	1.29168	1.35459	0.283289	18075.5	5175.84	0.00175982	3.56886	2.74277	0.95356	1077	0.0781815	0.000379623
1078	3	340523	340500	340000	Maanshan City	Anhui Province	1078	28.1734	12.5813	0.242676	28.6805	29.3467	-147442	43754.1	0.0022103	1.8439	-0.805225	-0.507122	1.34919	0.284256	18152.1	5217.1	0.00176964	3.5764	2.75753	-0.375871	1078	0.0781835	0.000379642
1079	3	340523	340500	340000	Maanshan City	Anhui Province	1079	30.1276	12.5436	0.25024	29.1578	29.3419	-147700	44163.1	0.0024513	2.27087	-1.24052	0.969762	1.35455	0.283067	18049.5	5201.92	0.00176384	3.56102	2.75086	0.71593	1079	0.0781854	0.000379662
1080	3	340523	340500	340000	Maanshan City	Anhui Province	1080	25.423	12.5138	0.25678	28.561	29.3578	-148321	44333.8	0.0026123	2.60432	-1.75605	-3.13807	1.35406	0.282877	17961	5196.57	0.00176279	3.56556	2.7529	-2.31752	1080	0.0766937	0.000375367
1081	3	340523	340500	340000	Maanshan City	Anhui Province	1081	27.0817	12.4792	0.262059	27.9477	29.3778	-149063	44326	0.00274911	2.74551	-2.10155	-0.865973	1.35737	0.283241	17893.1	5205.03	0.001768	3.58527	2.76068	-0.63798	1081	0.0693619	0.000253601
1082	3	340523	340500	340000	Maanshan City	Anhui Province	1082	28.9756	12.474	0.264361	28.1036	29.4055	-150214	44032.7	0.00272345	2.93278	-2.39124	0.872022	1.35608	0.283668	17864.4	5206.72	0.00177209	3.6003	2.76629	0.643047	1082	0.0046665	7.91891e-07
1083	3	340523	340500	340000	Maanshan City	Anhui Province	1083	30.4389	12.4549	0.26481	28.2158	29.3969	-149808	44118.2	0.00282541	2.80337	-2.30915	2.22301	1.36287	0.284639	17926	5236.25	0.00178054	3.61757	2.77868	1.63113	1083	0.0278585	4.36159e-05
1084	3	340523	340500	340000	Maanshan City	Anhui Province	1084	25.6654	12.4444	0.265504	28.6376	29.4052	-150089	43991.4	0.00282803	2.8016	-2.34837	-2.9722	1.35865	0.284546	17903	5237.13	0.00178185	3.62339	2.7802	-2.18761	1084	0.0353601	6.04856e-05
1085	3	340523	340500	340000	Maanshan City	Anhui Province	1085	26.4048	12.4675	0.265146	27.8767	29.4161	-150572	43906.5	0.00270926	2.95435	-2.46181	-1.47183	1.35234	0.28336	17824.6	5200.58	0.00177155	3.60213	2.76465	-1.08836	1085	0.0205169	1.61272e-05
1086	3	340523	340500	340000	Maanshan City	Anhui Province	1086	31.2577	12.8706	0.166743	28.8902	29.8499	-141508	32836.6	-0.00230328	2.68625	-2.49451	2.36758	1.35563	0.299101	18980.1	5185.67	0.00183001	3.8827	2.95321	1.74648	1086	0.0337871	8.90079e-06
1087	3	340523	340500	340000	Maanshan City	Anhui Province	1087	30.9875	12.878	0.166488	29.1221	29.8484	-141362	32825.8	-0.00228279	2.70064	-2.51264	1.86542	1.35014	0.299625	19029.6	5193.88	0.00183282	3.88542	2.95566	1.38164	1087	0.0597263	0.000162992
1088	3	340523	340500	340000	Maanshan City	Anhui Province	1088	27.4255	12.8986	0.166338	28.3154	29.8466	-140801	32962.4	-0.00220118	2.48951	-2.56825	-0.889853	1.35195	0.298069	18986.2	5173.2	0.00182369	3.86232	2.93686	-0.658201	1088	0.0781606	0.000379416
1089	3	340523	340500	340000	Maanshan City	Anhui Province	1089	27.0844	12.9271	0.166403	28.0607	29.8405	-140261	33148.7	-0.00207117	2.23818	-2.59208	-0.976266	1.3609	0.296233	18922.7	5146.79	0.00181143	3.82866	2.91093	-0.717366	1089	0.0781627	0.000379436
1090	3	340523	340500	340000	Maanshan City	Anhui Province	1090	29.4967	12.9559	0.166841	30.1979	29.8305	-139900	33382.2	-0.00191247	1.95265	-2.55575	-0.701211	1.34313	0.294451	18832.5	5117.93	0.0017979	3.79049	2.88235	-0.522074	1090	0.0781648	0.000379457
1091	3	340523	340500	340000	Maanshan City	Anhui Province	1091	25.8266	12.9888	0.167231	27.9043	29.8146	-139548	33633.4	-0.0017228	1.67205	-2.46138	-2.07763	1.35561	0.294411	18827.3	5113.77	0.00179298	3.76838	2.86645	-1.53261	1091	0.0781669	0.000379477
1092	3	340523	340500	340000	Maanshan City	Anhui Province	1092	29.049	13.0165	0.168248	28.6493	29.7912	-139320	34006.1	-0.00150716	1.37707	-2.28784	0.39978	1.35822	0.294572	18796.9	5107.98	0.00178742	3.74231	2.84953	0.294341	1092	0.078169	0.000379498
1093	3	340523	340500	340000	Maanshan City	Anhui Province	1093	29.6662	13.0467	0.169012	28.5978	29.7593	-138895	34422.3	-0.00127572	1.08024	-2.02215	1.06839	1.34673	0.297639	18927.9	5146.39	0.00179697	3.74581	2.856	0.793317	1093	0.0781711	0.000379518
1094	3	340523	340500	340000	Maanshan City	Anhui Province	1094	29.6677	13.0418	0.172153	28.07	29.7216	-139149	35085.1	-0.00100123	0.844462	-1.74031	1.59773	1.35237	0.295243	18679.1	5099.62	0.00177736	3.68825	2.81648	1.18143	1094	0.0781732	0.000379538
1095	3	340523	340500	340000	Maanshan City	Anhui Province	1095	29.4005	13.0224	0.17606	29.5775	29.6784	-139829	35769.2	-0.000682241	0.709507	-1.41655	-0.176969	1.35007	0.29329	18462.7	5066.69	0.00176293	3.64428	2.7857	-0.131081	1095	0.0781753	0.000379558
1096	3	340523	340500	340000	Maanshan City	Anhui Province	1096	27.9792	12.987	0.180863	29.3844	29.6383	-141130	36421.7	-0.000372931	0.62652	-1.07905	-1.40518	1.34358	0.292042	18310.6	5057.61	0.0017555	3.62006	2.76914	-1.04585	1096	0.0781773	0.000379578
1097	3	340523	340500	340000	Maanshan City	Anhui Province	1097	30.0246	12.9297	0.187427	28.7953	29.6048	-143100	37078	-7.13536e-05	0.65579	-0.832878	1.22933	1.35783	0.288356	18056.5	5024.54	0.00173995	3.58131	2.73923	0.905364	1097	0.0781794	0.000379598
1098	3	340523	340500	340000	Maanshan City	Anhui Province	1098	29.0955	12.8669	0.195034	28.7663	29.5698	-145055	37835.2	0.00023621	0.783657	-0.644813	0.329196	1.35332	0.286013	17931.2	5025.67	0.00173567	3.56632	2.72561	0.24325	1098	0.0781815	0.000379618
1099	3	340523	340500	340000	Maanshan City	Anhui Province	1099	29.2012	12.803	0.203931	28.995	29.5327	-146877	38773.6	0.000565401	1.00524	-0.547724	0.206155	1.3518	0.284127	17871.8	5041.53	0.00173526	3.55988	2.71922	0.152504	1099	0.0781835	0.000379637
1100	3	340523	340500	340000	Maanshan City	Anhui Province	1100	29.8598	12.7459	0.213501	29.2726	29.4893	-148154	39959.4	0.000926392	1.2582	-0.520213	0.587275	1.34908	0.285052	18007.5	5105.79	0.00175038	3.58509	2.73918	0.435317	1100	0.0781855	0.000379657
1101	3	340523	340500	340000	Maanshan City	Anhui Province	1101	27.7675	12.695	0.223172	28.9334	29.4469	-148960	41140.1	0.00129864	1.59522	-0.607315	-1.16585	1.35865	0.285088	18085.8	5152.72	0.00175857	3.59183	2.75018	-0.858093	1101	0.0781875	0.000379676
1102	3	340523	340500	340000	Maanshan City	Anhui Province	1102	27.2968	12.649	0.232602	28.6113	29.4122	-149356	42185.1	0.00164829	1.98545	-0.819631	-1.31446	1.35951	0.284165	18080.3	5173.93	0.00175962	3.5805	2.75006	-0.966869	1102	0.0781895	0.000379696
1103	3	340523	340500	340000	Maanshan City	Anhui Province	1103	27.527	12.6089	0.241545	28.5389	29.3904	-149689	42991.3	0.00194336	2.41429	-1.14412	-1.01189	1.34566	0.283552	18062.8	5187.55	0.0017606	3.57049	2.75023	-0.751967	1103	0.0781915	0.000379715
1104	3	340523	340500	340000	Maanshan City	Anhui Province	1104	26.0424	12.5744	0.248938	27.3914	29.3907	-149980	43377.3	0.00211675	2.79283	-1.55212	-1.34902	1.33506	0.280769	17858.6	5139.23	0.00174557	3.53573	2.72726	-1.01045	1104	0.0781935	0.000379734
1105	3	340523	340500	340000	Maanshan City	Anhui Province	1105	26.0011	12.5537	0.254173	27.5297	29.3988	-150221	43610.7	0.0022495	2.9924	-1.93275	-1.52859	1.34899	0.280596	17803.7	5133.08	0.00174478	3.53616	2.72772	-1.13313	1105	0.0645181	0.000169162
1106	3	340523	340500	340000	Maanshan City	Anhui Province	1106	29.1908	12.8734	0.166471	29.4232	29.8468	-141608	32752.1	-0.00230287	2.83395	-2.48064	-0.232466	1.35926	0.300577	19069.4	5205.57	0.00183736	3.89315	2.96321	-0.171024	1106	2.99058e-06	2.38e-13
1107	3	340523	340500	340000	Maanshan City	Anhui Province	1107	30.2258	12.8864	0.166211	29.0164	29.8437	-141478	32737.5	-0.00226187	2.85522	-2.49388	1.2094	1.34342	0.300806	19103.5	5207.54	0.00183729	3.88677	2.96003	0.900238	1107	0.0569904	0.000181299
1108	3	340523	340500	340000	Maanshan City	Anhui Province	1108	28.1392	12.9067	0.166358	28.4417	29.8403	-141169	32875.1	-0.00217372	2.68119	-2.51999	-0.302443	1.36034	0.298605	18999.1	5173.83	0.00182301	3.85187	2.93345	-0.222329	1108	0.0781687	0.000379488
1109	3	340523	340500	340000	Maanshan City	Anhui Province	1109	29.9534	12.9343	0.166884	29.0321	29.8339	-140892	33092.9	-0.00203464	2.42313	-2.52947	0.921228	1.35008	0.295669	18841	5127.58	0.0018033	3.80333	2.89668	0.682349	1109	0.0781708	0.000379509
1110	3	340523	340500	340000	Maanshan City	Anhui Province	1110	28.3896	12.9667	0.167233	28.1075	29.8245	-140631	33281.1	-0.00186962	2.17742	-2.51292	0.282166	1.34516	0.294818	18802.1	5114.41	0.00179577	3.77891	2.87773	0.209764	1110	0.0781729	0.000379529
1111	3	340523	340500	340000	Maanshan City	Anhui Province	1111	29.0899	12.9981	0.167981	29.869	29.8084	-140505	33546.4	-0.00167393	1.92476	-2.42284	-0.779146	1.34912	0.294178	18747	5100.7	0.00178775	3.75151	2.85726	-0.577521	1111	0.078175	0.00037955
1112	3	340523	340500	340000	Maanshan City	Anhui Province	1112	29.0439	13.0325	0.168708	29.7897	29.7857	-140354	33845.6	-0.00145676	1.67831	-2.26373	-0.745748	1.35384	0.295995	18825.1	5123.26	0.00179246	3.74862	2.85654	-0.550837	1112	0.0781771	0.00037957
1113	3	340523	340500	340000	Maanshan City	Anhui Province	1113	30.5111	13.0489	0.170887	29.1273	29.7568	-140506	34346.2	-0.00121771	1.43195	-2.05997	1.38384	1.35174	0.295449	18714.3	5105.79	0.00178265	3.71419	2.83331	1.02375	1113	0.0781792	0.00037959
1114	3	340523	340500	340000	Maanshan City	Anhui Province	1114	29.275	13.0548	0.173502	29.6942	29.72	-140752	34912.3	-0.000944151	1.24754	-1.80114	-0.419169	1.35033	0.295494	18630.9	5100.13	0.00177703	3.68858	2.81631	-0.310419	1114	0.0781813	0.00037961
1115	3	340523	340500	340000	Maanshan City	Anhui Province	1115	28.534	13.0396	0.17734	28.4371	29.6782	-141482	35560.3	-0.000628947	1.1586	-1.51189	0.0969675	1.35839	0.294454	18481.4	5083.05	0.00176773	3.65796	2.79461	0.071384	1115	0.0781834	0.000379631
1116	3	340523	340500	340000	Maanshan City	Anhui Province	1116	29.9713	13.0013	0.182541	28.0583	29.6405	-142920	36201.5	-0.000323227	1.1424	-1.23867	1.913	1.3526	0.292277	18290.5	5060.94	0.00175617	3.62649	2.7712	1.41431	1116	0.0781854	0.00037965
1117	3	340523	340500	340000	Maanshan City	Anhui Province	1117	29.3017	12.9506	0.188695	27.7913	29.6097	-144822	36800.6	-5.53552e-05	1.18986	-1.00522	1.51034	1.3491	0.290318	18149.7	5052.39	0.00174922	3.6072	2.75609	1.11952	1117	0.0781875	0.00037967
1118	3	340523	340500	340000	Maanshan City	Anhui Province	1118	26.8684	12.8888	0.196142	27.9917	29.5806	-146804	37480.7	0.000214959	1.32913	-0.858052	-1.12335	1.35364	0.287767	18014.5	5046.98	0.00174303	3.58948	2.7404	-0.82987	1118	0.0781895	0.00037969
1119	3	340523	340500	340000	Maanshan City	Anhui Province	1119	31.5555	12.8261	0.204668	29.6771	29.548	-148584	38369.6	0.000490485	1.54187	-0.765945	1.87835	1.34457	0.28678	18008.7	5074.94	0.00174732	3.59373	2.74181	1.39699	1119	0.0781916	0.00037971
1120	3	340523	340500	340000	Maanshan City	Anhui Province	1120	29.3981	12.7684	0.213862	28.1734	29.5117	-149830	39458.3	0.000790615	1.79604	-0.765452	1.22477	1.35233	0.2866	18065.8	5117.65	0.00175566	3.60514	2.75174	0.905675	1120	0.0781936	0.000379729
1121	3	340523	340500	340000	Maanshan City	Anhui Province	1121	26.2341	12.7209	0.223342	27.6096	29.4745	-150739	40619	0.00110815	2.11578	-0.8607	-1.37556	1.34088	0.287625	18189.9	5178.96	0.00176892	3.62321	2.771	-1.02587	1121	0.0781956	0.000379749
1122	3	340523	340500	340000	Maanshan City	Anhui Province	1122	24.4728	12.6768	0.232357	27.9818	29.4461	-151235	41594.2	0.00140756	2.47718	-1.08428	-3.50901	1.35582	0.28642	18162.3	5193.47	0.00176841	3.60885	2.76767	-2.58811	1122	0.0781976	0.000379768
1123	3	340523	340500	340000	Maanshan City	Anhui Province	1123	27.3964	12.6373	0.240463	27.6435	29.4333	-151550	42265.5	0.00161853	2.8446	-1.39268	-0.247157	1.34692	0.283048	17962.2	5154.54	0.0017532	3.56655	2.74147	-0.183498	1123	0.0781996	0.000379788
1124	3	340523	340500	340000	Maanshan City	Anhui Province	1124	29.0958	12.6061	0.247928	28.8897	29.4367	-151951	42686.8	0.00177376	3.17921	-1.83483	0.20614	1.35368	0.280921	17807.6	5119.51	0.00174312	3.54032	2.72464	0.152281	1124	0.0771684	0.000378071
1125	3	340523	340500	340000	Maanshan City	Anhui Province	1125	28.9868	12.5865	0.252612	28.1643	29.4436	-151961	42937.9	0.00186629	3.29596	-2.14002	0.822523	1.3504	0.278809	17634.4	5076.68	0.00173086	3.51586	2.70578	0.609096	1125	0.0458975	0.000118338
1126	3	340523	340500	340000	Maanshan City	Anhui Province	1126	31.2683	12.8951	0.166128	28.2573	29.8399	-141657	32664.6	-0.00223791	2.97655	-2.47703	3.01104	1.35756	0.3015	19137.8	5212.54	0.00183848	3.88193	2.95999	2.21798	1126	0.036698	7.92936e-05
1127	3	340523	340500	340000	Maanshan City	Anhui Province	1127	28.018	12.9165	0.166507	28.9075	29.8358	-141541	32795.7	-0.00214318	2.8344	-2.49413	-0.889496	1.357	0.299126	19005	5173.79	0.0018222	3.84216	2.93054	-0.655488	1127	0.0732542	0.000335509
1128	3	340523	340500	340000	Maanshan City	Anhui Province	1128	29.7712	12.9462	0.166957	29.3117	29.8299	-141386	32960.9	-0.00200255	2.62283	-2.51429	0.45948	1.34399	0.297209	18902.6	5144.2	0.00180896	3.80763	2.90408	0.341878	1128	0.0781789	0.000379582
1129	3	340523	340500	340000	Maanshan City	Anhui Province	1129	31.1859	12.9754	0.167836	30.267	29.8191	-141360	33201.4	-0.00183057	2.38528	-2.48078	0.918875	1.34039	0.295027	18762.4	5108.4	0.0017933	3.76712	2.87269	0.685528	1129	0.078181	0.000379602
1130	3	340523	340500	340000	Maanshan City	Anhui Province	1130	30.6241	13.0131	0.168209	29.1889	29.8029	-141275	33388.1	-0.00163401	2.1852	-2.39419	1.43516	1.35117	0.296391	18840	5128.78	0.00179778	3.76713	2.87184	1.06216	1130	0.0781831	0.000379622
1131	3	340523	340500	340000	Maanshan City	Anhui Province	1131	29.5852	13.0388	0.169861	29.0626	29.7808	-141470	33760.9	-0.00141466	1.96359	-2.25499	0.522606	1.34411	0.29594	18760.5	5115.26	0.00178971	3.73969	2.85204	0.388812	1131	0.0781852	0.000379643
1132	3	340523	340500	340000	Maanshan City	Anhui Province	1132	30.8854	13.0568	0.172084	28.6474	29.7528	-141749	34224.8	-0.001175	1.76462	-2.07647	2.23799	1.35846	0.295948	18690.3	5109.1	0.00178373	3.71617	2.83558	1.64745	1132	0.0781873	0.000379663
1133	3	340523	340500	340000	Maanshan City	Anhui Province	1133	30.0886	13.0598	0.175117	28.0854	29.7185	-142229	34778.9	-0.000902814	1.62069	-1.86025	2.00322	1.34767	0.295402	18575.8	5096.29	0.00177552	3.68837	2.8156	1.48643	1133	0.0781894	0.000379683
1134	3	340523	340500	340000	Maanshan City	Anhui Province	1134	30.9511	13.0454	0.179049	29.1069	29.6797	-143089	35386.9	-0.000601956	1.57078	-1.61018	1.84423	1.34754	0.294719	18464.8	5086.74	0.00176883	3.66508	2.79839	1.36858	1134	0.0781915	0.000379703
1135	3	340523	340500	340000	Maanshan City	Anhui Province	1135	29.9102	13.0171	0.183719	29.0485	29.6431	-144435	35963.5	-0.000317181	1.57465	-1.33846	0.861658	1.34507	0.294999	18431	5100.09	0.00177009	3.66069	2.7952	0.640607	1135	0.0781935	0.000379723
1136	3	340523	340500	340000	Maanshan City	Anhui Province	1136	27.9586	12.9674	0.190041	28.947	29.6161	-146307	36548.8	-7.701e-05	1.63787	-1.15658	-0.98833	1.35142	0.292724	18278.5	5085.52	0.00176136	3.63785	2.77682	-0.731329	1136	0.0781956	0.000379743
1137	3	340523	340500	340000	Maanshan City	Anhui Province	1137	27.4757	12.9069	0.19724	28.8045	29.5907	-148179	37190.9	0.000153268	1.77258	-1.03292	-1.3288	1.35252	0.290372	18159.5	5081.14	0.00175595	3.62217	2.76241	-0.982463	1137	0.0781976	0.000379763
1138	3	340523	340500	340000	Maanshan City	Anhui Province	1138	30.1224	12.8454	0.205475	27.9825	29.563	-149937	38039.6	0.000373854	1.97577	-0.94785	2.13988	1.3585	0.289986	18188	5117.43	0.00176313	3.63359	2.7694	1.57518	1138	0.0781997	0.000379783
1139	3	340523	340500	340000	Maanshan City	Anhui Province	1139	29.7885	12.7897	0.214381	30.0653	29.5317	-151202	39080	0.000616613	2.22755	-0.951949	-0.276804	1.34669	0.290096	18248.8	5162.01	0.00177266	3.64834	2.78172	-0.205544	1139	0.0782017	0.000379802
1140	3	340523	340500	340000	Maanshan City	Anhui Province	1140	29.3805	12.7433	0.223424	29.2776	29.5013	-152158	40140.1	0.000871467	2.53964	-1.0547	0.102867	1.35167	0.290392	18312.9	5208.37	0.00178135	3.65806	2.79377	0.0761039	1140	0.0782037	0.000379822
1141	3	340523	340500	340000	Maanshan City	Anhui Province	1141	27.5567	12.7019	0.231799	27.7717	29.4791	-152683	41017.9	0.00111106	2.86614	-1.27545	-0.215027	1.35131	0.288583	18233.1	5209.76	0.00177736	3.63688	2.78385	-0.159125	1141	0.0770324	0.000371374
1142	3	340523	340500	340000	Maanshan City	Anhui Province	1142	31.7375	12.6915	0.235218	30.0867	29.4844	-153209	41153	0.00108798	3.13878	-1.47872	1.65077	1.34485	0.28756	18151.9	5196.39	0.00177306	3.62493	2.77534	1.22748	1142	0.0160817	8.4695e-06
1143	3	340523	340500	340000	Maanshan City	Anhui Province	1143	28.9529	12.6516	0.241612	27.8645	29.4648	-152892	41884.8	0.00138376	3.21026	-1.67361	1.08842	1.35156	0.283644	17940	5149.88	0.00175499	3.57543	2.74416	0.805304	1143	0.0765706	0.00014415
1144	3	340523	340500	340000	Maanshan City	Anhui Province	1144	30.5552	12.6648	0.239181	29.3395	29.4673	-152908	41681.2	0.00131705	3.1419	-1.56751	1.21572	1.35857	0.285322	18044.9	5175.17	0.00176349	3.59625	2.75842	0.894854	1144	0.0613403	0.000128517
1145	3	340523	340500	340000	Maanshan City	Anhui Province	1145	28.7268	12.6331	0.245462	28.4897	29.465	-152913	42156.9	0.00147438	3.32527	-1.88663	0.237079	1.35068	0.281636	17806.1	5116.92	0.00174472	3.55061	2.72701	0.175527	1145	0.0525256	0.000108551
1146	3	340523	340500	340000	Maanshan City	Anhui Province	1146	26.6689	12.6285	0.247066	27.5407	29.4698	-153043	42215.6	0.00148172	3.39534	-2.01636	-0.871815	1.35196	0.281168	17764.2	5106.75	0.00174212	3.54493	2.72273	-0.644852	1146	0.00420068	1.66169e-07
1147	3	340523	340500	340000	Maanshan City	Anhui Province	1147	28.0379	12.9349	0.166976	28.4171	29.8306	-141837	32806.8	-0.00206593	2.86835	-2.49073	-0.379204	1.35082	0.298576	18950.8	5158.63	0.00181534	3.81957	2.91684	-0.280722	1147	0.0303738	3.3116e-05
1148	3	340523	340500	340000	Maanshan City	Anhui Province	1148	29.246	12.9535	0.167289	29.7132	29.8261	-141843	32884.6	-0.0019778	2.77861	-2.49544	-0.467206	1.35019	0.297928	18914.3	5148.46	0.0018104	3.80487	2.90547	-0.34603	1148	0.0664728	0.00027114
1149	3	340523	340500	340000	Maanshan City	Anhui Province	1149	27.1473	12.9859	0.168098	28.5115	29.8142	-141884	33099.3	-0.00179832	2.57102	-2.45682	-1.36422	1.34244	0.296581	18828.3	5127.29	0.00180015	3.77652	2.88224	-1.01622	1149	0.0681993	0.000272962
1150	3	340523	340500	340000	Maanshan City	Anhui Province	1150	26.0859	13.0146	0.169212	28.3523	29.7981	-142044	33358.9	-0.0016074	2.38468	-2.37444	-2.26636	1.35801	0.29591	18764.3	5114.73	0.00179294	3.75404	2.86418	-1.66888	1150	0.0714998	0.000263085
1151	3	340523	340500	340000	Maanshan City	Anhui Province	1151	29.002	13.0429	0.171089	28.7287	29.7752	-142456	33704.3	-0.00137718	2.22317	-2.24484	0.273382	1.35545	0.296165	18725.3	5113.32	0.00178899	3.73701	2.85155	0.201691	1151	0.074455	0.000355465
1152	3	340523	340500	340000	Maanshan City	Anhui Province	1152	27.905	13.0537	0.173868	28.291	29.7495	-142992	34174.3	-0.00114372	2.0636	-2.10366	-0.38599	1.35506	0.294881	18577.8	5089	0.00177684	3.70349	2.82627	-0.284851	1152	0.0781954	0.000379736
1153	3	340523	340500	340000	Maanshan City	Anhui Province	1153	30.1299	13.066	0.176369	28.674	29.7166	-143478	34631.4	-0.000881797	1.95493	-1.89537	1.45582	1.34796	0.296937	18635.7	5117.04	0.00178302	3.70693	2.82981	1.08002	1153	0.0781975	0.000379756
1154	3	340523	340500	340000	Maanshan City	Anhui Province	1154	28.2678	13.057	0.180106	29.2623	29.6805	-144391	35183.4	-0.000603769	1.91612	-1.65721	-0.994495	1.35819	0.297657	18618.8	5128.38	0.00178398	3.70037	2.82468	-0.732223	1154	0.0781996	0.000379776
1155	3	340523	340500	340000	Maanshan City	Anhui Province	1155	29.5538	13.0256	0.185158	28.6189	29.6482	-145774	35758.6	-0.000344391	1.93359	-1.44455	0.934889	1.34847	0.29685	18529.9	5125.01	0.00178013	3.6855	2.81238	0.693298	1155	0.0782017	0.000379796
1156	3	340523	340500	340000	Maanshan City	Anhui Province	1156	27.9229	12.9827	0.191121	27.8925	29.6222	-147468	36323.1	-0.000139744	2.00755	-1.26831	0.0303846	1.35421	0.29633	18485.3	5135.14	0.00178021	3.68205	2.80788	0.0224372	1156	0.0782037	0.000379816
1157	3	340523	340500	340000	Maanshan City	Anhui Province	1157	28.528	12.921	0.198065	29.1693	29.5997	-149150	36950.3	4.51388e-05	2.13963	-1.16182	-0.641216	1.35515	0.293826	18365.8	5128.9	0.00177399	3.66548	2.79297	-0.47317	1157	0.0782058	0.000379836
1158	3	340523	340500	340000	Maanshan City	Anhui Province	1158	26.9646	12.8595	0.20601	28.2037	29.5763	-150834	37754.8	0.000216572	2.33662	-1.08548	-1.23913	1.35756	0.293356	18385.6	5163.34	0.00178034	3.67636	2.79978	-0.912763	1158	0.0782078	0.000379855
1159	3	340523	340500	340000	Maanshan City	Anhui Province	1159	25.7839	12.8051	0.214617	29.383	29.5491	-152138	38732.3	0.000407409	2.60252	-1.09059	-3.59911	1.35518	0.293671	18443.9	5209.78	0.00179074	3.6943	2.81401	-2.65582	1159	0.0782098	0.000379875
1160	3	340523	340500	340000	Maanshan City	Anhui Province	1160	26.848	12.7562	0.223166	28.0826	29.5196	-152884	39784.1	0.000666162	2.81859	-1.16747	-1.23456	1.35885	0.292317	18398.8	5228.82	0.00179058	3.68378	2.81054	-0.908536	1160	0.0937503	0.000270519
1161	3	340523	340500	340000	Maanshan City	Anhui Province	1161	28.8914	12.756	0.224637	28.6106	29.5255	-153377	39758.2	0.000571205	3.04401	-1.2624	0.280843	1.35297	0.293441	18450.2	5247.64	0.00179737	3.69923	2.8214	0.207575	1161	0.0424423	0.000109381
1162	3	340523	340500	340000	Maanshan City	Anhui Province	1162	27.6218	12.7222	0.230949	28.7043	29.505	-153558	40532.5	0.000822211	3.16091	-1.40269	-1.08248	1.35717	0.2909	18319.7	5232.19	0.00178817	3.66702	2.80217	-0.797603	1162	0.0651181	0.000272795
1163	3	340523	340500	340000	Maanshan City	Anhui Province	1163	29.6358	12.7297	0.231086	29.6125	29.5156	-153942	40370.5	0.000691426	3.31774	-1.48183	0.0233733	1.34908	0.292457	18390.3	5253.72	0.00179651	3.68676	2.81534	0.0173254	1163	0.069812	4.54418e-05
1164	3	340523	340500	340000	Maanshan City	Anhui Province	1164	28.5036	12.7036	0.235147	28.7571	29.5003	-153825	40905.3	0.000921162	3.32889	-1.58937	-0.253501	1.34307	0.289745	18254.5	5226.76	0.00178473	3.65245	2.79369	-0.188747	1164	0.00250911	6.33559e-08
1165	3	340523	340500	340000	Maanshan City	Anhui Province	1165	29.3985	12.6969	0.235544	29.0299	29.4938	-153600	41032.2	0.000995469	3.26796	-1.56281	0.368642	1.35492	0.288574	18195	5210.31	0.00177859	3.63777	2.78378	0.272077	1165	0.0193889	1.03114e-05
1166	3	340523	340500	340000	Maanshan City	Anhui Province	1166	27.9965	13.0459	0.172953	28.3969	29.7653	-143368	33798.3	-0.00129738	2.36761	-2.21088	-0.400391	1.36202	0.295588	18639.6	5099.35	0.00178326	3.72322	2.84209	-0.293969	1166	0.0407462	8.98945e-05
1167	3	340523	340500	340000	Maanshan City	Anhui Province	1167	25.8082	13.0607	0.174679	27.8975	29.7462	-143848	34059.5	-0.00112878	2.30527	-2.10392	-2.08935	1.34837	0.296994	18679	5117.79	0.0017873	3.72614	2.84487	-1.54953	1167	0.0699843	0.000310337
1168	3	340523	340500	340000	Maanshan City	Anhui Province	1168	31.2908	13.0695	0.177598	29.0786	29.715	-144567	34504.4	-0.000880111	2.23187	-1.91459	2.21221	1.35061	0.298647	18715.3	5139.9	0.00179179	3.72721	2.84586	1.63794	1168	0.075889	0.000359866
1169	3	340523	340500	340000	Maanshan City	Anhui Province	1169	27.0984	13.0637	0.181186	29.4518	29.6822	-145481	34999.4	-0.000634248	2.20777	-1.69814	-2.35344	1.35202	0.300336	18764.8	5165.16	0.00179819	3.7332	2.84939	-1.74069	1169	0.0782077	0.000379849
1170	3	340523	340500	340000	Maanshan City	Anhui Province	1170	29.7769	13.036	0.186052	28.2469	29.6512	-146722	35551.5	-0.000406465	2.24398	-1.50328	1.53	1.35344	0.300596	18744.5	5176.28	0.00180006	3.73139	2.84586	1.13046	1170	0.0782098	0.000379869
1171	3	340523	340500	340000	Maanshan City	Anhui Province	1171	30.384	12.9878	0.192034	30.3655	29.6269	-148159	36131.6	-0.000231898	2.32654	-1.3661	0.0184736	1.34325	0.298419	18615.8	5163.38	0.00179202	3.7108	2.82771	0.0137529	1171	0.0782118	0.000379889
1172	3	340523	340500	340000	Maanshan City	Anhui Province	1172	25.7905	12.9322	0.198569	28.5149	29.6064	-149852	36726.3	-0.000102463	2.47903	-1.23706	-2.72442	1.34822	0.298981	18678.6	5205.63	0.00180175	3.73063	2.84013	-2.02075	1172	0.0782139	0.000379908
1173	3	340523	340500	340000	Maanshan City	Anhui Province	1173	30.0422	12.8688	0.206329	29.3722	29.5858	-151363	37504.8	3.31429e-05	2.67536	-1.18534	0.669949	1.3486	0.297055	18604.7	5216.77	0.00179995	3.72491	2.83421	0.496774	1173	0.0782159	0.000379928
1174	3	340523	340500	340000	Maanshan City	Anhui Province	1174	30.157	12.8162	0.214169	29.2682	29.5628	-152457	38385.3	0.000181721	2.90948	-1.19398	0.888752	1.35975	0.295721	18549.2	5232.47	0.00180074	3.7221	2.83253	0.653615	1174	0.0853388	0.00033243
1175	3	340523	340500	340000	Maanshan City	Anhui Province	1175	30.389	12.8035	0.217639	29.3191	29.5586	-153133	38661.9	0.000151721	3.15298	-1.25691	1.06986	1.35455	0.297818	18671.5	5279.52	0.00181519	3.75229	2.85541	0.789824	1175	0.0273669	4.7523e-05
1176	3	340523	340500	340000	Maanshan City	Anhui Province	1176	29.2157	12.7814	0.22073	28.0109	29.5437	-153300	39161.3	0.000349492	3.08176	-1.24634	1.2048	1.35372	0.295792	18569.1	5265.31	0.001807	3.7283	2.83985	0.889986	1176	0.0435617	9.25653e-05
1177	3	340523	340500	340000	Maanshan City	Anhui Province	1177	27.0284	12.7723	0.223083	28.9464	29.5397	-153639	39390.8	0.000378557	3.18604	-1.29667	-1.91809	1.35557	0.296181	18592	5281.18	0.00181096	3.73387	2.84496	-1.41497	1177	0.064522	9.07736e-05
1178	3	340523	340500	340000	Maanshan City	Anhui Province	1178	29.0001	12.7483	0.227439	29.8337	29.5255	-153810	39944.9	0.000552483	3.24167	-1.37662	-0.833627	1.35218	0.293894	18466.1	5262.51	0.00180164	3.70526	2.82649	-0.616507	1178	0.00505758	7.41252e-07
1179	3	340523	340500	340000	Maanshan City	Anhui Province	1179	28.3199	13.0728	0.179115	28.1707	29.7042	-145364	34538.9	-0.000823245	2.38675	-1.85266	0.149147	1.35622	0.301081	18835.9	5173.86	0.00180369	3.75126	2.86431	0.109972	1179	0.0343344	4.09228e-05
1180	3	340523	340500	340000	Maanshan City	Anhui Province	1180	27.8654	13.0629	0.182389	28.8057	29.681	-146270	34877.1	-0.000672316	2.45383	-1.71855	-0.940338	1.36318	0.302268	18873.8	5191.4	0.00180908	3.75871	2.86797	-0.68981	1180	0.0715317	0.00031905
1181	3	340523	340500	340000	Maanshan City	Anhui Province	1181	26.4694	13.0348	0.187023	28.591	29.6531	-147292	35392.2	-0.000495466	2.52465	-1.5633	-2.12156	1.35147	0.302063	18837.8	5195.77	0.00180893	3.75395	2.86121	-1.56982	1181	0.0782179	0.000379942
1182	3	340523	340500	340000	Maanshan City	Anhui Province	1182	28.3903	12.9923	0.192559	27.8556	29.629	-148594	35947.8	-0.00035997	2.63452	-1.4147	0.534727	1.3433	0.302184	18847.3	5218.82	0.00181284	3.76003	2.86285	0.398069	1182	0.07822	0.000379962
1183	3	340523	340500	340000	Maanshan City	Anhui Province	1183	29.6154	12.9351	0.1991	28.2319	29.61	-150086	36558.1	-0.000259731	2.78606	-1.31045	1.38348	1.35771	0.301609	18843	5244.61	0.0018162	3.76711	2.86553	1.01898	1183	0.078222	0.000379981
1184	3	340523	340500	340000	Maanshan City	Anhui Province	1184	25.5614	12.8771	0.206766	28.6672	29.5924	-151728	37301.6	-0.000172089	3.01276	-1.25601	-3.10582	1.352	0.301664	18873.6	5285.28	0.00182487	3.78482	2.87745	-2.29721	1184	0.078224	0.000380001
1185	3	340523	340500	340000	Maanshan City	Anhui Province	1185	27.9094	12.8264	0.214737	28.2607	29.5725	-152810	38173.9	-6.76331e-05	3.26361	-1.28606	-0.35125	1.35951	0.299918	18777.3	5294.06	0.00182363	3.77615	2.87138	-0.258365	1185	0.0766303	0.0003704
1186	3	340523	340500	340000	Maanshan City	Anhui Province	1186	26.875	12.8018	0.218631	27.9197	29.5593	-153321	38702.9	0.000105662	3.26189	-1.29185	-1.04476	1.35169	0.298634	18713.3	5294.95	0.00182037	3.76338	2.86356	-0.772931	1186	0.00856659	2.12645e-06
1187	3	340523	340500	340000	Maanshan City	Anhui Province	1187	29.6973	12.8012	0.219017	29.6363	29.5607	-153280	38693.4	5.13157e-05	3.33566	-1.32249	0.060986	1.34451	0.298311	18684.6	5288.53	0.00181873	3.75983	2.86054	0.0453593	1187	0.0160699	6.49482e-06
1188	3	340523	340500	340000	Maanshan City	Anhui Province	1188	27.3192	12.7982	0.219391	27.8617	29.558	-153383	38776.2	0.000107488	3.29697	-1.30838	-0.542461	1.351	0.298385	18696.4	5293.61	0.00181959	3.7608	2.86178	-0.401525	1188	0.0106986	5.9079e-06
1189	3	340523	340500	340000	Maanshan City	Anhui Province	1189	31.173	13.0578	0.184227	29.0145	29.6709	-146902	34935.4	-0.000669868	2.64706	-1.66927	2.1585	1.35001	0.304609	19001.5	5224.91	0.00182181	3.78672	2.88756	1.59888	1189	0.0254502	2.72154e-05
1190	3	340523	340500	340000	Maanshan City	Anhui Province	1190	29.2321	13.0302	0.188096	28.5488	29.6504	-147667	35315.5	-0.00058392	2.77614	-1.57383	0.683332	1.35369	0.304081	18962.6	5226.21	0.00182073	3.78277	2.88092	0.504794	1190	0.0697982	0.000270032
1191	3	340523	340500	340000	Maanshan City	Anhui Province	1191	27.8993	12.9942	0.193116	29.2164	29.63	-148867	35790.5	-0.000509151	2.92497	-1.44158	-1.31707	1.35893	0.306184	19091.4	5279.2	0.0018351	3.81265	2.90058	-0.969197	1191	0.0782281	0.000380034
1192	3	340523	340500	340000	Maanshan City	Anhui Province	1192	29.2421	12.9382	0.199637	28.8462	29.6119	-150165	36420.5	-0.00043671	3.07748	-1.35863	0.395822	1.36299	0.304899	19038.8	5294.19	0.00183436	3.81099	2.89682	0.290407	1192	0.0782301	0.000380054
1193	3	340523	340500	340000	Maanshan City	Anhui Province	1193	30.0585	12.8827	0.207011	29.3245	29.5961	-151507	37161.9	-0.000382661	3.28745	-1.33029	0.734004	1.35581	0.303568	18973.9	5309.52	0.00183512	3.81011	2.89544	0.541377	1193	0.0782322	0.000380074
1194	3	340523	340500	340000	Maanshan City	Anhui Province	1194	30.1613	12.8363	0.214818	29.7849	29.5806	-152666	37990.5	-0.000330735	3.53984	-1.36837	0.376356	1.34525	0.302459	18898.6	5326.92	0.00183739	3.80766	2.89442	0.279766	1194	0.0775672	0.000378661
1195	3	340523	340500	340000	Maanshan City	Anhui Province	1195	28.6093	12.8165	0.219817	29.4329	29.5769	-153223	38451.9	-0.000395609	3.7782	-1.47774	-0.823578	1.36037	0.302592	18874.5	5346.88	0.00184294	3.81208	2.89928	-0.605407	1195	0.0439046	5.25427e-05
1196	3	340523	340500	340000	Maanshan City	Anhui Province	1196	26.9734	12.8153	0.219891	28.6416	29.5755	-153314	38479.5	-0.000353838	3.75251	-1.4676	-1.66824	1.35407	0.302668	18885.7	5350.15	0.0018434	3.81329	2.90016	-1.23202	1196	0.0023388	2.17174e-07
1197	3	340523	340500	340000	Maanshan City	Anhui Province	1197	26.4806	13.0175	0.190305	27.3315	29.641	-148208	35414.6	-0.000635933	2.99621	-1.52399	-0.850826	1.33641	0.307172	19147.4	5279.5	0.00183876	3.82333	2.90931	-0.636652	1197	0.00978236	3.95368e-06
1198	3	340523	340500	340000	Maanshan City	Anhui Province	1198	26.3693	12.9867	0.194339	28.0774	29.6279	-148992	35776	-0.000635123	3.15155	-1.46036	-1.7081	1.34191	0.308118	19212.9	5312.68	0.001847	3.84132	2.92046	-1.27288	1198	0.0671819	0.000217281
1199	3	340523	340500	340000	Maanshan City	Anhui Province	1199	29.3573	12.9419	0.200179	28.6674	29.6133	-150107	36320.7	-0.000638812	3.35257	-1.39679	0.689943	1.34837	0.308568	19251.4	5349.25	0.00185484	3.85851	2.93184	0.511689	1199	0.0780105	0.000380054
1200	3	340523	340500	340000	Maanshan City	Anhui Province	1200	29.9527	12.8905	0.20737	30.141	29.5997	-151342	37051.3	-0.000623686	3.5647	-1.38449	-0.18834	1.33946	0.307357	19181	5364.32	0.00185623	3.85766	2.93113	-0.140608	1200	0.0782403	0.000380147
1201	3	340523	340500	340000	Maanshan City	Anhui Province	1201	26.5934	12.8464	0.214784	28.8006	29.5882	-152356	37830.7	-0.000608834	3.77856	-1.43536	-2.2072	1.35748	0.304885	19009.1	5356.57	0.00185098	3.83661	2.91653	-1.62595	1201	0.0782423	0.000380167
1202	3	340523	340500	340000	Maanshan City	Anhui Province	1202	28.9055	12.8252	0.219618	28.1197	29.5837	-152996	38312.2	-0.000607453	3.93108	-1.51918	0.785784	1.34302	0.304319	18947.4	5366.29	0.00185262	3.83212	2.91447	0.585087	1202	0.0700913	0.000201098
1203	3	340523	340500	340000	Maanshan City	Anhui Province	1203	29.7874	12.8191	0.221804	27.5176	29.5837	-153281	38502.8	-0.000637845	4.02502	-1.57623	2.2698	1.35285	0.304777	18956.2	5380.62	0.00185716	3.83761	2.9192	1.6778	1203	0.0165522	1.23389e-05
1204	3	340523	340500	340000	Maanshan City	Anhui Province	1204	31.0242	12.9352	0.201755	29.8158	29.6118	-149998	36385.2	-0.000832289	3.60214	-1.43206	1.20842	1.34962	0.310415	19351.9	5379.81	0.00186705	3.88511	2.95193	0.895372	1204	0.0681025	0.000229381
1205	3	340523	340500	340000	Maanshan City	Anhui Province	1205	29.4813	12.8948	0.207531	27.7666	29.6028	-150809	36975.1	-0.000865381	3.77414	-1.44139	1.71467	1.34906	0.308364	19218.2	5371.5	0.00186266	3.86996	2.94109	1.27101	1205	0.0782485	0.00038022
1206	3	340523	340500	340000	Maanshan City	Anhui Province	1206	27.895	12.8563	0.214842	29.0219	29.5952	-151999	37693.8	-0.000895772	3.99732	-1.48313	-1.12684	1.35369	0.307473	19128.4	5386.48	0.00186593	3.86687	2.93992	-0.832423	1206	0.0782505	0.00038024
1207	3	340523	340500	340000	Maanshan City	Anhui Province	1207	28.9374	12.8316	0.221733	27.9832	29.5927	-152927	38346	-0.000935129	4.20901	-1.6159	0.954277	1.35665	0.307166	19053.3	5404.05	0.00187102	3.86431	2.93955	0.703404	1207	0.0752618	0.000367643
1208	3	340523	340500	340000	Maanshan City	Anhui Province	1208	28.293	12.826	0.22559	27.7647	29.5963	-153336	38648.4	-0.00103085	4.36317	-1.74269	0.528265	1.35466	0.307683	19030.2	5418.82	0.00187756	3.86675	2.94359	0.389962	1208	0.0315056	3.85443e-05
1209	3	340523	340500	340000	Maanshan City	Anhui Province	1209	30.2236	12.8263	0.226463	29.3974	29.5988	-153310	38703.2	-0.00109234	4.39589	-1.77847	0.826198	1.33602	0.307324	18984.8	5409.68	0.00187627	3.86036	2.93967	0.618402	1209	0.0125	4.83454e-06
1210	3	340523	340500	340000	Maanshan City	Anhui Province	1210	24.813	12.9258	0.203772	28.4335	29.6102	-150012	36517.4	-0.00101035	3.81733	-1.45387	-3.6205	1.35442	0.311908	19428.2	5405.34	0.00187805	3.90709	2.96921	-2.6731	1210	0.02277	2.18254e-05
1211	3	340523	340500	340000	Maanshan City	Anhui Province	1211	28.9603	12.8992	0.208327	28.8523	29.6057	-150569	36946	-0.00111904	4.00328	-1.46884	0.107958	1.33376	0.311452	19379.4	5412.52	0.00188122	3.90795	2.97078	0.0809427	1211	0.0725912	0.000337539
1212	3	340523	340500	340000	Maanshan City	Anhui Province	1212	32	12.8664	0.215168	30.4458	29.601	-151621	37601.2	-0.00118015	4.2006	-1.51624	1.55424	1.33667	0.310388	19267	5419.25	0.00188309	3.90073	2.96642	1.16277	1212	0.0782587	0.000380313
1213	3	340523	340500	340000	Maanshan City	Anhui Province	1213	28.2534	12.8456	0.222011	29.517	29.6004	-152565	38231.8	-0.00124453	4.40408	-1.64511	-1.26361	1.34726	0.310523	19208.4	5441.18	0.00189081	3.90207	2.96953	-0.93791	1213	0.0782607	0.000380333
1214	3	340523	340500	340000	Maanshan City	Anhui Province	1214	27.2595	12.8362	0.226419	27.877	29.6047	-152972	38620.1	-0.00130857	4.48587	-1.7838	-0.617457	1.352	0.308774	19039.2	5417.72	0.00188476	3.87576	2.95253	-0.456699	1214	0.0544174	0.000141087
1215	3	340523	340500	340000	Maanshan City	Anhui Province	1215	27.715	12.8306	0.227122	28.978	29.6032	-153182	38712.4	-0.00122115	4.45522	-1.80904	-1.26306	1.35207	0.307755	18980.8	5408.5	0.00187937	3.8633	2.94305	-0.934167	1215	0.0348814	3.21765e-05
1216	3	340523	340500	340000	Maanshan City	Anhui Province	1216	29.6911	12.8925	0.210554	28.8246	29.606	-150561	37111.8	-0.00129469	4.16711	-1.49449	0.866539	1.34751	0.312094	19388.2	5420.88	0.00188786	3.91722	2.9788	0.643068	1216	0.030239	3.27115e-05
1217	3	340523	340500	340000	Maanshan City	Anhui Province	1217	28.796	12.8737	0.216411	28.1521	29.604	-151514	37619.9	-0.00142058	4.41534	-1.53565	0.643961	1.34811	0.31456	19486.8	5478.7	0.00190826	3.9508	3.0057	0.477677	1217	0.0665199	0.000188544
1218	3	340523	340500	340000	Maanshan City	Anhui Province	1218	28.6562	12.8576	0.222462	27.624	29.6061	-152103	38177.9	-0.00154281	4.57209	-1.65787	1.03215	1.34769	0.313288	19335.3	5466.98	0.00190764	3.93306	2.99522	0.765869	1218	0.076764	0.000372915
1219	3	340523	340500	340000	Maanshan City	Anhui Province	1219	28.8271	12.8481	0.225345	29.9722	29.6081	-152510	38458.9	-0.00151781	4.57574	-1.7451	-1.14517	1.34668	0.311261	19179.1	5441.89	0.00189852	3.90587	2.976	-0.850368	1219	0.00600423	1.03885e-06
1220	3	340523	340500	340000	Maanshan City	Anhui Province	1220	31.317	12.8531	0.226152	28.7273	29.6119	-152382	38488.4	-0.0016767	4.66676	-1.76735	2.58965	1.3552	0.312861	19253	5460.4	0.00190878	3.92375	2.99136	1.9109	1220	0.0427675	3.77881e-05
1221	3	340523	340500	340000	Maanshan City	Anhui Province	1221	26.9638	12.8429	0.226555	28.1465	29.609	-152678	38585.5	-0.00148222	4.54662	-1.78613	-1.18276	1.35668	0.309528	19060	5416.73	0.00188939	3.88349	2.95956	-0.871803	1221	0.0330165	3.9618e-05
1222	3	340523	340500	340000	Maanshan City	Anhui Province	1222	30.5912	12.8631	0.224723	28.2116	29.6122	-151939	38320.6	-0.00182974	4.74758	-1.707	2.37958	1.35772	0.315622	19428.8	5493.43	0.00192384	3.95825	3.01816	1.75262	1222	0.0564389	0.000127825
1223	3	340523	340500	340000	Maanshan City	Anhui Province	1223	29.4598	12.8612	0.226658	30.0323	29.6153	-152155	38476.3	-0.00189024	4.81245	-1.77441	-0.572526	1.34481	0.316385	19451.3	5510.01	0.00193023	3.96532	3.02565	-0.425731	1223	0.0367522	6.01759e-05
1224	3	340523	340500	340000	Maanshan City	Anhui Province	1224	26.0804	12.8646	0.227399	28.8005	29.6176	-152048	38512.2	-0.0020247	4.90499	-1.79154	-2.72014	1.34665	0.31834	19558	5538.59	0.00194273	3.98772	3.04519	-2.01994	1224	0.0148725	9.86175e-06
1225	4	340503	340500	340000	Maanshan City	Anhui Province	1225	31.38	12.0876	0.264766	29.5192	29.4716	-150016	44333.4	0.000315119	-1.02088	2.21327	1.86088	1.35826	0.267253	17169.6	4973.52	0.00167934	3.449	2.70454	1.37005	1225	0.039547	5.66277e-05
1226	4	340503	340500	340000	Maanshan City	Anhui Province	1226	30.7358	12.0723	0.265698	27.9151	29.4862	-150707	44350.7	0.000275426	-1.05129	2.12348	2.82066	1.36005	0.266942	17168.8	4969.35	0.00167968	3.44196	2.70769	2.07393	1226	0.0201812	4.18765e-06
1227	4	340503	340500	340000	Maanshan City	Anhui Province	1227	29.1429	12.0413	0.267283	27.6452	29.5072	-151577	44421.7	0.000313574	-1.14876	1.88935	1.49773	1.35686	0.266874	17186	4970.95	0.00168539	3.4387	2.71632	1.10382	1227	0.0475712	6.88904e-05
1228	4	340503	340500	340000	Maanshan City	Anhui Province	1228	28.3115	12.0622	0.26618	28.2109	29.4945	-151051	44363.7	0.000281293	-1.08258	2.0366	0.100604	1.35772	0.266445	17144.6	4961.34	0.00167848	3.43469	2.70607	0.0740977	1228	0.0187056	7.64156e-06
1229	4	340503	340500	340000	Maanshan City	Anhui Province	1229	26.9558	12.0198	0.269066	27.8353	29.5309	-152621	44492.2	0.000285078	-1.2255	1.69938	-0.879496	1.36118	0.266573	17183.9	4964.6	0.00168883	3.43339	2.72094	-0.646126	1229	0.0142742	4.97766e-06
1230	4	340503	340500	340000	Maanshan City	Anhui Province	1230	29.3675	11.9665	0.275826	29.2979	29.6088	-155765	44859.2	0.000164959	-1.50812	1.06202	0.0696363	1.34966	0.267488	17254.1	4975.89	0.00171236	3.45171	2.75111	0.0515954	1230	0.0526364	9.31033e-05
1231	4	340503	340500	340000	Maanshan City	Anhui Province	1231	26.6267	11.9729	0.275428	27.3944	29.6035	-155699	44857	0.000134073	-1.48182	1.1525	-0.767742	1.34928	0.267751	17281.9	4982.54	0.00171193	3.45332	2.75361	-0.569002	1231	0.0449161	3.35126e-05
1232	4	340503	340500	340000	Maanshan City	Anhui Province	1232	29.5812	11.9535	0.278153	29.1175	29.6326	-156745	44955.1	0.000129031	-1.57471	0.869012	0.463733	1.35819	0.267773	17261.6	4979.24	0.00171982	3.46104	2.75939	0.341434	1232	0.0148825	8.59021e-06
1233	4	340503	340500	340000	Maanshan City	Anhui Province	1233	28.4348	12.1211	0.262297	28.6266	29.4108	-146889	44558.4	0.000809188	-1.0516	2.15663	-0.191745	1.36372	0.269905	17251.3	5021.54	0.0016944	3.49918	2.7084	-0.140604	1233	0.0143938	5.58082e-06
1234	4	340503	340500	340000	Maanshan City	Anhui Province	1234	26.2362	12.1231	0.262202	28.3347	29.4091	-146800	44566.4	0.000825729	-1.05394	2.14925	-2.09847	1.35649	0.269718	17236.1	5018.24	0.00169332	3.49774	2.70575	-1.54698	1234	0.00401486	5.95283e-08
1235	4	340503	340500	340000	Maanshan City	Anhui Province	1235	28.9977	12.0919	0.263642	28.5437	29.4418	-148379	44452.5	0.000629251	-1.0528	2.09962	0.454018	1.35813	0.268742	17217.1	5000.46	0.00168884	3.47348	2.70935	0.334297	1235	0.0758098	0.000354554
1236	4	340503	340500	340000	Maanshan City	Anhui Province	1236	28.2007	12.1067	0.263623	29.3611	29.449	-148933	44353.5	0.000408908	-1.00529	2.32	-1.16038	1.36009	0.268453	17220.7	4994.78	0.00168475	3.47086	2.70796	-0.853161	1236	0.00725802	1.98097e-06
1237	4	340503	340500	340000	Maanshan City	Anhui Province	1237	27.1903	12.0423	0.265663	27.648	29.48	-149961	44430.7	0.00060008	-1.15216	1.78869	-0.457714	1.35498	0.267407	17173.3	4979.73	0.00168903	3.44943	2.71207	-0.3378	1237	0.0775261	0.00037336
1238	4	340503	340500	340000	Maanshan City	Anhui Province	1238	31.0243	12.0242	0.267965	28.778	29.5168	-151840	44450.8	0.000386766	-1.21088	1.71148	2.24631	1.35624	0.26639	17153.2	4960.92	0.00168652	3.43248	2.71414	1.65627	1238	0.00507723	5.2809e-07
1239	4	340503	340500	340000	Maanshan City	Anhui Province	1239	25.0179	11.9963	0.268385	28.2158	29.5242	-151644	44449.1	0.000579221	-1.28234	1.40514	-3.19785	1.35956	0.266307	17127.7	4957.78	0.00169346	3.43349	2.71398	-2.35212	1239	0.0774353	0.000282958
1240	4	340503	340500	340000	Maanshan City	Anhui Province	1240	27.7691	11.9989	0.269103	28.8113	29.5298	-152155	44508	0.000465586	-1.2846	1.49362	-1.04221	1.36084	0.267031	17195.2	4972.08	0.00169701	3.44141	2.72483	-0.765855	1240	0.0137677	2.07792e-06
1241	4	340503	340500	340000	Maanshan City	Anhui Province	1241	27.8438	11.9606	0.272824	28.3615	29.5794	-153931	44626.6	0.000417106	-1.43173	1.05502	-0.517761	1.34979	0.267047	17193.9	4968.47	0.0017093	3.4466	2.73663	-0.383588	1241	0.0781247	0.000379124
1242	4	340503	340500	340000	Maanshan City	Anhui Province	1242	28.9261	11.9365	0.277174	28.2889	29.6263	-155740	44756.5	0.000313395	-1.48676	0.681095	0.637192	1.35735	0.267591	17201.8	4971.77	0.0017234	3.46354	2.75064	0.469438	1242	0.0734974	0.00027304
1243	4	340503	340500	340000	Maanshan City	Anhui Province	1243	26.7783	11.9395	0.278765	27.9982	29.6398	-156653	44889.8	0.000205968	-1.54615	0.684322	-1.21992	1.35713	0.267361	17199.8	4966.92	0.00172227	3.46113	2.7535	-0.898895	1243	0.0111056	1.40573e-06
1244	4	340503	340500	340000	Maanshan City	Anhui Province	1244	27.1505	11.9234	0.279152	27.9315	29.6451	-156241	44779.4	0.000289084	-1.41474	0.459869	-0.781041	1.3516	0.268371	17216.5	4979.67	0.00173514	3.48143	2.76007	-0.577864	1244	0.0153889	6.96696e-06
1245	4	340503	340500	340000	Maanshan City	Anhui Province	1245	28.0154	11.9221	0.279569	29.2055	29.6485	-156397	44799.6	0.000272997	-1.41288	0.439567	-1.1901	1.36	0.268456	17219.5	4980.59	0.00173655	3.48366	2.76192	-0.875072	1245	0.0171482	7.48806e-06
1246	4	340503	340500	340000	Maanshan City	Anhui Province	1246	28.8882	11.8712	0.28843	27.7548	29.7104	-159443	45273.1	-6.55622e-05	-1.39792	0.16372	1.13338	1.35885	0.275763	17653.2	5123.52	0.00180556	3.6223	2.87287	0.834071	1246	0.0588244	0.00019146
1247	4	340503	340500	340000	Maanshan City	Anhui Province	1247	27.5511	11.8688	0.291355	28.0289	29.7313	-161196	45503.5	-0.000150403	-1.54447	0.14707	-0.477763	1.35471	0.274799	17620.2	5113.66	0.00180288	3.61875	2.87664	-0.352668	1247	0.0100252	2.95875e-06
1248	4	340503	340500	340000	Maanshan City	Anhui Province	1248	26.1677	11.8754	0.289525	27.8978	29.7177	-160249	45397.2	-8.97344e-05	-1.49764	0.182483	-1.73014	1.35443	0.274635	17603.6	5106.26	0.00179799	3.60761	2.86574	-1.27739	1248	0.0214963	7.72172e-06
1249	4	340503	340500	340000	Maanshan City	Anhui Province	1249	26.7722	11.8452	0.290517	29.1119	29.73	-160099	45285.6	-0.000194487	-1.34698	0.0434498	-2.33971	1.35393	0.278272	17794.2	5175.99	0.00183194	3.67829	2.91548	-1.72808	1249	0.0524121	0.00014843
1250	4	340503	340500	340000	Maanshan City	Anhui Province	1250	28.4523	11.8253	0.290527	27.6595	29.7388	-159763	45180.4	-0.000287811	-1.2929	-0.0597881	0.792787	1.36002	0.281481	17986.4	5239.24	0.00185905	3.73741	2.95942	0.582923	1250	0.0178067	1.26421e-05
1251	4	340503	340500	340000	Maanshan City	Anhui Province	1251	27.1102	11.8228	0.28972	28.5562	29.7387	-159589	45032.4	-0.00031662	-1.21611	-0.0738821	-1.44598	1.35447	0.280305	17905.8	5218.62	0.00185277	3.72407	2.94665	-1.06757	1251	0.00224491	2.15429e-07
1252	4	340503	340500	340000	Maanshan City	Anhui Province	1252	30.5669	12.3057	0.252825	30.205	29.3433	-141311	45255.7	0.000806016	-1.92908	2.54682	0.361842	1.3326	0.287919	18517.6	5352.28	0.00181102	3.78595	2.85066	0.271531	1252	0.0227012	1.97188e-05
1253	4	340503	340500	340000	Maanshan City	Anhui Province	1253	30.0976	12.2994	0.253247	27.9178	29.3454	-141576	45213.2	0.000781113	-1.87936	2.58164	2.17988	1.35439	0.287259	18479.2	5341.3	0.00180712	3.77911	2.8465	1.60949	1253	0.0162099	6.11191e-06
1254	4	340503	340500	340000	Maanshan City	Anhui Province	1254	26.1731	12.2736	0.257219	28.0272	29.3285	-142486	45410.8	0.000967764	-1.54661	2.60581	-1.85417	1.35813	0.284826	18261.2	5297.01	0.00179145	3.7493	2.82575	-1.36524	1254	0.0369692	9.12691e-06
1255	4	340503	340500	340000	Maanshan City	Anhui Province	1255	28.574	12.3122	0.253575	30.1601	29.3301	-141066	45466	0.000953371	-1.91393	2.47577	-1.58611	1.34944	0.288755	18538.8	5365.19	0.00181592	3.79387	2.85455	-1.17538	1255	0.0034248	2.74858e-07
1256	4	340503	340500	340000	Maanshan City	Anhui Province	1256	28.5692	12.2877	0.256325	28.3336	29.325	-141972	45486.2	0.00100162	-1.65818	2.55649	0.235551	1.35469	0.286508	18369.4	5326.47	0.00180198	3.76937	2.83822	0.173879	1256	0.0554819	0.000140994
1257	4	340503	340500	340000	Maanshan City	Anhui Province	1257	29.0034	12.2541	0.258638	29.8577	29.3289	-143030	45394.4	0.00100882	-1.38243	2.57846	-0.854304	1.35151	0.281715	18038.7	5240.28	0.00177177	3.7072	2.79848	-0.632111	1257	0.0159179	1.24494e-05
1258	4	340503	340500	340000	Maanshan City	Anhui Province	1258	29.8773	12.2359	0.260012	30.4384	29.3244	-143171	45457.7	0.00114304	-1.26365	2.45516	-0.561065	1.34776	0.279776	17872.8	5204.56	0.00175912	3.67602	2.77967	-0.416293	1258	0.0609909	0.00018346
1259	4	340503	340500	340000	Maanshan City	Anhui Province	1259	28.5985	12.246	0.25925	29.4521	29.3292	-143194	45382.1	0.00101169	-1.33376	2.59312	-0.853539	1.35396	0.281545	18020.1	5237.39	0.00177015	3.70427	2.79832	-0.630402	1259	0.0276939	2.46126e-05
1260	4	340503	340500	340000	Maanshan City	Anhui Province	1260	29.9123	12.2136	0.260557	28.1472	29.3343	-143647	45323.9	0.00116424	-1.18627	2.34462	1.76512	1.35739	0.276173	17627.8	5139.94	0.00173683	3.6221	2.74772	1.30037	1260	0.0254764	1.90981e-05
1261	4	340503	340500	340000	Maanshan City	Anhui Province	1261	28.7284	12.2055	0.260682	27.6812	29.346	-144209	45157.8	0.00100114	-1.18761	2.49589	1.04719	1.34343	0.27611	17648.8	5140.24	0.00173569	3.62287	2.75223	0.779492	1261	0.00300356	2.59902e-07
1262	4	340503	340500	340000	Maanshan City	Anhui Province	1262	26.8588	12.1404	0.261437	27.6749	29.3813	-145352	44767.7	0.0011615	-1.05159	1.93548	-0.816113	1.35063	0.270433	17231.1	5030.39	0.00169945	3.5128	2.70161	-0.604246	1262	0.0669109	0.000180575
1263	4	340503	340500	340000	Maanshan City	Anhui Province	1263	28.8928	12.1496	0.261399	28.6564	29.3767	-145256	44807.1	0.00110261	-1.07306	2.06852	0.236386	1.36357	0.271504	17309.3	5051.11	0.00170515	3.53145	2.71152	0.173358	1263	0.0530661	2.71721e-05
1264	4	340503	340500	340000	Maanshan City	Anhui Province	1264	31.8113	12.1031	0.262213	29.8104	29.4067	-146343	44609.6	0.00110103	-1.03783	1.77972	2.00083	1.35027	0.269193	17169.2	5007.93	0.00169406	3.4858	2.69952	1.4818	1264	0.0781269	0.00037914
1265	4	340503	340500	340000	Maanshan City	Anhui Province	1265	27.9343	12.0479	0.263395	27.7835	29.4441	-147707	44432.8	0.00105624	-1.09587	1.5112	0.150801	1.35627	0.268223	17149.1	4995.83	0.00169595	3.46519	2.70604	0.111188	1265	0.0781288	0.000379159
1266	4	340503	340500	340000	Maanshan City	Anhui Province	1266	28.9094	11.9989	0.265718	28.8869	29.4959	-149796	44278.5	0.000941525	-1.18236	1.2027	0.0224638	1.35564	0.265945	17044.2	4954.51	0.00169213	3.43352	2.69811	0.0165706	1266	0.0781308	0.000379178
1267	4	340503	340500	340000	Maanshan City	Anhui Province	1267	31.0265	11.9622	0.269218	29.5126	29.5508	-151963	44238.9	0.000781806	-1.24947	0.872512	1.51386	1.3541	0.265157	17008.7	4933.62	0.00169752	3.42568	2.70115	1.11798	1267	0.0781327	0.000379196
1268	4	340503	340500	340000	Maanshan City	Anhui Province	1268	30.3005	11.9318	0.273619	29.3128	29.6002	-153798	44387.6	0.000587127	-1.27663	0.564845	0.98767	1.3533	0.267949	17183.4	4979.47	0.00172619	3.46972	2.74045	0.729821	1268	0.0781346	0.000379215
1269	4	340503	340500	340000	Maanshan City	Anhui Province	1269	28.5847	11.9128	0.277587	28.9596	29.6384	-155102	44474.8	0.00039799	-1.13898	0.285685	-0.374937	1.35923	0.270605	17305.8	5015.97	0.00175376	3.51625	2.77317	-0.275845	1269	0.0779904	0.000266664
1270	4	340503	340500	340000	Maanshan City	Anhui Province	1270	29.92	11.9019	0.281478	30.3247	29.6637	-156646	44790.4	0.000215244	-1.25382	0.26606	-0.404654	1.34075	0.271823	17393.6	5039.7	0.0017666	3.54068	2.80031	-0.301812	1270	0.0527212	4.95156e-05
1271	4	340503	340500	340000	Maanshan City	Anhui Province	1271	29.172	11.8821	0.283159	29.0713	29.6792	-156917	44761.6	9.26594e-05	-1.10794	0.155276	0.100707	1.35393	0.275562	17595.6	5107.05	0.00179842	3.60594	2.84586	0.0743807	1271	0.0766481	0.00037485
1272	4	340503	340500	340000	Maanshan City	Anhui Province	1272	29.0547	11.8955	0.283348	27.7903	29.6763	-157411	44923.7	0.000135178	-1.2931	0.241706	1.26439	1.34846	0.27247	17436.8	5053.15	0.00177392	3.55547	2.81461	0.93766	1272	0.0116592	4.39939e-06
1273	4	340503	340500	340000	Maanshan City	Anhui Province	1273	26.6403	11.8468	0.285839	27.6729	29.7099	-157630	44763.6	-0.00017236	-1.02277	-0.0132325	-1.03264	1.35617	0.280596	17894	5207.77	0.00184398	3.70453	2.92171	-0.761434	1273	0.0769303	0.000368467
1274	4	340503	340500	340000	Maanshan City	Anhui Province	1274	28.6663	11.8249	0.289269	29.2698	29.7343	-159110	45035.6	-0.000297023	-1.20443	-0.0795461	-0.603463	1.35591	0.281899	18001.7	5244.43	0.00186128	3.74236	2.9598	-0.445062	1274	0.0133673	1.0801e-05
1275	4	340503	340500	340000	Maanshan City	Anhui Province	1275	30.3593	11.8251	0.284628	29.3442	29.7292	-157368	44369.5	-0.000400513	-0.902749	-0.177125	1.01509	1.35008	0.282405	17999.7	5249.12	0.00186391	3.75193	2.95403	0.751876	1275	0.0578337	0.000187987
1276	4	340503	340500	340000	Maanshan City	Anhui Province	1276	26.7036	11.8221	0.288881	27.4047	29.7364	-159151	44931.2	-0.000329	-1.16118	-0.0924519	-0.701076	1.35186	0.28081	17930.6	5226.41	0.00185589	3.73102	2.94979	-0.5186	1276	0.0184979	9.31807e-06
1277	4	340503	340500	340000	Maanshan City	Anhui Province	1277	28.8656	12.3182	0.253229	27.8811	29.3271	-140849	45525	0.000999784	-1.93817	2.41483	0.984485	1.35284	0.288755	18531.5	5363.62	0.00181599	3.79121	2.85192	0.727716	1277	0.0136491	4.91119e-06
1278	4	340503	340500	340000	Maanshan City	Anhui Province	1278	25.9541	12.3227	0.253541	28.0208	29.3191	-140691	45652	0.00109732	-1.91493	2.34424	-2.06668	1.35137	0.288801	18514.9	5362.84	0.00181638	3.78877	2.8494	-1.52932	1278	0.0372992	1.81921e-05
1279	4	340503	340500	340000	Maanshan City	Anhui Province	1279	28.8041	12.3081	0.256473	28.6285	29.3	-141041	45899.5	0.00131867	-1.64836	2.26815	0.1756	1.34968	0.287243	18355.6	5333.96	0.00180683	3.76725	2.83371	0.130105	1279	0.0742445	0.000340099
1280	4	340503	340500	340000	Maanshan City	Anhui Province	1280	31.382	12.2637	0.2594	30.6573	29.299	-141941	45828.6	0.00147765	-1.26353	2.12	0.724706	1.33443	0.281026	17905	5222.82	0.00176851	3.68259	2.77893	0.543082	1280	0.078129	0.000379155
1281	4	340503	340500	340000	Maanshan City	Anhui Province	1281	29.5397	12.2197	0.260223	28.2948	29.3161	-142592	45499	0.00159119	-1.05482	1.82579	1.24491	1.35232	0.275276	17504.4	5117.67	0.00173335	3.59384	2.72808	0.920573	1281	0.0846248	0.000296825
1282	4	340503	340500	340000	Maanshan City	Anhui Province	1282	29.5013	12.2101	0.260517	27.8094	29.3259	-143106	45400.5	0.00143347	-1.10318	1.99896	1.69187	1.35765	0.274883	17499.3	5112.82	0.00172984	3.59352	2.72924	1.24617	1282	0.0446546	1.94756e-05
1283	4	340503	340500	340000	Maanshan City	Anhui Province	1283	27.9043	12.1723	0.260426	28.9993	29.3452	-143542	45056.7	0.00157815	-0.987897	1.63115	-1.09493	1.35368	0.272629	17318.7	5069.1	0.0017159	3.54498	2.70945	-0.808857	1283	0.0778407	0.000379063
1284	4	340503	340500	340000	Maanshan City	Anhui Province	1284	27.0407	12.1814	0.260844	29.5112	29.3458	-143870	45128.5	0.00134536	-1.08181	1.97913	-2.47051	1.35536	0.273358	17401.5	5085.06	0.00171871	3.5658	2.71995	-1.82277	1284	0.00166965	1.1917e-07
1285	4	340503	340500	340000	Maanshan City	Anhui Province	1285	31.4252	12.1215	0.260899	28.8991	29.3778	-144712	44691.6	0.00155314	-0.915737	1.39205	2.52611	1.35246	0.270129	17163.9	5024.34	0.00170321	3.49937	2.69589	1.86778	1285	0.0781349	0.000379212
1286	4	340503	340500	340000	Maanshan City	Anhui Province	1286	28.9579	12.066	0.261927	28.8494	29.4207	-146341	44368	0.00147238	-0.917458	1.13521	0.108479	1.36129	0.267525	17034.3	4981.88	0.00169391	3.45887	2.68555	0.0796888	1286	0.0781369	0.000379231
1287	4	340503	340500	340000	Maanshan City	Anhui Province	1287	28.7083	12.0138	0.263764	27.8471	29.4727	-148446	44078.3	0.00133153	-0.942678	0.876375	0.861184	1.35456	0.264958	16914.5	4936.95	0.00168743	3.42614	2.67418	0.635768	1287	0.0781388	0.00037925
1288	4	340503	340500	340000	Maanshan City	Anhui Province	1288	29.5811	11.9684	0.266373	28.483	29.5228	-150343	43944.7	0.00115134	-0.957833	0.635703	1.09819	1.35687	0.26552	16985.4	4947.88	0.00170149	3.43824	2.69185	0.809355	1288	0.0781407	0.000379269
1289	4	340503	340500	340000	Maanshan City	Anhui Province	1289	28.5701	11.9395	0.269782	27.8082	29.5727	-151986	43958.7	0.000893168	-0.946368	0.383802	0.761831	1.35746	0.267745	17125.9	4977.79	0.00172504	3.47182	2.72229	0.561217	1289	0.0781427	0.000379287
1290	4	340503	340500	340000	Maanshan City	Anhui Province	1290	27.0951	11.9182	0.273543	27.8029	29.6175	-153505	44004.3	0.00057689	-0.843404	0.200365	-0.707791	1.35012	0.271711	17351.1	5038.13	0.00175979	3.53381	2.77036	-0.524243	1290	0.0781446	0.000379306
1291	4	340503	340500	340000	Maanshan City	Anhui Province	1291	32	11.8964	0.276791	30.9891	29.6536	-154595	43989.1	0.000242515	-0.684386	0.0789755	1.01092	1.33253	0.276654	17629.5	5122.26	0.00180121	3.61719	2.83252	0.758648	1291	0.0781465	0.000379324
1292	4	340503	340500	340000	Maanshan City	Anhui Province	1292	27.6798	11.8658	0.278642	28.7284	29.6888	-155005	43861.1	-0.000121507	-0.567593	-0.0944702	-1.04856	1.35754	0.283252	18021.9	5246.62	0.00185318	3.73433	2.92024	-0.772395	1292	0.0780955	0.000379334
1293	4	340503	340500	340000	Maanshan City	Anhui Province	1293	28.0338	11.8743	0.274748	29.9714	29.6998	-153896	43130	-0.00030514	-0.297564	-0.27002	-1.93761	1.34015	0.286701	18211.4	5305.28	0.0018737	3.78954	2.94791	-1.44581	1293	0.000673553	9.02222e-09
1294	4	340503	340500	340000	Maanshan City	Anhui Province	1294	29.4964	11.8465	0.279104	28.9462	29.7165	-155214	43675.4	-0.000411531	-0.575544	-0.261757	0.550131	1.34851	0.285492	18155.6	5292.33	0.00187483	3.78432	2.96068	0.407956	1294	0.0655326	0.000201473
1295	4	340503	340500	340000	Maanshan City	Anhui Province	1295	28.1949	11.8311	0.280249	27.499	29.7315	-155890	43704.8	-0.000536746	-0.688825	-0.292196	0.695836	1.34896	0.284807	18127.2	5289.86	0.00187659	3.78675	2.96816	0.515833	1295	0.0239078	8.98864e-06
1296	4	340503	340500	340000	Maanshan City	Anhui Province	1296	27.7719	12.346	0.254195	27.6132	29.2888	-139903	46128.3	0.00148567	-1.78643	1.99353	0.158711	1.35064	0.289554	18494.3	5367.87	0.00182147	3.77967	2.84373	0.117508	1296	0.0139847	6.05691e-06
1297	4	340503	340500	340000	Maanshan City	Anhui Province	1297	30.8275	12.3349	0.255949	29.5028	29.2774	-140265	46216.8	0.00169288	-1.46387	1.80092	1.32472	1.35399	0.286198	18241.7	5306.04	0.00180179	3.72928	2.80972	0.978384	1297	0.0591864	0.000194274
1298	4	340503	340500	340000	Maanshan City	Anhui Province	1298	26.8857	12.2991	0.258087	28.2751	29.2794	-141014	46054.6	0.00184917	-1.10181	1.61454	-1.38939	1.35625	0.280656	17850.7	5208.43	0.00176898	3.654	2.76076	-1.02444	1298	0.078137	0.000379227
1299	4	340503	340500	340000	Maanshan City	Anhui Province	1299	29.7368	12.2519	0.259233	28.7186	29.2959	-141644	45668.6	0.00195496	-0.853488	1.37232	1.01826	1.35302	0.275914	17507.9	5122.42	0.00174011	3.58463	2.72129	0.752585	1299	0.078139	0.000379246
1300	4	340503	340500	340000	Maanshan City	Anhui Province	1300	29.1798	12.2042	0.259469	28.4728	29.3236	-142433	45193.6	0.00198626	-0.736247	1.13109	0.706954	1.3642	0.273366	17320	5077.53	0.0017239	3.54207	2.70442	0.518219	1300	0.078141	0.000379265
1301	4	340503	340500	340000	Maanshan City	Anhui Province	1301	26.6904	12.1494	0.259944	28.4897	29.3586	-143797	44695.4	0.00194726	-0.634695	0.935571	-1.79934	1.35745	0.270352	17133.4	5026.36	0.00170769	3.49776	2.68687	-1.32553	1301	0.0783103	0.00037893
1302	4	340503	340500	340000	Maanshan City	Anhui Province	1302	27.6301	12.14	0.260172	28.1615	29.3701	-144361	44466.6	0.00207754	-0.385236	0.614794	-0.531454	1.35499	0.269047	17048	5004.81	0.00170293	3.47824	2.67601	-0.39222	1302	0.00376916	3.55637e-07
1303	4	340503	340500	340000	Maanshan City	Anhui Province	1303	26.6701	12.0931	0.261066	28.3614	29.401	-145527	44305.7	0.00181579	-0.634854	0.798485	-1.69122	1.34653	0.267385	16980.2	4977.87	0.00169464	3.45905	2.6728	-1.25598	1303	0.0869149	0.000256524
1304	4	340503	340500	340000	Maanshan City	Anhui Province	1304	28.9174	12.077	0.261456	28.1971	29.414	-146088	44150.9	0.00184703	-0.5448	0.641895	0.720323	1.35237	0.266913	16960.6	4972.78	0.00169501	3.4549	2.67224	0.53264	1304	0.0568013	9.15797e-05
1305	4	340503	340500	340000	Maanshan City	Anhui Province	1305	29.3499	12.0253	0.262867	28.8938	29.4572	-147748	43980.6	0.0015756	-0.724242	0.666873	0.456163	1.35783	0.265615	16930.9	4952.77	0.0016928	3.43922	2.67421	0.335951	1305	0.0744929	0.000174177
1306	4	340503	340500	340000	Maanshan City	Anhui Province	1306	25.7475	12.0382	0.262392	28.3424	29.4452	-147294	43974.6	0.00169622	-0.615985	0.597866	-2.59495	1.3477	0.266044	16943	4961.38	0.00169468	3.44606	2.67435	-1.92546	1306	0.0448119	6.40978e-05
1307	4	340503	340500	340000	Maanshan City	Anhui Province	1307	28.1382	11.9848	0.264419	28.7634	29.5007	-149244	43700.7	0.00146457	-0.573355	0.355172	-0.625118	1.36011	0.266211	17003.5	4966.46	0.00170748	3.45688	2.68926	-0.459608	1307	0.0739628	0.000314841
1308	4	340503	340500	340000	Maanshan City	Anhui Province	1308	28.7307	11.9937	0.263708	27.8407	29.4961	-148977	43529.2	0.00158129	-0.323637	0.175497	0.889978	1.36041	0.266981	17049.1	4982.19	0.00171395	3.47456	2.69442	0.654196	1308	0.0322765	2.89365e-05
1309	4	340503	340500	340000	Maanshan City	Anhui Province	1309	29.5094	11.9562	0.266171	29.9769	29.5481	-150575	43507.1	0.00117428	-0.482322	0.148209	-0.467504	1.35384	0.268724	17172	5002.76	0.00173235	3.49806	2.7206	-0.345316	1309	0.0774155	0.000372832
1310	4	340503	340500	340000	Maanshan City	Anhui Province	1310	25.3948	11.9856	0.264456	28.1507	29.5226	-149744	43370.8	0.00142181	-0.268153	0.0439529	-2.75585	1.35525	0.266502	17018.6	4961.32	0.00171464	3.47117	2.6908	-2.03346	1310	0.0142788	6.53067e-06
1311	4	340503	340500	340000	Maanshan City	Anhui Province	1311	27.7902	11.9386	0.268277	27.9636	29.5958	-151882	43296	0.000783441	-0.372314	0.0167851	-0.173433	1.35112	0.272761	17403.3	5061.92	0.00176566	3.56078	2.76563	-0.128363	1311	0.0781526	0.000379378
1312	4	340503	340500	340000	Maanshan City	Anhui Province	1312	26.8252	11.9294	0.270456	28.4468	29.6374	-153016	43074.2	0.000376454	-0.223919	-0.0948246	-1.62163	1.36002	0.275836	17549.7	5101.17	0.00179147	3.60906	2.80142	-1.19236	1312	0.0759771	0.000340191
1313	4	340503	340500	340000	Maanshan City	Anhui Province	1313	30.1527	11.9423	0.26826	29.2849	29.648	-152657	42523.3	0.000259778	0.0233804	-0.225548	0.86787	1.33921	0.278667	17705.1	5148.81	0.00180976	3.65581	2.82454	0.648045	1313	0.0265287	3.90514e-05
1314	4	340503	340500	340000	Maanshan City	Anhui Province	1314	26.3737	11.891	0.274322	27.6131	29.671	-153877	43340.8	1.63105e-05	-0.324415	-0.113635	-1.23938	1.35611	0.282347	17955	5226.17	0.00184107	3.71381	2.88961	-0.913924	1314	0.0599446	3.4851e-05
1315	4	340503	340500	340000	Maanshan City	Anhui Province	1315	28.5138	11.9015	0.272357	27.8977	29.6747	-153455	42950.8	-4.35146e-05	-0.161445	-0.195948	0.616124	1.35654	0.28328	17996.8	5238.71	0.00184575	3.72888	2.89289	0.454188	1315	0.0641186	0.000149056
1316	4	340503	340500	340000	Maanshan City	Anhui Province	1316	27.7794	11.8774	0.274088	28.0156	29.7031	-153789	42983.6	-0.000352422	-0.25982	-0.299128	-0.236203	1.35266	0.286748	18207.4	5304.24	0.00187373	3.79063	2.9471	-0.174622	1316	0.0162265	1.17733e-05
1317	4	340503	340500	340000	Maanshan City	Anhui Province	1317	29.2215	12.3529	0.255577	29.5447	29.2662	-140113	46278	0.00196178	-1.18064	1.42308	-0.323272	1.35796	0.284854	18137.3	5275.4	0.00179482	3.68973	2.7883	-0.238058	1317	0.015704	1.23928e-05
1318	4	340503	340500	340000	Maanshan City	Anhui Province	1318	27.7638	12.3285	0.257202	27.4714	29.2677	-140618	46119.1	0.00212703	-0.854104	1.20371	0.292382	1.34658	0.28107	17859.4	5207.71	0.00177251	3.63494	2.75381	0.217129	1318	0.0613556	0.000186688
1319	4	340503	340500	340000	Maanshan City	Anhui Province	1319	27.9259	12.2912	0.258325	28.9604	29.2809	-141174	45749.2	0.0023012	-0.515402	0.869781	-1.03451	1.34898	0.277249	17566.4	5137.89	0.00174974	3.57707	2.72118	-0.76688	1319	0.0742058	0.000348678
1320	4	340503	340500	340000	Maanshan City	Anhui Province	1320	28.9561	12.2429	0.258928	29.3702	29.3093	-142107	45241.2	0.0023282	-0.301814	0.615542	-0.414139	1.36011	0.273678	17311.4	5076.5	0.00172768	3.52839	2.6962	-0.30449	1320	0.078149	0.000379338
1321	4	340503	340500	340000	Maanshan City	Anhui Province	1321	31.9616	12.188	0.259656	28.8368	29.342	-143377	44721.7	0.00230355	-0.150399	0.426509	3.12478	1.35735	0.271486	17172.7	5044.16	0.00171616	3.50327	2.68791	2.30212	1321	0.0792233	0.000365874
1322	4	340503	340500	340000	Maanshan City	Anhui Province	1322	28.0557	12.1465	0.260118	28.0149	29.3681	-144303	44468.9	0.00211444	-0.321585	0.554373	0.040798	1.35239	0.268903	17035	5001.23	0.00170205	3.47544	2.67299	0.0301673	1322	0.0150637	1.34821e-05
1323	4	340503	340500	340000	Maanshan City	Anhui Province	1323	26.9911	12.1451	0.260516	27.7313	29.3719	-144714	44290.2	0.00229901	0.0189226	0.213181	-0.740207	1.34704	0.270343	17124.1	5034.53	0.00171353	3.49663	2.6891	-0.549507	1323	0.057581	0.000143605
1324	4	340503	340500	340000	Maanshan City	Anhui Province	1324	30.5563	12.1324	0.260442	28.8685	29.378	-144757	44330.3	0.00213225	-0.250253	0.454169	1.68783	1.34923	0.268728	17031.7	5001.54	0.00170283	3.47515	2.6752	1.25096	1324	0.0493857	7.36938e-05
1325	4	340503	340500	340000	Maanshan City	Anhui Province	1325	25.7506	11.9944	0.264042	27.1651	29.5099	-149384	43410.9	0.00151748	-0.249691	0.0630753	-1.41446	1.34405	0.266078	16988.8	4956.6	0.00171003	3.46488	2.68483	-1.05239	1325	0.0141882	5.68366e-06
1326	4	340503	340500	340000	Maanshan City	Anhui Province	1326	27.6916	11.9822	0.263963	28.6584	29.5454	-150181	42988.4	0.00127688	-0.0189346	-0.128071	-0.966857	1.35705	0.269509	17207.6	5011.75	0.00173895	3.52337	2.72183	-0.71247	1326	0.0483001	0.000116226
1327	4	340503	340500	340000	Maanshan City	Anhui Province	1327	29.087	11.9877	0.263494	29.6267	29.527	-149705	43082.1	0.0014302	-0.00482457	-0.0973916	-0.539744	1.34669	0.269188	17195	5014.53	0.00173499	3.51898	2.71846	-0.400792	1327	0.0558835	7.51504e-05
1328	4	340503	340500	340000	Maanshan City	Anhui Province	1328	29.2227	11.9724	0.264975	29.4016	29.5963	-151371	42566.1	0.000818918	0.0722226	-0.229369	-0.178863	1.35187	0.273153	17401.3	5059.77	0.00176854	3.57879	2.75888	-0.132307	1328	0.0742692	0.000198711
1329	4	340503	340500	340000	Maanshan City	Anhui Province	1329	27.9177	11.9966	0.263066	28.7802	29.5803	-150835	42322.3	0.00100606	0.273247	-0.337136	-0.862589	1.35075	0.272323	17353.1	5047.68	0.00176175	3.57368	2.74689	-0.638601	1329	0.0555912	0.000149755
1330	4	340503	340500	340000	Maanshan City	Anhui Province	1330	31.2656	11.9753	0.265135	28.5218	29.6248	-151926	42208.9	0.000539405	0.178125	-0.304534	2.74376	1.35957	0.275663	17523.7	5093.33	0.00178679	3.61495	2.78291	2.01811	1330	0.0606369	0.000195485
1331	4	340503	340500	340000	Maanshan City	Anhui Province	1331	28.419	12.0061	0.262412	30.5926	29.6142	-151396	41765.7	0.000691362	0.408197	-0.439674	-2.17357	1.33557	0.275631	17525.5	5096.13	0.00178528	3.62259	2.77696	-1.62744	1331	0.0578964	5.77178e-05
1332	4	340503	340500	340000	Maanshan City	Anhui Province	1332	28.7331	12.3062	0.258204	28.5402	29.2829	-141504	45605.4	0.00251557	-0.0870805	0.415646	0.192886	1.35455	0.276691	17513.2	5123.26	0.00174599	3.55178	2.71131	0.142399	1332	0.0326741	4.60212e-05
1333	4	340503	340500	340000	Maanshan City	Anhui Province	1333	29.0208	12.3147	0.258989	28.2743	29.2966	-142548	45332	0.00269577	0.481461	-0.126234	0.746496	1.35345	0.276208	17465	5114.13	0.00174143	3.53347	2.70614	0.551551	1333	0.00896535	2.47309e-06
1334	4	340503	340500	340000	Maanshan City	Anhui Province	1334	25.0086	12.282	0.258921	28.2467	29.3033	-142353	45242.6	0.00257278	0.202294	0.119839	-3.2381	1.35888	0.274369	17347.1	5083.43	0.00173156	3.52082	2.69456	-2.38292	1334	0.070114	0.000320775
1335	4	340503	340500	340000	Maanshan City	Anhui Province	1335	26.1501	12.2943	0.25954	27.9086	29.3081	-142984	45139	0.0027014	0.562742	-0.212492	-1.75849	1.35882	0.27545	17407.1	5103.92	0.00173743	3.52871	2.70379	-1.29413	1335	0.0297963	2.31713e-05
1336	4	340503	340500	340000	Maanshan City	Anhui Province	1336	27.6393	12.2341	0.259683	29.0174	29.3256	-143116	44881.9	0.00253376	0.218655	0.0808459	-1.3781	1.34836	0.273434	17277.3	5074.26	0.00172723	3.51818	2.69665	-1.02205	1336	0.066318	0.000142566
1337	4	340503	340500	340000	Maanshan City	Anhui Province	1337	29.6054	12.2314	0.260238	29.5343	29.332	-143641	44739.1	0.0026219	0.448593	-0.134945	0.0710414	1.3433	0.274307	17328.3	5094.72	0.0017335	3.53064	2.70763	0.0528858	1337	0.0617653	0.000143601
1338	4	340503	340500	340000	Maanshan City	Anhui Province	1338	27.999	12.1641	0.260568	28.0315	29.3685	-144740	44274.9	0.00239427	0.236998	0.0202993	-0.0325568	1.36074	0.270439	17122.1	5034.35	0.00171394	3.4965	2.68679	-0.0239258	1338	0.0287931	3.11546e-05
1339	4	340503	340500	340000	Maanshan City	Anhui Province	1339	28.0432	12.1826	0.260483	27.6367	29.3593	-144469	44377.7	0.00245905	0.318709	-0.0397017	0.406497	1.35117	0.271203	17158.4	5045.3	0.00171747	3.50261	2.68977	0.300849	1339	0.0206446	1.96759e-05
1340	4	340503	340500	340000	Maanshan City	Anhui Province	1340	27.2747	12.0157	0.261746	29.5765	29.5988	-151077	41785.7	0.000865005	0.468944	-0.469668	-2.30172	1.35679	0.274464	17464.9	5080.8	0.00177708	3.61011	2.76521	-1.69644	1340	0.00802658	1.3275e-06
1341	4	340503	340500	340000	Maanshan City	Anhui Province	1341	30.064	12.016	0.261609	28.1363	29.6041	-151137	41701.2	0.000812	0.485825	-0.4798	1.92771	1.35274	0.275288	17512.6	5095.21	0.00178282	3.62223	2.7732	1.42505	1341	0.00940794	2.27808e-06
1342	4	340503	340500	340000	Maanshan City	Anhui Province	1342	32	12.3049	0.259682	31.0737	29.3057	-143082	45173.6	0.0027484	0.660324	-0.297507	0.926254	1.34258	0.276383	17465	5120.68	0.00174258	3.53733	2.71092	0.689904	1342	0.0314996	4.50504e-05
1343	4	340503	340500	340000	Maanshan City	Anhui Province	1343	28.9832	12.2818	0.260089	29.4258	29.3163	-143418	44993.3	0.00273594	0.67556	-0.324682	-0.442593	1.35332	0.275798	17421.6	5114.47	0.00174021	3.53649	2.71105	-0.327042	1343	0.00821481	2.58799e-06
1344	5	340506	340500	340000	Maanshan City	Anhui Province	1344	30.6926	12.2927	0.247274	28.1714	30.1375	-174955	38628.6	0.000496035	-9.77444	0.871582	2.52125	1.35699	0.274316	17388.3	4969.33	0.00169863	3.54073	2.80975	1.85797	1344	0.0164622	1.04727e-05
1345	5	340506	340500	340000	Maanshan City	Anhui Province	1345	27.4728	12.2427	0.246936	27.9483	30.1141	-174600	38439.4	0.00057055	-9.74066	1.2561	-0.475457	1.35048	0.27211	17285.8	4940.28	0.00169332	3.52251	2.79537	-0.352064	1345	0.0467859	0.000108178
1346	5	340506	340500	340000	Maanshan City	Anhui Province	1346	30.7562	12.2187	0.245735	30.8333	30.0977	-173620	38361.5	0.000553755	-9.56053	1.39988	-0.07712	1.32646	0.270951	17251.7	4916.73	0.0016912	3.51299	2.78619	-0.0581396	1346	0.033912	4.26309e-05
1347	5	340506	340500	340000	Maanshan City	Anhui Province	1347	31.3037	12.1662	0.246964	30.2484	30.0781	-174369	38174.6	0.00071843	-9.70405	1.83104	1.05535	1.35019	0.269751	17179.8	4920	0.00168988	3.50825	2.7837	0.781632	1347	0.0546061	0.000160917
1348	5	340506	340500	340000	Maanshan City	Anhui Province	1348	31.3385	12.1601	0.245145	29.0951	30.0694	-173096	38137.7	0.000643339	-9.47683	1.8127	2.24334	1.35249	0.269164	17180.8	4899.02	0.00168939	3.50347	2.77662	1.65868	1348	0.0494223	0.000125508
1349	5	340506	340500	340000	Maanshan City	Anhui Province	1349	26.9501	12.1381	0.243977	28.7469	30.0549	-172248	38051.7	0.000636907	-9.31078	1.92219	-1.79679	1.36235	0.268277	17156.2	4882.13	0.00168831	3.49753	2.76948	-1.31889	1349	0.0339064	2.18161e-05
1350	5	340506	340500	340000	Maanshan City	Anhui Province	1350	27.478	12.1615	0.261325	28.7835	30.0838	-180374	39358.4	0.00125018	-10.2337	1.52029	-1.30552	1.35628	0.274054	17324.4	4998.66	0.00170123	3.53767	2.84567	-0.962568	1350	0.0186417	7.43574e-06
1351	5	340506	340500	340000	Maanshan City	Anhui Province	1351	26.4603	12.1428	0.257689	27.6422	30.0692	-179044	38847.5	0.00122178	-10.2835	1.95763	-1.18185	1.35073	0.274513	17367.7	5021.99	0.00170875	3.55181	2.84846	-0.874974	1351	0.0481779	7.08105e-05
1352	5	340506	340500	340000	Maanshan City	Anhui Province	1352	30.1179	12.1093	0.252842	29.2896	30.0492	-176984	38226.4	0.00112122	-10.1509	2.43694	0.828343	1.35693	0.273847	17376	5025.47	0.00171419	3.5604	2.84082	0.610455	1352	0.0514039	9.81293e-05
1353	5	340506	340500	340000	Maanshan City	Anhui Province	1353	30.1095	12.0919	0.247217	29.9569	30.0387	-174266	37857.1	0.000906405	-9.7065	2.47021	0.15258	1.35013	0.270498	17256.8	4960.03	0.00170363	3.53386	2.80301	0.113012	1353	0.0749825	0.000275296
1354	5	340506	340500	340000	Maanshan City	Anhui Province	1354	29.0758	12.0803	0.244349	29.3721	30.0286	-172529	37763.4	0.000798216	-9.38279	2.41667	-0.296324	1.35544	0.268831	17207	4918.89	0.00169869	3.51897	2.78443	-0.218618	1354	0.0501972	0.000117085
1355	5	340506	340500	340000	Maanshan City	Anhui Province	1355	31.7166	12.07	0.242802	30.0153	30.0207	-171600	37674.2	0.000761353	-9.2255	2.42971	1.70135	1.3439	0.268518	17216.2	4909.18	0.00170001	3.51929	2.781	1.26598	1355	0.0441203	7.76041e-05
1356	5	340506	340500	340000	Maanshan City	Anhui Province	1356	26.9878	12.1857	0.286343	28.0018	30.1442	-187144	42571.4	0.00104156	-9.00322	-0.48517	-1.01399	1.36006	0.274108	17352.1	4955.29	0.00169756	3.55221	2.8658	-0.745549	1356	0.0229348	2.33162e-05
1357	5	340506	340500	340000	Maanshan City	Anhui Province	1357	27.1333	12.1733	0.280685	28.4662	30.1278	-185759	41732	0.00115442	-9.43308	0.0869841	-1.33294	1.34867	0.274509	17370.8	4966.47	0.00169896	3.54803	2.86932	-0.988338	1357	0.0585975	0.000172596
1358	5	340506	340500	340000	Maanshan City	Anhui Province	1358	29.582	12.131	0.274451	29.0688	30.0908	-183347	40877.8	0.00123796	-9.71271	0.919467	0.513161	1.35095	0.273771	17348.7	4965.62	0.00170024	3.5394	2.86432	0.379852	1358	0.0404869	4.13794e-05
1359	5	340506	340500	340000	Maanshan City	Anhui Province	1359	30.3924	12.1558	0.272592	27.9712	30.1027	-183479	40632.2	0.00126953	-9.92895	0.862563	2.42116	1.35155	0.2759	17452.2	5005.57	0.00170936	3.55982	2.8795	1.7914	1359	0.0706921	0.000232429
1360	5	340506	340500	340000	Maanshan City	Anhui Province	1360	30.7136	12.1026	0.268697	29.2347	30.0596	-181034	40228.2	0.0012548	-9.78895	1.50534	1.47897	1.34968	0.271929	17246.9	4943.21	0.00169437	3.51919	2.842	1.09579	1360	0.0222563	1.76048e-06
1361	5	340506	340500	340000	Maanshan City	Anhui Province	1361	25.3184	12.1303	0.265149	27.8693	30.0704	-180763	39778.6	0.00128173	-10.0615	1.54435	-2.55097	1.36206	0.274035	17347.2	4989.1	0.0017039	3.54031	2.85468	-1.87288	1361	0.0753917	0.000359472
1362	5	340506	340500	340000	Maanshan City	Anhui Province	1362	30.3309	12.0999	0.259135	29.5128	30.0421	-178499	39032.6	0.00124426	-10.0505	2.18192	0.818113	1.35844	0.273269	17319.4	4995.13	0.00170604	3.54131	2.84278	0.602246	1362	0.0780574	0.000378534
1363	5	340506	340500	340000	Maanshan City	Anhui Province	1363	29.7541	12.0636	0.253516	28.74	30.0183	-176276	38344	0.0011492	-9.86216	2.67231	1.01405	1.35324	0.271799	17273.5	4986.74	0.00170689	3.5404	2.8258	0.749347	1363	0.0780592	0.000378552
1364	5	340506	340500	340000	Maanshan City	Anhui Province	1364	29.4745	12.0241	0.247478	29.5209	29.9962	-173658	37711.6	0.00103414	-9.51588	2.95961	-0.046452	1.35764	0.270765	17300.4	4979.49	0.00171337	3.54996	2.81478	-0.0342153	1364	0.078061	0.000378569
1365	5	340506	340500	340000	Maanshan City	Anhui Province	1365	29.4447	11.9946	0.242446	28.5406	29.9791	-171286	37266.7	0.00094634	-9.1848	3.06016	0.904142	1.35689	0.270879	17394.4	4982.31	0.00172435	3.57005	2.81542	0.666333	1365	0.0563582	0.000179985
1366	5	340506	340500	340000	Maanshan City	Anhui Province	1366	26.1692	12.0069	0.241075	28.8976	29.9851	-170563	37309.5	0.00085766	-9.04062	2.85932	-2.72837	1.357	0.269114	17302.2	4938.61	0.00171368	3.54532	2.79411	-2.01059	1366	0.0326555	4.72654e-05
1367	5	340506	340500	340000	Maanshan City	Anhui Province	1367	29.6205	11.9625	0.239341	28.3142	29.9599	-169643	36978.9	0.000916619	-8.9086	3.16211	1.30622	1.35829	0.270847	17449.7	4984.17	0.00173193	3.58344	2.81637	0.961662	1367	0.0227313	2.3405e-05
1368	5	340506	340500	340000	Maanshan City	Anhui Province	1368	26.6406	12.1472	0.296675	27.8671	30.136	-187873	44193.9	0.000777715	-7.96987	-0.952083	-1.22652	1.34906	0.273446	17409.4	4967.68	0.00171168	3.58086	2.87034	-0.90917	1368	0.0313877	4.04055e-05
1369	5	340506	340500	340000	Maanshan City	Anhui Province	1369	29.018	12.1566	0.296806	27.4267	30.1411	-188052	44251.8	0.000762227	-7.94434	-1.06902	1.59132	1.34847	0.273648	17413.8	4970.22	0.00171203	3.58219	2.87025	1.18009	1369	0.0295228	9.28862e-06
1370	5	340506	340500	340000	Maanshan City	Anhui Province	1370	29.2949	12.1347	0.291132	29.6842	30.1236	-186818	43273.2	0.000916223	-8.44007	-0.455204	-0.389289	1.35986	0.27053	17207.4	4906.84	0.0016881	3.53128	2.84176	-0.286272	1370	0.0665752	0.000263322
1371	5	340506	340500	340000	Maanshan City	Anhui Province	1371	25.0322	12.171	0.287979	26.8256	30.1387	-187133	42807.5	0.00100703	-8.83475	-0.489466	-1.79341	1.33552	0.273238	17321	4943.72	0.00169561	3.54836	2.86069	-1.34286	1371	0.0530142	5.53438e-05
1372	5	340506	340500	340000	Maanshan City	Anhui Province	1372	29.3591	12.1064	0.284251	28.1096	30.0967	-185052	42171.5	0.00109301	-9.00585	0.368724	1.24946	1.36041	0.271031	17237.8	4914.55	0.00168977	3.52442	2.84987	0.918446	1372	0.072735	0.000311359
1373	5	340506	340500	340000	Maanshan City	Anhui Province	1373	27.796	12.1493	0.282785	27.6385	30.1179	-185695	42003.9	0.00112078	-9.22605	0.131214	0.157541	1.34047	0.273059	17312.4	4943.68	0.00169448	3.53836	2.86086	0.117526	1373	0.0484464	6.71929e-05
1374	5	340506	340500	340000	Maanshan City	Anhui Province	1374	30.5364	12.0814	0.276402	29.3404	30.0653	-182690	41087.5	0.00122271	-9.45838	1.1828	1.19601	1.35526	0.27187	17283.4	4934.82	0.00169676	3.52648	2.85616	0.882492	1374	0.0772269	0.000376124
1375	5	340506	340500	340000	Maanshan City	Anhui Province	1375	30.5168	12.1347	0.277978	29.6473	30.1001	-184289	41341.9	0.00119393	-9.50837	0.622788	0.869499	1.34347	0.273173	17318.9	4950.19	0.00169623	3.53485	2.86121	0.647201	1375	0.00680801	2.4447e-06
1376	5	340506	340500	340000	Maanshan City	Anhui Province	1376	26.3628	12.0529	0.26861	27.8742	30.0279	-179812	40202.9	0.00126022	-9.61011	1.91019	-1.51144	1.35656	0.271264	17245.4	4936.09	0.00169763	3.51995	2.84211	-1.11417	1376	0.0755857	0.000369866
1377	5	340506	340500	340000	Maanshan City	Anhui Province	1377	31.9861	12.0773	0.264179	30.5846	30.0344	-179227	39687.7	0.00126467	-9.82246	2.00103	1.40155	1.33837	0.271892	17255.3	4955.27	0.00169869	3.52389	2.83825	1.04721	1377	0.0253156	8.71788e-06
1378	5	340506	340500	340000	Maanshan City	Anhui Province	1378	30.6161	12.0157	0.261934	29.1226	29.9901	-177177	39379.4	0.00127572	-9.63	2.6388	1.49344	1.35679	0.272954	17363.2	4983.34	0.00171439	3.55025	2.85349	1.10071	1378	0.0697643	0.000282405
1379	5	340506	340500	340000	Maanshan City	Anhui Province	1379	30.8855	12.0529	0.260666	29.0345	30.013	-177780	39217.6	0.00126494	-9.82243	2.44477	1.851	1.34432	0.273007	17336.5	4986.92	0.00171002	3.54488	2.84787	1.3769	1379	0.0579859	9.62006e-05
1380	5	340506	340500	340000	Maanshan City	Anhui Province	1380	28.1376	11.9828	0.254469	29.5949	29.963	-174717	38437.3	0.00123194	-9.51621	3.19292	-1.45723	1.35691	0.273706	17442.3	5020.87	0.00172847	3.57813	2.85607	-1.07393	1380	0.0723497	0.000300654
1381	5	340506	340500	340000	Maanshan City	Anhui Province	1381	29.6277	12.0272	0.255971	29.1699	29.9929	-176095	38598.1	0.00123295	-9.76364	2.88452	0.457797	1.34637	0.273729	17402.7	5016.21	0.00172109	3.5664	2.85269	0.340025	1381	0.0548058	7.79686e-05
1382	5	340506	340500	340000	Maanshan City	Anhui Province	1382	30.7209	11.949	0.24706	29.5253	29.9452	-172259	37544.1	0.00114169	-9.25914	3.49208	1.19564	1.33532	0.274106	17547.6	5047.47	0.00174343	3.6095	2.85731	0.895401	1382	0.075802	0.000364498
1383	5	340506	340500	340000	Maanshan City	Anhui Province	1383	27.6913	11.975	0.245363	27.7571	29.965	-172266	37381.9	0.00107315	-9.31996	3.31953	-0.0658142	1.35147	0.273027	17489.7	5029.36	0.00173601	3.59548	2.84214	-0.0486981	1383	0.044553	1.41421e-05
1384	5	340506	340500	340000	Maanshan City	Anhui Province	1384	29.4495	11.9162	0.241645	29.3023	29.9281	-170087	37001	0.00107041	-8.92547	3.58559	0.147293	1.35828	0.273373	17588.4	5042.94	0.00174929	3.62174	2.84893	0.108441	1384	0.0455229	0.000104245
1385	5	340506	340500	340000	Maanshan City	Anhui Province	1385	28.8063	11.9166	0.239552	28.1286	29.9302	-169336	36843.6	0.0010176	-8.81849	3.50455	0.677773	1.35186	0.272422	17558.7	5025.54	0.00174612	3.61448	2.83755	0.501365	1385	0.0597665	0.000148058
1386	5	340506	340500	340000	Maanshan City	Anhui Province	1386	31.9073	11.9074	0.237492	28.9954	29.9251	-168336	36720.9	0.000970951	-8.64197	3.44484	2.91188	1.36159	0.271201	17515.2	5001.96	0.00174194	3.60441	2.82419	2.13859	1386	0.0410441	5.26386e-05
1387	5	340506	340500	340000	Maanshan City	Anhui Province	1387	28.2246	12.219	0.308232	29.047	30.1521	-187261	46611.8	-0.000865933	-4.92152	-2.22324	-0.82241	1.3602	0.293054	18551.7	5422.5	0.00186124	3.82371	3.0398	-0.604624	1387	0.00398546	3.49573e-07
1388	5	340506	340500	340000	Maanshan City	Anhui Province	1388	27.5112	12.2203	0.307992	29.9881	30.1519	-187206	46582.1	-0.000883998	-4.88865	-2.22511	-2.47686	1.34811	0.293368	18569.2	5428.42	0.00186318	3.82666	3.0425	-1.83729	1388	0.0043951	1.12553e-07
1389	5	340506	340500	340000	Maanshan City	Anhui Province	1389	26.205	12.2038	0.311158	27.3099	30.1574	-188225	46929.6	-0.000583065	-5.44606	-2.19514	-1.10497	1.34447	0.289793	18382.4	5353.98	0.00184014	3.79569	3.01441	-0.821859	1389	0.0462853	4.16592e-05
1390	5	340506	340500	340000	Maanshan City	Anhui Province	1390	32	12.1768	0.31176	30.3826	30.1541	-188716	46859.5	-0.000203489	-6.08406	-1.97023	1.6174	1.339	0.284683	18122.6	5244.97	0.00180697	3.74543	2.97285	1.20792	1390	0.0477306	8.01341e-05
1391	5	340506	340500	340000	Maanshan City	Anhui Province	1391	29.6148	12.1878	0.311557	29.3499	30.1623	-189107	46838	-0.000197383	-6.14014	-2.07861	0.264924	1.35077	0.285875	18182.8	5260.88	0.00181269	3.75642	2.98278	0.196129	1391	0.0105447	5.95004e-07
1392	5	340506	340500	340000	Maanshan City	Anhui Province	1392	27.7773	12.1215	0.306054	28.4705	30.1257	-187662	45770.1	0.000346766	-6.9063	-1.27247	-0.693164	1.35883	0.274559	17553	5033.47	0.00173983	3.62737	2.88547	-0.510117	1392	0.0520902	7.45837e-05
1393	5	340506	340500	340000	Maanshan City	Anhui Province	1393	28.7992	12.1341	0.305709	27.8081	30.1322	-187917	45756.9	0.000348987	-6.94804	-1.37246	0.991017	1.36018	0.275041	17568.6	5038	0.00174044	3.62963	2.88729	0.728593	1393	0.0481313	1.22589e-05
1394	5	340506	340500	340000	Maanshan City	Anhui Province	1394	31.2035	12.1076	0.300941	29.584	30.1175	-187256	44827.4	0.000618148	-7.47275	-0.870249	1.61947	1.35675	0.272139	17390.1	4967.4	0.00171744	3.5862	2.86561	1.19364	1394	0.0729389	0.000338148
1395	5	340506	340500	340000	Maanshan City	Anhui Province	1395	29.8785	12.1456	0.301843	28.9006	30.1399	-188341	45054.7	0.000589533	-7.48966	-1.25598	0.977852	1.34946	0.275628	17576	5024.47	0.00173443	3.62344	2.89302	0.724622	1395	0.0268103	7.34288e-06
1396	5	340506	340500	340000	Maanshan City	Anhui Province	1396	28.5114	12.0722	0.294651	29.8131	30.0944	-185918	43688.2	0.000831003	-8.00617	-0.161372	-1.30176	1.35049	0.268609	17170.4	4889.99	0.00169152	3.52905	2.83667	-0.963916	1396	0.0780659	0.000378606
1397	5	340506	340500	340000	Maanshan City	Anhui Province	1397	29.8745	12.0338	0.287635	29.1981	30.0639	-184001	42579.7	0.0010002	-8.50092	0.640406	0.676371	1.34466	0.267282	17095.9	4861.86	0.00168307	3.49952	2.8283	0.503005	1397	0.0780678	0.000378624
1398	5	340506	340500	340000	Maanshan City	Anhui Province	1398	30.4485	12.0016	0.280015	28.9685	30.0273	-181580	41545.8	0.00113655	-8.89318	1.45567	1.47999	1.35726	0.267391	17101.9	4864.15	0.00168512	3.49129	2.82797	1.09043	1398	0.0780696	0.000378642
1399	5	340506	340500	340000	Maanshan City	Anhui Province	1399	29.1368	11.9766	0.271958	30.0922	29.9882	-178769	40627.7	0.00121243	-9.11308	2.20289	-0.95546	1.34628	0.26857	17165.4	4890.96	0.00169395	3.50248	2.8303	-0.709707	1399	0.0780715	0.000378659
1400	5	340506	340500	340000	Maanshan City	Anhui Province	1400	26.5137	11.9522	0.26425	27.8622	29.9522	-176125	39716	0.00127454	-9.23296	2.89618	-1.34858	1.35503	0.272298	17391	4968.23	0.00171977	3.55309	2.85776	-0.995233	1400	0.0780733	0.000378677
1401	5	340506	340500	340000	Maanshan City	Anhui Province	1401	28.3133	11.9203	0.255975	28.0789	29.9219	-173474	38711.3	0.00126032	-9.14593	3.44474	0.234405	1.34573	0.274071	17528.7	5021.06	0.00173854	3.59272	2.8689	0.174184	1401	0.0780751	0.000378695
1402	5	340506	340500	340000	Maanshan City	Anhui Province	1402	28.0111	11.8793	0.246925	28.463	29.8977	-170636	37667.4	0.00117715	-8.81298	3.74166	-0.451873	1.35994	0.273219	17559.9	5031.69	0.0017459	3.61152	2.85618	-0.332275	1402	0.0780769	0.000378712
1403	5	340506	340500	340000	Maanshan City	Anhui Province	1403	28.4063	11.8499	0.240073	28.4725	29.8835	-168277	36957.1	0.0010958	-8.48609	3.78697	-0.0662011	1.35741	0.27213	17576.8	5025.55	0.00174914	3.62153	2.84223	-0.0487701	1403	0.0535303	0.000178287
1404	5	340506	340500	340000	Maanshan City	Anhui Province	1404	26.5898	11.8593	0.237481	29.3041	29.8926	-167666	36683.2	0.00104132	-8.46055	3.70073	-2.71423	1.35042	0.272041	17589.9	5025.31	0.001751	3.62575	2.83786	-2.00992	1404	0.0280019	3.88913e-05
1405	5	340506	340500	340000	Maanshan City	Anhui Province	1405	29.1898	11.8143	0.238309	28.4308	29.8611	-167027	36871.6	0.00108381	-8.19992	3.82585	0.759006	1.3551	0.270833	17550.6	5006.51	0.00174585	3.61588	2.83181	0.560111	1405	0.0143325	2.73322e-06
1406	5	340506	340500	340000	Maanshan City	Anhui Province	1406	31.2114	12.2102	0.308296	29.9503	30.1412	-186762	46641	-0.000883588	-4.83409	-2.08174	1.26108	1.3393	0.292498	18530.3	5421.05	0.00185888	3.82021	3.03664	0.941599	1406	0.0245692	1.92007e-05
1407	5	340506	340500	340000	Maanshan City	Anhui Province	1407	26.2653	12.2209	0.307534	27.3721	30.1502	-187038	46530.1	-0.000912162	-4.82921	-2.21142	-1.10676	1.34308	0.293511	18577.3	5432.21	0.00186417	3.82728	3.04335	-0.824049	1407	0.010032	5.13375e-07
1408	5	340506	340500	340000	Maanshan City	Anhui Province	1408	27.8915	12.1788	0.311522	27.3684	30.1301	-186886	47000.9	-0.00066319	-5.12989	-1.87591	0.523048	1.34975	0.288617	18341.1	5355.68	0.00183729	3.7893	3.00865	0.387514	1408	0.0756699	0.000367486
1409	5	340506	340500	340000	Maanshan City	Anhui Province	1409	29.2626	12.1359	0.312294	27.3957	30.1238	-187237	46906.2	-0.000238382	-5.80731	-1.60647	1.86686	1.34617	0.280605	17919.5	5193.21	0.00178873	3.70768	2.93988	1.38679	1409	0.0780683	0.000378623
1410	5	340506	340500	340000	Maanshan City	Anhui Province	1410	28.5588	12.0888	0.308917	28.8247	30.1056	-186642	46192	0.000164824	-6.40259	-1.14437	-0.265916	1.35156	0.273373	17521.9	5041.22	0.00174362	3.62679	2.87974	-0.196748	1410	0.0782165	0.000378101
1411	5	340506	340500	340000	Maanshan City	Anhui Province	1411	28.2708	12.134	0.309276	28.4989	30.1318	-187889	46348.4	0.000116806	-6.50328	-1.50981	-0.228089	1.35141	0.277312	17720.1	5100.98	0.0017611	3.66475	2.90901	-0.168779	1411	0.00514356	5.32674e-07
1412	5	340506	340500	340000	Maanshan City	Anhui Province	1412	27.7277	12.0439	0.303849	27.9329	30.0844	-185727	45170.7	0.00047672	-6.93729	-0.553559	-0.205255	1.34576	0.26895	17267.5	4939.98	0.0017153	3.56843	2.8474	-0.15252	1412	0.0780721	0.00037866
1413	5	340506	340500	340000	Maanshan City	Anhui Province	1413	30.3581	12.0021	0.298336	29.6763	30.0616	-184682	44088	0.000714175	-7.46789	0.139947	0.681797	1.35763	0.266708	17140	4879.86	0.00170019	3.52844	2.83459	0.502196	1413	0.0780739	0.000378678
1414	5	340506	340500	340000	Maanshan City	Anhui Province	1414	28.4082	11.9608	0.290738	27.7846	30.0284	-182590	42972.3	0.000868355	-7.90009	0.895004	0.62366	1.36173	0.263458	16946.1	4811.78	0.00167871	3.47431	2.80528	0.457991	1414	0.0780758	0.000378696
1415	5	340506	340500	340000	Maanshan City	Anhui Province	1415	28.0873	11.9285	0.283558	28.7239	29.9922	-180423	42006.2	0.001026	-8.31376	1.67625	-0.636675	1.35354	0.264295	17002.9	4822.67	0.00168327	3.47387	2.81129	-0.470377	1415	0.0780776	0.000378713
1416	5	340506	340500	340000	Maanshan City	Anhui Province	1416	25.9507	11.9026	0.275693	27.3589	29.9538	-177906	41075.5	0.00115207	-8.6102	2.42447	-1.40819	1.3537	0.267422	17193.7	4880.74	0.00170254	3.50707	2.83368	-1.04025	1416	0.0780794	0.000378731
1417	5	340506	340500	340000	Maanshan City	Anhui Province	1417	29.7562	11.8799	0.266581	27.6643	29.914	-174931	40097.8	0.00122817	-8.71352	3.08086	2.09187	1.35101	0.270675	17398.4	4945.16	0.00172371	3.54989	2.85369	1.54838	1417	0.0780813	0.000378749
1418	5	340506	340500	340000	Maanshan City	Anhui Province	1418	28.837	11.849	0.256767	28.9173	29.8801	-171919	38991.2	0.00124545	-8.63681	3.57841	-0.080278	1.35059	0.272437	17545.9	4995.86	0.00174002	3.58854	2.86321	-0.0594393	1418	0.0780831	0.000378766
1419	5	340506	340500	340000	Maanshan City	Anhui Province	1419	28.313	11.81	0.246635	28.2565	29.8544	-168952	37838.5	0.00118527	-8.32929	3.84082	0.0564893	1.35489	0.271214	17545.4	5001.29	0.00174212	3.60217	2.84567	0.041693	1419	0.0783557	0.000378643
1420	5	340506	340500	340000	Maanshan City	Anhui Province	1420	28.4242	11.7616	0.241274	27.3296	29.8258	-166650	37365.5	0.00113292	-7.89283	3.87629	1.09451	1.35254	0.268791	17494.4	4973.45	0.00173566	3.5941	2.82275	0.80923	1420	0.00206604	1.4105e-07
1421	5	340506	340500	340000	Maanshan City	Anhui Province	1421	31.1188	11.7932	0.240467	28.0599	29.8462	-167156	37169.8	0.00111824	-8.10083	3.86489	3.05885	1.358	0.269994	17516.4	4991.27	0.00174038	3.60393	2.82874	2.25246	1421	0.0447866	7.82303e-05
1422	5	340506	340500	340000	Maanshan City	Anhui Province	1422	32	11.7575	0.239677	29.1287	29.8233	-166156	37195.4	0.00111762	-7.83917	3.88609	2.87127	1.35202	0.268991	17517.3	4978.48	0.0017383	3.60123	2.82357	2.12369	1422	0.0245491	1.62645e-05
1423	5	340506	340500	340000	Maanshan City	Anhui Province	1423	26.388	12.1204	0.307019	27.2324	30.0352	-181942	46734.4	-0.00081984	-4.01909	-0.985265	-0.844387	1.35064	0.282849	18089.6	5301.99	0.00181245	3.71869	2.96275	-0.625176	1423	0.0228133	1.318e-05
1424	5	340506	340500	340000	Maanshan City	Anhui Province	1424	28.0886	12.1273	0.307451	27.5863	30.0454	-182462	46751	-0.000818299	-4.11829	-1.07072	0.502309	1.35038	0.283498	18115.8	5309.82	0.00181524	3.72669	2.96753	0.371975	1424	0.0203521	6.33026e-06
1425	5	340506	340500	340000	Maanshan City	Anhui Province	1425	25.2732	12.121	0.310932	26.9881	30.0718	-184154	46994.4	-0.000644272	-4.62252	-1.27192	-1.71492	1.33656	0.282602	18056.9	5278.52	0.00180976	3.72701	2.96158	-1.28308	1425	0.0766733	0.000351736
1426	5	340506	340500	340000	Maanshan City	Anhui Province	1426	26.2624	12.1356	0.308159	28.4727	30.0592	-183174	46787.6	-0.000806547	-4.26624	-1.19176	-2.21025	1.36245	0.284281	18146.9	5317.98	0.00181858	3.73674	2.97336	-1.62226	1426	0.00174416	5.20834e-08
1427	5	340506	340500	340000	Maanshan City	Anhui Province	1427	27.798	12.078	0.312811	29.4564	30.0779	-184994	46969.3	-0.000312609	-5.23697	-1.16104	-1.6584	1.3618	0.2769	17762.9	5160.47	0.00177871	3.67643	2.91721	-1.2178	1427	0.0780763	0.000378695
1428	5	340506	340500	340000	Maanshan City	Anhui Province	1428	26.3493	12.0273	0.310462	27.6229	30.0678	-184775	46352.9	4.02477e-05	-5.81287	-0.795758	-1.27363	1.36078	0.270582	17420	5027.36	0.001743	3.6092	2.86814	-0.935959	1428	0.0780782	0.000378713
1429	5	340506	340500	340000	Maanshan City	Anhui Province	1429	28.3009	11.9811	0.306121	28.8258	30.0511	-184209	45401.3	0.000342287	-6.31629	-0.281651	-0.524895	1.36001	0.266748	17204.5	4934.99	0.00172109	3.5607	2.84268	-0.385949	1429	0.07808	0.000378731
1430	5	340506	340500	340000	Maanshan City	Anhui Province	1430	27.1844	11.9363	0.300285	28.6887	30.0266	-183002	44314.1	0.000575236	-6.81277	0.367587	-1.50422	1.35914	0.263486	17013.3	4852.37	0.00170084	3.50924	2.81791	-1.10675	1430	0.0780819	0.000378749
1431	5	340506	340500	340000	Maanshan City	Anhui Province	1431	31.3743	11.8954	0.293247	30.0408	29.9936	-181131	43277.3	0.000736967	-7.26397	1.1004	1.33349	1.35344	0.260909	16862.8	4788.93	0.00168278	3.4642	2.79349	0.985256	1431	0.0780837	0.000378767
1432	5	340506	340500	340000	Maanshan City	Anhui Province	1432	29.8184	11.8622	0.286607	29.5131	29.959	-179241	42378	0.000897668	-7.71192	1.86376	0.30533	1.35102	0.262438	16972.4	4808.05	0.00169086	3.47281	2.80537	0.225999	1432	0.0780856	0.000378785
1433	5	340506	340500	340000	Maanshan City	Anhui Province	1433	30.0457	11.8341	0.278118	28.8564	29.9198	-176712	41405.9	0.00104301	-8.02065	2.57913	1.18929	1.35522	0.264901	17139.3	4854.88	0.00170482	3.49792	2.81987	0.877562	1433	0.0780874	0.000378803
1434	5	340506	340500	340000	Maanshan City	Anhui Province	1434	28.1056	11.8098	0.267949	28.5758	29.8795	-173669	40353	0.00114448	-8.13781	3.17462	-0.470241	1.3598	0.267664	17338	4911.31	0.00172124	3.53494	2.8349	-0.345815	1434	0.0780893	0.00037882
1435	5	340506	340500	340000	Maanshan City	Anhui Province	1435	29.3682	11.7798	0.257091	28.285	29.8431	-170470	39185.5	0.0011926	-8.0834	3.62428	1.08323	1.35735	0.269957	17530.9	4967.97	0.00173835	3.57902	2.84945	0.798045	1435	0.0780911	0.000378838
1436	5	340506	340500	340000	Maanshan City	Anhui Province	1436	26.3267	11.7444	0.24618	27.8949	29.8139	-167304	37980.2	0.00117609	-7.84216	3.87819	-1.56823	1.34492	0.270096	17605.8	4991.77	0.00174519	3.60726	2.84527	-1.16604	1436	0.0790612	0.000377231
1437	5	340506	340500	340000	Maanshan City	Anhui Province	1437	30.0519	11.7072	0.240372	28.7196	29.7888	-165103	37462.7	0.00113775	-7.45119	3.85066	1.33232	1.34747	0.267378	17518.2	4957.47	0.00173411	3.59211	2.81755	0.988756	1437	0.00598755	1.62537e-06
1438	5	340506	340500	340000	Maanshan City	Anhui Province	1438	27.1202	11.7219	0.238834	28.5345	29.7993	-165103	37228.9	0.00111996	-7.56515	3.88849	-1.4143	1.35603	0.268362	17547.9	4972.92	0.00173891	3.60415	2.82289	-1.04297	1438	0.0598825	9.60114e-05
1439	5	340506	340500	340000	Maanshan City	Anhui Province	1439	29.2856	11.6928	0.236289	28.7117	29.7784	-163735	37080.4	0.00110636	-7.27547	3.85358	0.573905	1.35003	0.267597	17564.7	4964.87	0.00173835	3.60639	2.81793	0.425107	1439	0.0581516	4.54633e-05
1440	5	340506	340500	340000	Maanshan City	Anhui Province	1440	29.0755	12.0704	0.305726	29.8765	29.9772	-178823	46761.2	-0.000768693	-3.55574	-0.562626	-0.801015	1.34701	0.279489	17968.7	5255.3	0.00180052	3.6809	2.941	-0.594661	1440	0.0405158	3.01376e-05
1441	5	340506	340500	340000	Maanshan City	Anhui Province	1441	25.505	12.0988	0.306803	28.1072	30.0138	-180914	46759.3	-0.000779153	-3.86618	-0.814192	-2.60228	1.34973	0.280842	18001.2	5272.06	0.00180388	3.69674	2.94794	-1.928	1441	0.022434	4.78966e-06
1442	5	340506	340500	340000	Maanshan City	Anhui Province	1442	28.4257	12.0703	0.309358	28.825	30.0153	-181267	46921.3	-0.000623732	-4.07101	-0.811009	-0.399297	1.36224	0.278782	17903.3	5230.71	0.00179642	3.6841	2.93584	-0.293118	1442	0.0804935	0.000367694
1443	5	340506	340500	340000	Maanshan City	Anhui Province	1443	28.0617	12.0898	0.307324	28.6386	30.0093	-180719	46808.7	-0.000750773	-3.86243	-0.777399	-0.57687	1.34927	0.280682	18004.1	5269.6	0.00180462	3.69741	2.94934	-0.427544	1443	0.0144722	7.26049e-06
1444	5	340506	340500	340000	Maanshan City	Anhui Province	1444	30.2672	12.0241	0.311521	28.1084	30.027	-182279	46894.8	-0.000353829	-4.59082	-0.78246	2.15877	1.35256	0.273337	17608.4	5122.82	0.00176985	3.63934	2.89531	1.59607	1444	0.0780843	0.000378767
1445	5	340506	340500	340000	Maanshan City	Anhui Province	1445	28.4402	11.973	0.310554	28.4266	30.0263	-182602	46384.7	-7.00589e-05	-5.12495	-0.513991	0.0135871	1.35175	0.268775	17371.9	5026.55	0.00174861	3.59839	2.86632	0.0100515	1445	0.0780861	0.000378785
1446	5	340506	340500	340000	Maanshan City	Anhui Province	1446	27.3778	11.922	0.306872	27.8835	30.0134	-182222	45499.3	0.000204119	-5.61617	-0.0529152	-0.505743	1.35213	0.264664	17145.3	4933.02	0.00172802	3.55236	2.83864	-0.374034	1446	0.078088	0.000378803
1447	5	340506	340500	340000	Maanshan City	Anhui Province	1447	29.2337	11.8766	0.301778	29.8168	29.9924	-181334	44486.9	0.000436429	-6.13931	0.553895	-0.58313	1.35366	0.261997	16993.7	4860.09	0.00171277	3.51273	2.81883	-0.430779	1447	0.0780899	0.000378821
1448	5	340506	340500	340000	Maanshan City	Anhui Province	1448	29.1968	11.8375	0.295346	29.4655	29.9601	-179767	43491.1	0.000607175	-6.60704	1.28724	-0.268628	1.35478	0.260117	16882.6	4803.54	0.00169846	3.47693	2.79859	-0.198282	1448	0.0780917	0.000378839
1449	5	340506	340500	340000	Maanshan City	Anhui Province	1449	27.6536	11.803	0.288257	27.5399	29.9249	-177880	42556.1	0.000761798	-7.04111	2.02527	0.113697	1.3581	0.260905	16951.3	4807.43	0.00170092	3.47673	2.79985	0.0837176	1449	0.0780936	0.000378857
1450	5	340506	340500	340000	Maanshan City	Anhui Province	1450	28.9885	11.7719	0.279177	29.6909	29.8869	-175393	41535.3	0.000912127	-7.35858	2.67733	-0.702317	1.35585	0.262666	17095.9	4842.24	0.00170881	3.49419	2.80613	-0.517991	1450	0.0780954	0.000378874
1451	5	340506	340500	340000	Maanshan City	Anhui Province	1451	30.082	11.7463	0.268504	28.5567	29.8471	-172403	40436.5	0.0010449	-7.52034	3.21899	1.52533	1.34711	0.265615	17323.9	4901.87	0.00172465	3.53327	2.82369	1.1323	1451	0.0780972	0.000378892
1452	5	340506	340500	340000	Maanshan City	Anhui Province	1452	28.5331	11.7179	0.256898	27.7045	29.8079	-169059	39253.9	0.00113466	-7.50819	3.62426	0.828666	1.35901	0.268225	17550.8	4959.21	0.00174118	3.57996	2.84136	0.609756	1452	0.0780991	0.00037891
1453	5	340506	340500	340000	Maanshan City	Anhui Province	1453	27.2474	11.6863	0.245151	27.6273	29.7749	-165615	38055.8	0.00115524	-7.29857	3.82235	-0.379901	1.34708	0.268922	17664.1	4984.56	0.0017481	3.61227	2.8428	-0.282019	1453	0.0779801	0.000374713
1454	5	340506	340500	340000	Maanshan City	Anhui Province	1454	29.8601	11.6502	0.239393	29.0887	29.7447	-163266	37599.5	0.00112889	-6.87315	3.75764	0.771361	1.36233	0.267827	17684.6	4975.13	0.00174659	3.61665	2.83293	0.566208	1454	0.0106708	4.21764e-06
1455	5	340506	340500	340000	Maanshan City	Anhui Province	1455	27.7375	11.6626	0.237032	29.5346	29.7539	-163081	37296.4	0.00112234	-6.98984	3.80545	-1.79707	1.35855	0.267616	17636.9	4969.31	0.00174256	3.61341	2.82559	-1.32278	1455	0.0491585	0.000121935
1456	5	340506	340500	340000	Maanshan City	Anhui Province	1456	27.4774	11.6704	0.235228	28.0976	29.7605	-162863	37073.8	0.00110667	-7.05031	3.82256	-0.620181	1.35255	0.267496	17610	4966.35	0.00174078	3.61274	2.82054	-0.458526	1456	0.046096	4.8169e-05
1457	5	340506	340500	340000	Maanshan City	Anhui Province	1457	29.0061	12.0515	0.288994	29.3376	29.8219	-169628	45507.1	-0.000953059	-2.02662	0.511339	-0.33148	1.35416	0.269031	17424.3	5078.85	0.00172521	3.50938	2.81883	-0.244786	1457	0.0190359	1.89654e-05
1458	5	340506	340500	340000	Maanshan City	Anhui Province	1458	29.9135	12.0534	0.288416	29.7211	29.8181	-169392	45460.6	-0.000971562	-1.98505	0.547303	0.192395	1.35484	0.269392	17451	5085.92	0.00172679	3.5124	2.82229	0.142006	1458	0.0147645	3.03122e-06
1459	5	340506	340500	340000	Maanshan City	Anhui Province	1459	29.4426	12.0427	0.295407	29.7548	29.8642	-172043	46123.7	-0.00085696	-2.49179	0.166697	-0.312204	1.34701	0.272529	17614	5141.62	0.00175385	3.56907	2.86203	-0.231775	1459	0.039089	5.71588e-05
1460	5	340506	340500	340000	Maanshan City	Anhui Province	1460	28.2846	12.0482	0.290564	30.5306	29.8303	-170098	45671.4	-0.000922555	-2.13501	0.437695	-2.24601	1.34331	0.269996	17477.8	5096.38	0.00173278	3.52492	2.83052	-1.672	1460	0.0221493	2.37036e-05
1461	5	340506	340500	340000	Maanshan City	Anhui Province	1461	31.6208	12.0416	0.301899	30.1145	29.9184	-175257	46599.7	-0.000776085	-3.03944	-0.214491	1.50631	1.3553	0.275967	17801.8	5198.69	0.00178145	3.6298	2.90545	1.11142	1461	0.0714466	0.000279295
1462	5	340506	340500	340000	Maanshan City	Anhui Province	1462	29.9542	12.0573	0.302386	28.976	29.9366	-176364	46596.4	-0.00081178	-3.15712	-0.307384	0.978254	1.35094	0.277079	17850.6	5219.75	0.00178601	3.64348	2.91523	0.724129	1462	0.00330605	3.1348e-07
1463	5	340506	340500	340000	Maanshan City	Anhui Province	1463	29.7075	12.0209	0.307122	28.6424	29.9564	-177714	46838.8	-0.000611199	-3.5112	-0.458977	1.06511	1.35874	0.275535	17769.3	5179.28	0.00178601	3.64469	2.91166	0.783894	1463	0.0780904	0.00037882
1464	5	340506	340500	340000	Maanshan City	Anhui Province	1464	28.3444	11.9731	0.308926	28.5825	29.9702	-178856	46706.8	-0.000377181	-3.91113	-0.466819	-0.23815	1.35487	0.269769	17435.6	5071.8	0.00175979	3.59818	2.86903	-0.175774	1464	0.0780922	0.000378838
1465	5	340506	340500	340000	Maanshan City	Anhui Province	1465	24.112	11.9248	0.308807	27.0887	29.9773	-179616	46269.8	-0.000163305	-4.38771	-0.278431	-2.97669	1.34762	0.266812	17293.7	5013.21	0.00175079	3.58231	2.85797	-2.20885	1465	0.0780941	0.000378857
1466	5	340506	340500	340000	Maanshan City	Anhui Province	1466	28.3624	11.8734	0.306343	28.5266	29.972	-179701	45518.7	6.06913e-05	-4.89866	0.126703	-0.164233	1.36161	0.263925	17155.7	4949.41	0.00174091	3.55815	2.8433	-0.120617	1466	0.078096	0.000378875
1467	5	340506	340500	340000	Maanshan City	Anhui Province	1467	26.7648	11.8277	0.302119	27.5965	29.9555	-179282	44587.3	0.000275281	-5.43003	0.721332	-0.831658	1.36024	0.261857	17048.3	4890.78	0.0017313	3.53073	2.82886	-0.611404	1467	0.0780979	0.000378893
1468	5	340506	340500	340000	Maanshan City	Anhui Province	1468	30.317	11.7883	0.295607	28.8405	29.9256	-177917	43557.5	0.000445924	-5.91496	1.42489	1.47648	1.35698	0.259408	16892.8	4823.35	0.00171258	3.48964	2.79972	1.08807	1468	0.0780997	0.000378911
1469	5	340506	340500	340000	Maanshan City	Anhui Province	1469	26.6462	11.7529	0.287988	27.5034	29.8915	-176178	42557.4	0.000609814	-6.33982	2.10767	-0.857209	1.35237	0.259415	16920	4813.72	0.00170858	3.48105	2.79059	-0.633856	1469	0.0781016	0.000378928
1470	5	340506	340500	340000	Maanshan City	Anhui Province	1470	27.1477	11.7204	0.278433	28.2989	29.8555	-173844	41476.1	0.000771908	-6.66522	2.69264	-1.1512	1.34972	0.260819	17059.9	4840.7	0.00171279	3.49474	2.79201	-0.852917	1470	0.0781034	0.000378946
1471	5	340506	340500	340000	Maanshan City	Anhui Province	1471	31.081	11.6918	0.267253	29.0414	29.8165	-170887	40334.8	0.000937752	-6.87357	3.15562	2.03955	1.35277	0.263243	17280.1	4890.52	0.00172403	3.52755	2.80468	1.50769	1471	0.0781052	0.000378964
1472	5	340506	340500	340000	Maanshan City	Anhui Province	1472	28.4302	11.6641	0.255516	29.2159	29.7746	-167494	39207.9	0.00107001	-6.90563	3.52458	-0.785728	1.34927	0.266872	17587.2	4960.92	0.00174569	3.58546	2.83474	-0.582336	1472	0.0781071	0.000378981
1473	5	340506	340500	340000	Maanshan City	Anhui Province	1473	26.9143	11.6343	0.243465	28.1156	29.7365	-163768	38083.2	0.00111469	-6.70695	3.6779	-1.20122	1.35154	0.268606	17779.7	4995.52	0.00175743	3.62896	2.84831	-0.888772	1473	0.0809704	0.000347478
1474	5	340506	340500	340000	Maanshan City	Anhui Province	1474	30.3764	11.6448	0.239534	28.5348	29.7408	-163137	37644.5	0.00112625	-6.7947	3.70557	1.84159	1.3575	0.267029	17649.4	4962.78	0.00174255	3.60717	2.82565	1.3566	1474	0.0228288	3.15186e-05
1475	5	340506	340500	340000	Maanshan City	Anhui Province	1475	28.1806	11.6159	0.235004	28.2327	29.7143	-161117	37348	0.00109743	-6.3842	3.57015	-0.0521326	1.34755	0.266569	17700.9	4960.03	0.00174442	3.61531	2.82305	-0.0386869	1475	0.0408382	5.1094e-05
1476	5	340506	340500	340000	Maanshan City	Anhui Province	1476	30.1432	11.6307	0.235352	27.9121	29.7266	-161695	37291.3	0.00110778	-6.60492	3.7	2.23111	1.35175	0.267649	17724.2	4975.44	0.00174824	3.62551	2.8316	1.65053	1476	0.0409549	5.3683e-05
1477	5	340506	340500	340000	Maanshan City	Anhui Province	1477	28.8894	12.0326	0.286428	29.9597	29.7655	-166181	45462.7	-0.000830195	-1.80161	0.818485	-1.07028	1.34859	0.269655	17489.1	5076	0.00172709	3.50474	2.81943	-0.793629	1477	0.0568447	0.000102211
1478	5	340506	340500	340000	Maanshan City	Anhui Province	1478	26.5067	12.0277	0.287668	28.034	29.7736	-166606	45562.4	-0.00079529	-1.89079	0.738978	-1.52736	1.35777	0.269433	17467.9	5070.58	0.00172756	3.50513	2.81823	-1.12491	1478	0.0613115	1.51938e-05
1479	5	340506	340500	340000	Maanshan City	Anhui Province	1479	27.2431	12.0275	0.293551	28.1948	29.8289	-169833	46048.1	-0.000799999	-2.29982	0.354948	-0.95175	1.35855	0.272416	17628.9	5132.63	0.00175324	3.56099	2.85879	-0.700564	1479	0.0667001	0.000219963
1480	5	340506	340500	340000	Maanshan City	Anhui Province	1480	30.163	12.043	0.289723	30.3738	29.8153	-169193	45630.8	-0.000895575	-2.05923	0.524942	-0.210861	1.34967	0.269606	17461.7	5085.94	0.00172982	3.51674	2.82501	-0.156231	1480	0.0241343	1.78127e-05
1481	5	340506	340500	340000	Maanshan City	Anhui Province	1481	27.8509	12.0199	0.292484	28.6659	29.8097	-168610	46002.3	-0.000761767	-2.20776	0.450504	-0.814938	1.35393	0.272591	17649.5	5130.73	0.00175428	3.55901	2.85882	-0.601908	1481	0.0478528	2.19411e-05
1482	5	340506	340500	340000	Maanshan City	Anhui Province	1482	28.0295	12.0041	0.298867	30.0142	29.8609	-171626	46428.8	-0.000683021	-2.63531	0.0616419	-1.98465	1.34906	0.272739	17639.5	5130.72	0.00176529	3.58363	2.87049	-1.47114	1482	0.0780964	0.000378874
1483	5	340506	340500	340000	Maanshan City	Anhui Province	1483	29.8422	11.9727	0.304273	29.1694	29.8972	-173913	46662.2	-0.000570783	-2.97548	-0.172622	0.672805	1.35656	0.272034	17590.6	5111.32	0.0017723	3.60016	2.87869	0.495965	1483	0.0780983	0.000378892
1484	5	340506	340500	340000	Maanshan City	Anhui Province	1484	25.6395	11.9275	0.306334	28.5336	29.9152	-175339	46503.3	-0.000407719	-3.26343	-0.206216	-2.8941	1.34979	0.26796	17354.7	5043.08	0.00175875	3.5782	2.85609	-2.1441	1484	0.0781002	0.00037891
1485	5	340506	340500	340000	Maanshan City	Anhui Province	1485	28.9652	11.8839	0.306382	28.7751	29.9264	-176280	46115.7	-0.000246034	-3.65982	-0.0922876	0.19008	1.35372	0.266353	17292.7	5019.09	0.00175933	3.5834	2.85937	0.140413	1485	0.0781021	0.000378928
1486	5	340506	340500	340000	Maanshan City	Anhui Province	1486	30.8825	11.8351	0.30444	29.5219	29.9253	-176658	45471.1	-7.37331e-05	-4.14502	0.27256	1.36056	1.35332	0.26394	17184.6	4971.73	0.00175389	3.56918	2.84857	1.00535	1486	0.078104	0.000378946
1487	5	340506	340500	340000	Maanshan City	Anhui Province	1487	31.4454	11.7887	0.300641	30.1045	29.9132	-176547	44603.5	0.000106745	-4.67876	0.840384	1.34083	1.35474	0.261739	17075.2	4916.95	0.00174474	3.54476	2.83223	0.989729	1487	0.0781059	0.000378964
1488	5	340506	340500	340000	Maanshan City	Anhui Province	1488	29.074	11.7491	0.293934	29.3629	29.8894	-175534	43509.4	0.00026942	-5.18506	1.48325	-0.288882	1.35406	0.25892	16901.5	4846.89	0.00172359	3.50207	2.79797	-0.213345	1488	0.0781077	0.000378982
1489	5	340506	340500	340000	Maanshan City	Anhui Province	1489	32	11.7133	0.285971	31.2281	29.8589	-174076	42444.1	0.00044565	-5.61684	2.09318	0.771905	1.34194	0.258792	16929	4836.85	0.00171777	3.4941	2.78672	0.575217	1489	0.0781096	0.000379
1490	5	340506	340500	340000	Maanshan City	Anhui Province	1490	31.8256	11.681	0.276275	30.4709	29.8261	-171993	41340.7	0.00062824	-5.96634	2.59702	1.35475	1.344	0.259651	17048.5	4851.23	0.00171716	3.50245	2.78252	1.008	1490	0.0747075	0.000356393
1491	5	340506	340500	340000	Maanshan City	Anhui Province	1491	30.3292	11.657	0.270049	29.2632	29.8012	-170073	40730.7	0.000658479	-5.83099	2.68956	1.06601	1.34451	0.259518	17095.3	4859.69	0.0017162	3.50766	2.77455	0.792859	1491	0.0200452	1.64522e-05
1492	5	340506	340500	340000	Maanshan City	Anhui Province	1492	30.5462	11.6525	0.264113	29.5417	29.7891	-169119	40081.6	0.000848287	-6.28825	3.02246	1.00445	1.35813	0.261663	17264.7	4888.21	0.0017236	3.52796	2.78987	0.739588	1492	0.076202	0.000268981
1493	5	340506	340500	340000	Maanshan City	Anhui Province	1493	30.3964	11.6369	0.262027	30.0304	29.7754	-168127	39919	0.000804506	-5.99342	2.93842	0.366072	1.34732	0.261349	17283	4893.69	0.00172498	3.53354	2.78659	0.271704	1493	0.0437538	6.90458e-05
1494	5	340506	340500	340000	Maanshan City	Anhui Province	1494	28.7217	11.6225	0.252307	28.5905	29.7464	-165642	38993.4	0.000983627	-6.26106	3.26324	0.131195	1.35402	0.26462	17554.5	4946.29	0.00174163	3.57833	2.81503	0.0968924	1494	0.0772485	0.00037731
1495	5	340506	340500	340000	Maanshan City	Anhui Province	1495	30.2868	11.5967	0.244374	29.047	29.7168	-162963	38313.8	0.000989946	-5.91245	3.14993	1.23983	1.35602	0.264581	17642.2	4953.13	0.00174417	3.59351	2.81337	0.914314	1495	0.00577379	1.74508e-06
1496	5	340506	340500	340000	Maanshan City	Anhui Province	1496	28.7677	11.6003	0.24133	29.7271	29.7111	-162290	38024.6	0.00106326	-6.1864	3.43306	-0.959457	1.34655	0.267506	17816.8	4992.32	0.00175921	3.63085	2.84238	-0.712527	1496	0.0750079	0.000273499
1497	5	340506	340500	340000	Maanshan City	Anhui Province	1497	29.143	11.5869	0.235621	28.5695	29.6924	-160372	37556.8	0.00105959	-5.9743	3.3855	0.573527	1.36382	0.267869	17887.2	4996.3	0.00176203	3.6456	2.84526	0.42053	1497	0.0511182	5.21638e-05
1498	5	340506	340500	340000	Maanshan City	Anhui Province	1498	28.7247	11.5934	0.234034	29.17	29.6952	-160135	37378.5	0.00107176	-6.06034	3.42785	-0.445302	1.3542	0.267191	17817	4978.22	0.00175443	3.63372	2.83465	-0.328829	1498	0.0100405	3.73778e-06
1499	5	340506	340500	340000	Maanshan City	Anhui Province	1499	31.5848	11.5958	0.23382	29.2657	29.6968	-160160	37344	0.00107531	-6.10142	3.45803	2.31912	1.35814	0.267263	17812	4978.03	0.00175399	3.63386	2.83465	1.70757	1499	0.0250418	1.86566e-05
1500	5	340506	340500	340000	Maanshan City	Anhui Province	1500	25.5947	12.0243	0.285009	27.9865	29.7383	-164525	45414.4	-0.000753138	-1.70111	0.9498	-2.39182	1.35815	0.269835	17507.6	5070.4	0.00172711	3.50065	2.81692	-1.76109	1500	0.00971122	4.27339e-06
1501	5	340506	340500	340000	Maanshan City	Anhui Province	1501	30.6824	12.0224	0.284619	27.899	29.7323	-164150	45389.9	-0.000730651	-1.68037	0.974973	2.78332	1.3615	0.269538	17488.5	5062.35	0.00172491	3.4954	2.81239	2.0443	1501	2.57581e-05	7.754e-12
1502	5	340506	340500	340000	Maanshan City	Anhui Province	1502	29.3315	11.9964	0.2934	29.8735	29.8019	-167925	46055.9	-0.00063893	-2.23488	0.398905	-0.541968	1.35869	0.270628	17523.6	5082.85	0.00174723	3.53825	2.83827	-0.398891	1502	0.0144794	1.22101e-05
1503	5	340506	340500	340000	Maanshan City	Anhui Province	1503	27.3682	12.0018	0.292805	28.5373	29.7993	-167827	46020.8	-0.000662617	-2.20381	0.438577	-1.16911	1.35327	0.271025	17551.2	5092.13	0.001748	3.54079	2.8416	-0.863916	1503	0.00599414	2.862e-07
1504	5	340506	340500	340000	Maanshan City	Anhui Province	1504	29.1006	11.9822	0.297223	28.0765	29.828	-169337	46326.1	-0.000601884	-2.43735	0.175861	1.02405	1.35778	0.272285	17619	5110.18	0.00176491	3.57369	2.8635	0.754206	1504	0.0512065	8.88014e-05
1505	5	340506	340500	340000	Maanshan City	Anhui Province	1505	29.2258	11.9676	0.298569	29.5875	29.8336	-169567	46377.2	-0.000562307	-2.47839	0.106114	-0.361717	1.35667	0.271869	17588.2	5098.78	0.00176679	3.57571	2.86314	-0.26662	1505	0.0180934	8.44741e-06
1506	5	340506	340500	340000	Maanshan City	Anhui Province	1506	30.3589	11.9375	0.301598	30.2841	29.8522	-170808	46444.3	-0.000506261	-2.58254	-0.00992273	0.074774	1.3472	0.270025	17471.2	5066.33	0.00176517	3.57253	2.85688	0.0555033	1506	0.0722418	0.000255001
1507	5	340506	340500	340000	Maanshan City	Anhui Province	1507	29.1481	11.9168	0.300277	30.4107	29.8301	-169220	46295.6	-0.000452049	-2.37925	0.0427944	-1.26259	1.34787	0.269255	17413.6	5046.92	0.00176411	3.5632	2.84867	-0.936733	1507	0.0252764	2.93501e-05
1508	5	340506	340500	340000	Maanshan City	Anhui Province	1508	28.407	11.891	0.303715	28.3762	29.8646	-171910	46307.3	-0.000413209	-2.65535	-0.0510912	0.0307368	1.36085	0.268485	17391.7	5048.17	0.00176978	3.58479	2.86224	0.0225865	1508	0.0779905	0.000378943
1509	5	340506	340500	340000	Maanshan City	Anhui Province	1509	30.0861	11.8584	0.30251	29.2484	29.8491	-170751	46060.4	-0.00037672	-2.49301	0.0155208	0.837767	1.34661	0.268846	17406.1	5057.89	0.00178034	3.60202	2.87362	0.622129	1509	0.00130653	3.89295e-08
1510	5	340506	340500	340000	Maanshan City	Anhui Province	1510	27.7823	11.8547	0.303549	27.8794	29.8828	-173276	45942.9	-0.000306779	-3.04907	0.0413533	-0.0970186	1.35281	0.265874	17258.5	5016.09	0.001763	3.57927	2.85355	-0.0717161	1510	0.0813726	0.000314952
1511	5	340506	340500	340000	Maanshan City	Anhui Province	1511	27.5253	11.8423	0.302401	27.9153	29.8605	-171609	45894.2	-0.000338431	-2.72913	0.0736769	-0.389967	1.36046	0.267418	17340.2	5042.76	0.00177581	3.5978	2.86816	-0.286644	1511	0.047287	6.40479e-05
1512	5	340506	340500	340000	Maanshan City	Anhui Province	1512	29.3101	11.8091	0.30163	28.9952	29.8811	-173475	45401.5	-0.000198896	-3.40953	0.339997	0.31493	1.35146	0.264295	17200.5	4993.03	0.00176356	3.57748	2.85139	0.233029	1512	0.0741529	0.000310546
1513	5	340506	340500	340000	Maanshan City	Anhui Province	1513	25.8164	11.782	0.29952	28.1688	29.8713	-173060	45009	-0.000156336	-3.51922	0.571988	-2.35239	1.35649	0.26302	17138.5	4971.09	0.0017601	3.56745	2.84244	-1.73417	1513	0.0489945	4.11041e-05
1514	5	340506	340500	340000	Maanshan City	Anhui Province	1514	26.9061	11.7571	0.297302	28.2581	29.8757	-173981	44375.6	-9.58472e-06	-4.10404	0.964534	-1.35203	1.36234	0.260896	17031.9	4920.5	0.00174702	3.54276	2.82399	-0.992436	1514	0.0777995	0.000180749
1515	5	340506	340500	340000	Maanshan City	Anhui Province	1515	28.7527	11.7719	0.2987	27.7396	29.8747	-173539	44752.9	-9.49551e-05	-3.77178	0.72537	1.01305	1.35195	0.261857	17077.3	4945.21	0.00175307	3.55441	2.83225	0.749322	1515	0.0638806	0.000126646
1516	5	340506	340500	340000	Maanshan City	Anhui Province	1516	27.7871	11.7168	0.29111	28.5325	29.8519	-172871	43429.1	8.99381e-05	-4.3935	1.46461	-0.745422	1.3478	0.25966	16982.3	4895.63	0.00173906	3.52829	2.80856	-0.553065	1516	0.0781157	0.000379054
1517	5	340506	340500	340000	Maanshan City	Anhui Province	1517	28.7673	11.684	0.282292	29.9148	29.825	-171474	42259.5	0.000276854	-4.85167	1.98127	-1.1475	1.34997	0.258938	16975	4873.73	0.00172652	3.51441	2.78889	-0.850017	1517	0.0781176	0.000379072
1518	5	340506	340500	340000	Maanshan City	Anhui Province	1518	27.335	11.6614	0.274674	27.2021	29.803	-170150	41350.9	0.00043583	-5.16	2.32449	0.13289	1.34143	0.259095	17036.4	4870.59	0.00172101	3.51382	2.77888	0.0990654	1518	0.062904	0.000191235
1519	5	340506	340500	340000	Maanshan City	Anhui Province	1519	29.8024	11.6562	0.272175	30.6184	29.7998	-169958	41029.4	0.000528386	-5.41564	2.48163	-0.816012	1.34514	0.259203	17063.8	4865.97	0.00171879	3.5116	2.77577	-0.606636	1519	0.0379164	1.22727e-05
1520	5	340506	340500	340000	Maanshan City	Anhui Province	1520	25.8929	11.622	0.257027	27.3726	29.7575	-166577	39458.2	0.000828427	-5.85064	2.92487	-1.47963	1.34438	0.26139	17333.5	4900.56	0.00172543	3.54084	2.78388	-1.10061	1520	0.0132091	7.60156e-06
1521	5	340506	340500	340000	Maanshan City	Anhui Province	1521	28.4415	11.6279	0.258994	27.9124	29.7651	-167151	39638.4	0.000803088	-5.86525	2.88903	0.529079	1.36116	0.260716	17268.6	4887.04	0.00172097	3.52956	2.77744	0.388697	1521	0.00238485	2.04653e-07
1522	5	340506	340500	340000	Maanshan City	Anhui Province	1522	25.2922	11.6057	0.249208	27.8348	29.7333	-164365	38735	0.000916839	-5.8354	2.99586	-2.54252	1.35893	0.262422	17464.9	4919.44	0.00173092	3.56073	2.79106	-1.87097	1522	0.0479275	7.48918e-05
1523	5	340506	340500	340000	Maanshan City	Anhui Province	1523	30.1631	11.6068	0.251439	29.7943	29.7377	-164888	38952.4	0.000873127	-5.73981	2.93705	0.368799	1.33808	0.262302	17449.3	4920.71	0.00173168	3.56036	2.79151	0.275618	1523	0.0243455	2.33712e-05
1524	5	340506	340500	340000	Maanshan City	Anhui Province	1524	28.0748	11.5937	0.244147	29.2071	29.7146	-162820	38301.8	0.000976405	-5.827	3.10122	-1.13231	1.35457	0.264475	17646.3	4953.71	0.00174446	3.59443	2.81271	-0.835917	1524	0.0177741	7.69966e-06
1525	5	340506	340500	340000	Maanshan City	Anhui Province	1525	27.4958	11.5904	0.242641	28.437	29.7089	-162349	38178.2	0.000994522	-5.83683	3.15013	-0.941172	1.36419	0.265309	17713.4	4966.77	0.00174983	3.60757	2.82166	-0.689911	1525	0.0143921	7.05572e-06
1526	5	340506	340500	340000	Maanshan City	Anhui Province	1526	29.7	11.8987	0.300158	28.987	29.8196	-168407	46214.2	-0.00041173	-2.24705	0.0402083	0.713015	1.35777	0.27091	17503	5073.14	0.00177933	3.58931	2.86898	0.525138	1526	0.0267611	4.52958e-05
1527	5	340506	340500	340000	Maanshan City	Anhui Province	1527	31.3534	11.8897	0.299293	29.4647	29.8081	-167525	46117.9	-0.000382508	-2.13625	0.0612571	1.88874	1.33864	0.27103	17494.7	5071.98	0.00178174	3.59056	2.86877	1.41095	1527	0.0179189	1.61641e-05
1528	5	340506	340500	340000	Maanshan City	Anhui Province	1528	29.7693	11.909	0.299979	28.7656	29.8216	-168560	46253.9	-0.000429771	-2.29399	0.0481417	1.00369	1.36477	0.270628	17491.4	5068.4	0.00177455	3.581	2.86324	0.735432	1528	0.0133161	9.26479e-06
1529	5	340506	340500	340000	Maanshan City	Anhui Province	1529	29.0001	11.8769	0.302145	27.7406	29.8399	-170050	46181.8	-0.00040189	-2.37197	-0.00232137	1.2595	1.3508	0.269491	17431.6	5059.74	0.00177864	3.59426	2.8698	0.932411	1529	0.0507312	2.82159e-05
1530	5	340506	340500	340000	Maanshan City	Anhui Province	1530	32	11.8825	0.301198	29.4746	29.8273	-169029	46179.2	-0.000401839	-2.26029	0.0135223	2.52536	1.33905	0.270573	17483.8	5072.18	0.00178296	3.59841	2.87434	1.88593	1530	0.0360345	6.09077e-05
1531	5	340506	340500	340000	Maanshan City	Anhui Province	1531	30.6198	11.8375	0.301819	27.9599	29.853	-171013	45847.7	-0.000346681	-2.62475	0.0878063	2.65991	1.3613	0.267653	17345.6	5046.22	0.00177829	3.6003	2.86972	1.95395	1531	0.042771	7.17952e-06
1532	5	340506	340500	340000	Maanshan City	Anhui Province	1532	30.7967	11.8083	0.300854	28.5364	29.8562	-171395	45539	-0.000294114	-2.87728	0.252486	2.2603	1.35123	0.266734	17323.2	5040.02	0.00177998	3.60385	2.87153	1.67277	1532	0.017012	2.90451e-06
1533	5	340506	340500	340000	Maanshan City	Anhui Province	1533	28.6377	11.7216	0.292481	28.9669	29.8393	-171330	43921.8	-0.000114488	-3.6266	1.13139	-0.329202	1.35201	0.261275	17071.5	4948.94	0.00175564	3.55521	2.82837	-0.243491	1533	0.0129948	5.43451e-06
1534	5	340506	340500	340000	Maanshan City	Anhui Province	1534	28.9788	11.7223	0.292469	30.0181	29.8364	-170986	43977.5	-0.000145285	-3.5076	1.08325	-1.03934	1.34982	0.261561	17085.2	4957.3	0.00175807	3.55916	2.83108	-0.769987	1534	0.0260052	2.28828e-05
1535	5	340506	340500	340000	Maanshan City	Anhui Province	1535	31.1854	11.6917	0.286927	29.9936	29.8176	-169911	43208	-0.000101659	-3.6437	1.40166	1.19176	1.35019	0.261564	17124.7	4963.95	0.00175728	3.56407	2.83015	0.882666	1535	0.0727303	0.000324049
1536	5	340506	340500	340000	Maanshan City	Anhui Province	1536	27.9871	11.7024	0.288371	28.5567	29.8159	-169133	43559	-0.000223726	-3.23723	1.15366	-0.569531	1.35571	0.262025	17121.9	4979.39	0.00176225	3.569	2.83395	-0.420097	1536	0.0324829	3.96799e-05
1537	5	340506	340500	340000	Maanshan City	Anhui Province	1537	29.5642	11.6628	0.277939	27.8867	29.7938	-168711	42025.1	7.25886e-05	-4.02931	1.82792	1.6775	1.36055	0.261495	17178	4956.72	0.00174855	3.56395	2.81899	1.23295	1537	0.0781256	0.000379144
1538	5	340506	340500	340000	Maanshan City	Anhui Province	1538	30.0041	11.6496	0.271765	27.6995	29.7815	-168262	41213.1	0.000290246	-4.51405	2.13593	2.30463	1.35435	0.260498	17149.3	4920.18	0.00173347	3.54476	2.79501	1.70165	1538	0.0595731	9.9053e-05
1539	5	340506	340500	340000	Maanshan City	Anhui Province	1539	29.0356	11.6461	0.269982	28.9746	29.7724	-167224	41103.4	0.000197748	-4.176	2.01984	0.061029	1.35034	0.261477	17222.3	4949.89	0.0017411	3.56329	2.80568	0.0451954	1539	0.0362286	2.21523e-05
1540	5	340506	340500	340000	Maanshan City	Anhui Province	1540	28.853	11.679	0.279704	29.416	29.7893	-166334	42561.1	-0.000323036	-2.96188	1.25367	-0.562978	1.35493	0.262795	17190	5007.78	0.00176338	3.58368	2.83331	-0.415502	1540	0.0599256	0.00020555
1541	5	340506	340500	340000	Maanshan City	Anhui Province	1541	27.9664	11.6923	0.285228	28.6169	29.8029	-167707	43238.8	-0.000298557	-3.01297	1.15555	-0.650517	1.35449	0.262753	17169	5001.95	0.00176675	3.58066	2.8388	-0.480265	1541	0.0164727	1.55953e-05
1542	5	340506	340500	340000	Maanshan City	Anhui Province	1542	29.1447	11.6571	0.271931	28.9425	29.7721	-165529	41553.9	-0.000185809	-3.24881	1.54579	0.20223	1.35029	0.263911	17339.6	5025.15	0.00176372	3.60509	2.83887	0.149768	1542	0.0783165	0.000376381
1543	5	340506	340500	340000	Maanshan City	Anhui Province	1543	31.0947	11.6658	0.269579	30.0555	29.7688	-164009	41355.1	-0.000349895	-2.86743	1.32352	1.03917	1.35192	0.263975	17311.3	5031.2	0.00176183	3.60495	2.83196	0.768664	1543	0.0145711	2.84038e-06
1544	5	340506	340500	340000	Maanshan City	Anhui Province	1544	31.1338	11.6423	0.263847	28.1563	29.7564	-164880	40529.9	4.46083e-05	-3.66137	1.8033	2.97757	1.35404	0.262868	17331.9	4988.18	0.00174754	3.58873	2.81296	2.19902	1544	0.0568805	0.000150549
1545	5	340506	340500	340000	Maanshan City	Anhui Province	1545	26.3118	11.6478	0.261816	27.6235	29.7538	-163709	40361.4	-0.000101703	-3.32054	1.60875	-1.31169	1.34684	0.263778	17379.6	5012.15	0.00175213	3.60389	2.81919	-0.9739	1545	0.0231694	2.15296e-05
1546	5	340506	340500	340000	Maanshan City	Anhui Province	1546	31.5076	11.6785	0.275216	30.793	29.7778	-164318	42095.2	-0.000460792	-2.60983	1.12728	0.714569	1.33497	0.264418	17285.6	5043.84	0.00177068	3.60753	2.84219	0.535268	1546	0.0161162	5.24296e-06
1547	5	340506	340500	340000	Maanshan City	Anhui Province	1547	28.8333	11.6789	0.274503	27.4823	29.7768	-164114	42012.2	-0.000470211	-2.59031	1.11947	1.35101	1.35603	0.264293	17276.2	5041.28	0.00176903	3.60563	2.8392	0.996297	1547	0.0165913	8.1736e-06
1548	5	340506	340500	340000	Maanshan City	Anhui Province	1548	27.2663	11.6603	0.264745	29.7369	29.7612	-163405	40757.6	-0.000287511	-2.97506	1.39317	-2.47056	1.34289	0.263792	17329.9	5022.2	0.00175509	3.60332	2.82211	-1.83974	1548	0.0303644	1.76267e-05
1549	5	340506	340500	340000	Maanshan City	Anhui Province	1549	28.1482	11.667	0.268107	27.9442	29.7669	-163565	41187.2	-0.000374469	-2.80941	1.28987	0.203922	1.35888	0.264003	17311.7	5031.47	0.00176032	3.60531	2.82893	0.150067	1549	0.0474748	4.85474e-05
1550	5	340506	340500	340000	Maanshan City	Anhui Province	1550	30.165	11.6542	0.262461	28.8412	29.7561	-163301	40471.3	-0.000212635	-3.0998	1.47776	1.32376	1.35258	0.264208	17385.9	5025.8	0.00175565	3.61046	2.82407	0.978693	1550	0.000345701	2.08255e-09
1551	5	340506	340500	340000	Maanshan City	Anhui Province	1551	27.1288	11.654	0.262276	27.9569	29.7557	-163262	40450	-0.000212066	-3.09823	1.47747	-0.828119	1.35258	0.264269	17391.3	5026.84	0.00175589	3.61145	2.82447	-0.612253	1551	0.00233946	2.28959e-07
1552	6	340504	340500	340000	Maanshan City	Anhui Province	1552	30.1176	12.0976	0.267071	28.7339	29.7204	-162752	42417.1	-0.00170772	-0.370252	1.89252	1.38371	1.35709	0.265855	17377.1	4983.26	0.00170001	3.44485	2.75817	1.01962	1552	0.00978227	9.72755e-07
1553	6	340504	340500	340000	Maanshan City	Anhui Province	1553	30.0233	12.0974	0.267972	29.0086	29.7393	-163794	42493.5	-0.00172223	-0.448861	1.7029	1.01468	1.35461	0.265991	17378.9	4990.34	0.00170271	3.44787	2.76321	0.749053	1553	0.0437375	0.000114119
1554	6	340504	340500	340000	Maanshan City	Anhui Province	1554	28.8405	12.0976	0.274715	28.6229	29.8034	-167764	43490.1	-0.00156563	-1.03207	0.933843	0.217586	1.35423	0.266715	17361.1	5027.99	0.00170969	3.46602	2.78315	0.160672	1554	0.0435871	1.19173e-05
1555	6	340504	340500	340000	Maanshan City	Anhui Province	1555	29.174	12.0915	0.274285	28.9775	29.7779	-166551	43556.3	-0.0015091	-0.948557	1.14525	0.196536	1.34685	0.265644	17300.7	5007.34	0.00170069	3.45033	2.77016	0.145923	1555	0.0603095	0.000109384
1556	6	340504	340500	340000	Maanshan City	Anhui Province	1556	29.4539	12.0861	0.280828	29.3368	29.8192	-169194	44415.2	-0.00129805	-1.50829	0.662958	0.117157	1.35783	0.266607	17306.2	5036.82	0.00170758	3.47092	2.78732	0.0862826	1556	0.0488935	3.8257e-05
1557	6	340504	340500	340000	Maanshan City	Anhui Province	1557	28.5942	12.0875	0.277789	28.445	29.7985	-167918	44039.8	-0.00137779	-1.24622	0.876185	0.149264	1.35346	0.265491	17259.6	5011.57	0.00169999	3.45261	2.7725	0.110283	1557	0.048778	8.61671e-05
1558	6	340504	340500	340000	Maanshan City	Anhui Province	1558	31.0394	12.0823	0.283099	29.9792	29.8289	-169845	44698.8	-0.00122653	-1.68739	0.562646	1.06021	1.34164	0.267293	17333.6	5051.53	0.00171217	3.48246	2.79648	0.790228	1558	0.0127127	3.94737e-06
1559	6	340504	340500	340000	Maanshan City	Anhui Province	1559	27.9014	12.081	0.283694	28.4051	29.8313	-170006	44769.6	-0.00120729	-1.73373	0.537777	-0.503676	1.35525	0.267385	17335.4	5053.49	0.00171289	3.48443	2.79791	-0.371647	1559	0.00580405	9.0954e-07
1560	6	340504	340500	340000	Maanshan City	Anhui Province	1560	26.1129	12.108	0.255273	27.5919	29.6586	-156144	40557.1	-0.00192048	-0.00133529	2.71038	-1.479	1.35381	0.269265	17807.6	5002.27	0.00172794	3.51025	2.77725	-1.09247	1560	0.0193436	3.63726e-06
1561	6	340504	340500	340000	Maanshan City	Anhui Province	1561	31.1082	12.1105	0.256174	28.8858	29.6423	-155687	40875.8	-0.00182457	-0.0538158	2.8103	2.22235	1.36161	0.268793	17751.9	4997.83	0.0017222	3.50447	2.76942	1.63216	1561	0.0318244	3.12604e-05
1562	6	340504	340500	340000	Maanshan City	Anhui Province	1562	30.5641	12.1087	0.257512	28.7867	29.6511	-156695	40962.4	-0.00184237	-0.00971452	2.75371	1.77748	1.35452	0.268704	17715.4	4997.09	0.00172123	3.49963	2.77054	1.31226	1562	0.0440759	1.94923e-05
1563	6	340504	340500	340000	Maanshan City	Anhui Province	1563	29.138	12.1115	0.25755	29.4814	29.6377	-156033	41116	-0.00177892	-0.0516211	2.83946	-0.34339	1.35728	0.268721	17712.1	4998.59	0.00171953	3.50095	2.76783	-0.252999	1563	0.0479741	8.61951e-05
1564	6	340504	340500	340000	Maanshan City	Anhui Province	1564	27.1577	12.1048	0.264991	29.5138	29.6438	-158642	42536	-0.00149997	-0.261528	2.50375	-2.35606	1.34986	0.265839	17363.6	4966.51	0.00168955	3.44214	2.74029	-1.74541	1564	0.00576702	5.20061e-07
1565	6	340504	340500	340000	Maanshan City	Anhui Province	1565	26.672	12.1044	0.264957	27.5729	29.6584	-159354	42378.8	-0.00160312	-0.217107	2.46196	-0.900862	1.34902	0.26697	17453.6	4988.25	0.00169975	3.45756	2.75571	-0.667789	1565	0.0381355	7.96157e-05
1566	6	340504	340500	340000	Maanshan City	Anhui Province	1566	30.3701	12.0963	0.267829	30.3357	29.712	-162505	42652.5	-0.00164561	-0.412085	1.92122	0.0344628	1.34827	0.26559	17350.6	4981.01	0.00169633	3.44059	2.75477	0.0255607	1566	0.044781	1.32308e-05
1567	6	340504	340500	340000	Maanshan City	Anhui Province	1567	28.2826	12.0927	0.269215	28.6645	29.6965	-161972	43082	-0.00151388	-0.502481	1.95368	-0.381932	1.35977	0.265057	17299.1	4974.63	0.00168927	3.43194	2.7475	-0.280881	1567	0.0808559	0.000256051
1568	6	340504	340500	340000	Maanshan City	Anhui Province	1568	27.5664	12.0844	0.273074	28.197	29.7223	-163706	43686.7	-0.00139426	-0.784656	1.58787	-0.630629	1.34295	0.265188	17282.8	4990.72	0.0016915	3.43714	2.75755	-0.469583	1568	0.0780808	0.000378727
1569	6	340504	340500	340000	Maanshan City	Anhui Province	1569	29.5982	12.0814	0.28243	28.8124	29.8212	-169411	44641	-0.00123407	-1.61976	0.626395	0.785849	1.34767	0.267092	17327.9	5047.22	0.00171053	3.4785	2.79388	0.583115	1569	0.00345463	2.90216e-07
1570	6	340504	340500	340000	Maanshan City	Anhui Province	1570	31.7134	12.0729	0.279065	30.6138	29.7667	-166402	44425.1	-0.00121727	-1.26594	1.05763	1.09954	1.34413	0.265816	17281.2	5015.8	0.00169888	3.45281	2.77511	0.818031	1570	0.0777647	0.000378455
1571	6	340504	340500	340000	Maanshan City	Anhui Province	1571	30.179	12.0807	0.28295	29.7576	29.8244	-169608	44698	-0.00121932	-1.66431	0.595446	0.421372	1.35352	0.267132	17326.2	5048.22	0.00171096	3.47982	2.79469	0.311316	1571	0.0118887	1.16895e-06
1572	6	340504	340500	340000	Maanshan City	Anhui Province	1572	29.3671	12.0638	0.285097	29.8785	29.8086	-168843	45066	-0.00107345	-1.76168	0.661607	-0.511457	1.34596	0.267461	17344.1	5051.32	0.00171263	3.48341	2.79932	-0.379993	1572	0.064573	0.000263999
1573	6	340504	340500	340000	Maanshan City	Anhui Province	1573	29.2603	12.1204	0.257298	28.8014	29.6069	-154367	41416.2	-0.00163276	-0.154192	3.02966	0.458967	1.36184	0.269637	17769.6	5016.17	0.00172178	3.51629	2.77008	0.33702	1573	0.0142588	1.60791e-06
1574	6	340504	340500	340000	Maanshan City	Anhui Province	1574	26.7541	12.1224	0.257811	28.4413	29.5943	-153926	41666.3	-0.00151589	-0.235468	3.04522	-1.68717	1.34528	0.268545	17666.3	4997.63	0.00171207	3.50208	2.75565	-1.25414	1574	0.0398593	2.19517e-05
1575	6	340504	340500	340000	Maanshan City	Anhui Province	1575	26.5363	12.1152	0.259838	28.1829	29.6211	-156074	41669.2	-0.00162349	-0.11976	2.89023	-1.64664	1.35891	0.268049	17597.2	4990.21	0.00170901	3.48681	2.75656	-1.21173	1575	0.00165278	1.68078e-08
1576	6	340504	340500	340000	Maanshan City	Anhui Province	1576	28.6943	12.1227	0.260184	29.0025	29.5911	-154707	42056.9	-0.00142203	-0.238968	3.01	-0.308175	1.36183	0.268025	17558.5	4988.95	0.00170337	3.48672	2.74836	-0.226295	1576	0.0765766	0.000355954
1577	6	340504	340500	340000	Maanshan City	Anhui Province	1577	27.7078	12.1066	0.265142	29.1036	29.635	-158239	42632.9	-0.00146872	-0.267007	2.56983	-1.39574	1.34835	0.266756	17417.5	4982.07	0.00169372	3.45302	2.74779	-1.03515	1577	0.00804861	1.32701e-06
1578	6	340504	340500	340000	Maanshan City	Anhui Province	1578	28.8312	12.1141	0.264434	27.9055	29.6022	-156503	42763.6	-0.00131566	-0.297885	2.76755	0.925685	1.3538	0.267457	17439.1	4987.51	0.00169306	3.46208	2.74551	0.683769	1578	0.0785112	0.000326259
1579	6	340504	340500	340000	Maanshan City	Anhui Province	1579	29.5438	12.0952	0.268191	28.7941	29.6315	-158520	43394.1	-0.00123118	-0.515899	2.33662	0.749674	1.35796	0.265304	17283	4964.62	0.00168005	3.42734	2.73387	0.552059	1579	0.0780868	0.00037878
1580	6	340504	340500	340000	Maanshan City	Anhui Province	1580	27.5757	12.0758	0.272912	28.1505	29.6648	-160609	44080.7	-0.00111208	-0.81265	1.86458	-0.574743	1.3559	0.265181	17261.6	4975.93	0.00168286	3.42626	2.74504	-0.423883	1580	0.0780888	0.000378799
1581	6	340504	340500	340000	Maanshan City	Anhui Province	1581	28.8773	12.0555	0.278467	28.9123	29.7094	-163176	44690.4	-0.000984559	-1.20719	1.35732	-0.0349899	1.35631	0.266132	17302.8	5005.56	0.00169553	3.44478	2.76934	-0.0257978	1581	0.0780907	0.000378818
1582	6	340504	340500	340000	Maanshan City	Anhui Province	1582	29.7242	12.0306	0.284546	28.3669	29.7405	-164737	45357	-0.000804814	-1.66084	0.974966	1.35731	1.35826	0.269872	17514.6	5075.04	0.00172636	3.50098	2.81793	0.999301	1582	0.0275857	3.55767e-06
1583	6	340504	340500	340000	Maanshan City	Anhui Province	1583	28.3137	12.0435	0.283768	28.0075	29.7551	-165681	45175	-0.000911531	-1.6128	0.951021	0.306131	1.35321	0.267949	17392.5	5046.46	0.00171325	3.47879	2.79882	0.226226	1583	0.103291	0.000257877
1584	6	340504	340500	340000	Maanshan City	Anhui Province	1584	31.1364	12.0212	0.290226	29.6775	29.7896	-167461	45812.6	-0.00076409	-2.05687	0.598246	1.45895	1.35543	0.27141	17584.5	5107.22	0.00174388	3.53693	2.84282	1.07637	1584	0.049934	0.000119137
[truncated: 24,413 more rows]
