# Supplementary material for: Global and local impacts of multi-dimensional urban form on PM2.5 concentrations: A case study of the downstream urban agglomeration in the Yangtze River Delta
Source: PLoS One. 2026 Jul 24;21(7):e0354380. doi: 10.1371/journal.pone.0354380 (PMC13399353; doi:10.1371/journal.pone.0354380)
Supplement: S1 File — (ZIP) [file pone.0354380.s001.zip › data/Ordinary least squares regression results.xls]

## Sheet: Sheet1
Goodness-of-fit and multicollinearity diagnostics for the all indicators
Adjusted R²	AIC	Mean VIF	Number of variables
0.736	124.3	1.68	15
Results of the all-indicator OLS regression analysis
Category	Variable	Coefficient	Std.Error	t-value	P-value	VIF	Significance Level
	Constant	23.854	2.017	11.826	0	-	***
1D	RD	0.819	0.162	5.056	0	1.321	***
	RND	0.463	0.17	2.724	0.007	1.298	**
2D	PGS	-0.187	0.143	-1.308	0.192	1.684	-
	PWB	-0.315	0.137	-2.3	0.022	1.362	*
	BD	0.194	0.151	1.285	0.2	2.147	-
	PRL	0.126	0.118	1.068	0.286	1.873	-
	PIL	0.089	0.105	0.848	0.397	1.725	-
	PCL	0.074	0.096	0.771	0.441	1.598	-
	PPS	0.103	0.112	0.919	0.359	1.642	-
	PTL	0.281	0.129	2.178	0.03	1.279	*
3D	TS	0.156	0.114	1.369	0.172	1.431	-
	RED	0.062	0.089	0.697	0.486	1.385	-
	DEM	0.627	0.193	3.249	0.001	1.429	**
	MBH	0.098	0.087	1.126	0.261	2.035	-
	FAR	0.083	0.079	1.051	0.294	1.986	-
Goodness-of-fit and multicollinearity diagnostics for the five core indicators
Adjusted R²	AIC	Mean VIF	Number of variables
0.728	116.7	1.33	5
Results of the final OLS regression analysis
Category	Variable	Coefficient	Std.Error	t-value	P-value	VIF	Significance Level
	Constant	24.219	1.896	12.774	0	-	***
1D	RD	0.832	0.161	5.168	0	1.319	***
2D	RND	0.467	0.171	2.731	0.007	1.296	**
	PWB	-0.318	0.136	-2.34	0.02	1.358	*
	PTL	0.285	0.128	2.227	0.027	1.275	*
3D	DEM	0.631	0.19	3.321	0.001	1.427	**
