# Supplementary material for: Global and local impacts of multi-dimensional urban form on PM2.5 concentrations: A case study of the downstream urban agglomeration in the Yangtze River Delta
Source: PLoS One. 2026 Jul 24;21(7):e0354380. doi: 10.1371/journal.pone.0354380 (PMC13399353; doi:10.1371/journal.pone.0354380)
Supplement: S1 File — (ZIP) [file pone.0354380.s001.zip › data/PM2.5 concentration data of cities in the lower Yangtze River, 2014–2022.xls]

## Sheet: PM2.5 Concentration in 10 Citie
CITY	PR	2014	2015	2016	2017	2018	2019	2020	2021	2022	Average value
梅州市	广东省	38.2925	31.7725	28.0125	28.2558	26.2836	24.1327	21.1276	21.138	18.7753
鄂州市	湖北省	70.9215	62.6205	54.3462	52.4515	43.8566	41.8856	36.0311	34.296	33.5201
吕梁市	山西省	53.4772	47.2357	45.3617	47.2206	43.0461	38.2683	35.5392	34.2716	30.6785
舟山市	浙江省	40.3851	39.1523	31.8503	30.7905	26.2892	26.3578	22.8913	18.0788	15.676
朝阳市	辽宁省	51.0344	43.3701	37.9156	36.5833	33.2321	31.0133	31.5459	29.1934	24.7479
广安市	四川省	63.3527	48.4922	47.9095	42.3197	38.8938	34.8755	31.0127	33.6618	31.021
濮阳市	河南省	96.3022	83.3625	74.556	69.6297	62.3106	61.7088	55.4479	49.5096	48.9114
宣城市	安徽省	54.3167	42.618	39.4758	38.8756	33.6839	32.6645	27.6492	26.3622	25.9387
六盘水市	贵州省	38.5941	31.7197	31.434	31.2036	28.5051	23.236	21.59	24.163	22.7901
深圳市	广东省	36.4994	31.9652	29.3519	30.2729	27.5179	25.7574	20.2133	19.5112	17.8762
三明市	福建省	39.0955	27.2711	25.7875	25.5925	23.0742	21.7219	19.7642	20.7167	18.0055
景德镇市	江西省	50.8839	38.2348	35.5048	35.6366	28.5022	28.0978	24.6154	23.1669	21.6645
楚雄彝族自治州	云南省	28.0572	23.8091	23.315	22.7743	22.3454	20.8431	18.918	20.9323	16.9305
大连市	辽宁省	56.5542	50.6302	44.2879	39.8603	34.1477	37.5123	33.1308	31.5122	25.644
攀枝花市	四川省	30.5655	25.7548	25.0655	24.6086	24.1445	21.3795	20.5049	22.1826	19.768
贺州市	广西壮族自治区	46.0946	36.1899	32.6023	34.1024	30.3981	26.5565	23.9602	25.2926	23.778
西安市	陕西省	62.1991	47.8555	51.8934	51.447	45.7247	42.9372	38.1441	34.4833	42.5695
淮北市	安徽省	76.67	61.8479	58.9012	65.2164	56.742	54.1722	47.8937	40.9137	40.8126
邵阳市	湖南省	53.7086	40.8998	38.5169	36.8878	32.3091	30.5472	26.4676	27.2628	26.2695
石家庄市	河北省	99.3427	79.5251	76.0312	69.0008	60.3146	54.864	49.4623	44.0187	42.9882
汕尾市	广东省	35.4887	30.2272	27.3653	27.8899	25.2324	23.5047	19.4832	19.5197	16.6877
荆门市	湖北省	74.3488	62.0992	55.4715	50.508	47.6487	46.8714	38.7629	37.2512	37.8997
衢州市	浙江省	47.4286	36.501	33.1655	33.1047	27.3316	26.3086	23.1608	22.3732	21.4246
迪庆藏族自治州	云南省	21.0665	20.9194	19.4926	15.8032	16.2067	12.8166	13.3381	14.2767	12.3212
宜宾市	四川省	59.631	48.2251	48.9548	46.9537	41.189	36.5912	32.398	36.1401	34.5785
葫芦岛市	辽宁省	56.3272	48.8452	42.7487	40.3481	36.4413	36.5038	33.9365	32.1612	27.5093
济南市	山东省	83.9598	78.0319	69.9314	62.5164	53.3106	53.5461	48.336	43.0248	39.4067
贵阳市	贵州省	43.4566	33.0241	32.0663	30.8933	29.5374	24.8256	22.5359	24.5065	22.1549
珠海市	广东省	35.7999	31.3793	28.3642	30.5353	27.4142	25.7857	19.9211	19.9293	17.8622
长春市	吉林省	56.199	54.4732	42.1838	42.2612	32.9083	35.9726	39.0416	31.3591	29.516
延边朝鲜族自治州	吉林省	38.8424	34.9081	30.6529	29.5345	24.3651	23.9677	21.5091	22.0566	19.9445
萍乡市	江西省	52.725	38.8455	38.0939	37.373	31.4136	29.0726	25.7387	26.1545	24.7766
庆阳市	甘肃省	48.1692	41.1876	38.2963	37.388	36.822	31.047	29.7224	28.1785	30.4641
泉州市	福建省	36.1842	28.8438	26.5946	26.0801	24.121	22.7151	19.8271	20.6976	17.7433
自贡市	四川省	66.191	57.5631	57.1282	52.5771	44.5883	40.1179	36.8495	38.8016	36.5995
临沂市	山东省	78.0205	68.7598	63.2363	57.2783	50.7996	52.503	45.3504	41.3775	37.8517
百色市	广西壮族自治区	40.1906	33.0723	32.0095	30.2328	27.4872	24.9808	23.0474	24.9393	22.2193
鞍山市	辽宁省	56.8789	52.5693	44.9874	40.9585	35.15	37.2515	34.6538	32.7183	27.8453
Tongling City	Anhui Province	62.4724	50.6169	47.9465	52.1413	42.7644	41.9432	33.3993	31.6266	33.2109	44.0135
唐山市	河北省	79.1431	67.3601	60.1201	55.2865	47.4855	46.2247	41.2504	39.2494	34.7946
岳阳市	湖南省	59.3842	48.8841	45.6568	43.4384	37.811	38.3181	32.0529	31.2044	30.7485
河源市	广东省	39.0292	32.0318	28.4598	28.9744	26.6155	24.0314	21.0296	21.1491	18.6565
孝感市	湖北省	72.8196	62.0642	52.6951	50.1129	46.1933	44.3771	36.4956	35.0289	36.2558
金华市	浙江省	49.0396	40.1833	35.4819	34.6108	29.3035	27.6357	24.1561	23.2654	22.5967
兴安盟	内蒙古自治区	31.6094	31.1717	25.4879	21.465	20.1969	20.0247	19.8757	19.9987	17.9117
盘锦市	辽宁省	58.8031	54.4461	44.462	43.2475	38.9345	40.4541	38.1745	33.9724	29.1173
雅安市	四川省	39.3592	30.0763	32.1849	30.4068	28.4765	22.9723	21.0719	22.1619	21.0954
亳州市	安徽省	78.8821	61.5683	58.4576	63.6037	56.4591	53.3722	48.0781	41.3569	40.7168
商洛市	陕西省	52.6764	39.8532	39.5591	37.1623	34.9965	32.5647	28.5604	25.7745	29.4502
盐城市	江苏省	57.0105	49.4554	45.4394	44.8488	40.3213	39.1071	34.0027	31.0233	27.6163
汕头市	广东省	40.1221	33.9071	30.8402	29.8533	27.0111	24.7432	20.4994	20.6465	18.2032
安顺市	贵州省	41.0743	30.9192	30.1268	29.3552	28.7472	24.5614	22.5143	24.76	22.7613
黔南布依族苗族自治州	贵州省	40.3195	30.3637	29.6761	29.1619	27.5157	23.9213	21.9425	23.161	20.6476
厦门市	福建省	38.5999	31.8682	29.856	28.4042	26.0628	25.0918	20.5166	21.0276	18.322
太子山天然林保护区	甘肃省	46.8568	39.2146	36.9367	34.9333	31.5367	25.6732	22.7042	20.6177	23.5486
阿克苏地区	新疆维吾尔自治区	72.8236	72.6329	82.2311	65.3632	64.474	58.2544	70.4564	49.8276	52.2043
红河哈尼族彝族自治州	云南省	33.709	29.2521	30.3396	26.656	24.5339	24.9202	22.8037	23.3323	19.2754
甘南藏族自治州	甘肃省	38.0647	33.2907	31.7242	27.9263	25.0953	19.7071	18.0221	17.3514	15.9792
太原市	山西省	54.681	48.8809	48.5356	49.4079	44.9503	40.0469	38.2427	36.3949	33.8401
常德市	湖南省	65.0085	50.9646	48.748	44.8606	39.9397	41.1719	34.3535	33.0946	33.1222
牡丹江市	黑龙江省	40.5398	35.0443	29.703	30.3668	24.3347	25.7277	23.0279	23.4409	21.8388
淮南市	安徽省	74.1416	56.4194	52.4627	58.7395	51.9496	48.9842	43.2675	38.5998	37.557
德阳市	四川省	61.3482	47.2147	47.3497	44.8273	40.5227	35.0267	32.7644	33.5815	31.7579
威海市	山东省	49.0642	40.8301	36.5688	31.955	27.9846	31.5253	26.8901	26.2132	24.0175
秦皇岛市	河北省	63.8024	53.8194	48.584	45.4795	39.7491	39.7003	35.3462	34.6201	30.5528
绍兴市	浙江省	50.5305	42.6083	37.1458	36.8348	32.0017	30.5142	25.3537	24.1993	23.8987
阳江市	广东省	34.7928	30.162	27.6694	30.1868	26.7392	25.3299	20.1897	20.2461	19.0265
铁岭市	辽宁省	53.8156	53.3651	42.8852	41.6892	34.8705	36.3152	36.0893	31.2431	28.7447
达州市	四川省	58.457	43.4649	43.0614	39.9814	36.8284	34.3905	29.1304	29.868	27.6121
Chizhou City	Anhui Province	52.0298	39.5145	38.2432	39.902	32.1795	32.0373	27.3919	26.1632	27.7853	35.0274
淮安市	江苏省	66.667	57.5714	52.4645	51.4426	48.2354	44.7032	39.6337	35.5447	32.4214
遵义市	贵州省	50.8839	36.8707	37.0917	34.9801	31.0594	26.9519	23.2325	26.4818	24.6841
黔东南苗族侗族自治州	贵州省	44.6246	32.203	31.2503	30.2802	27.1849	24.7171	21.8641	23.1581	21.5391
莆田市	福建省	35.1956	28.8819	26.3177	25.6436	23.6623	22.2362	19.3525	20.4037	17.0782
南昌市	江西省	54.3789	43.7908	42.9667	43.6634	33.7257	34.687	30.857	29.3699	27.6882
佛山市	广东省	46.2469	38.3704	36.3126	38.2044	33.7402	29.709	23.0938	23.6016	21.7128
大同市	山西省	43.4321	41.6129	37.2032	36.9489	34.6055	31.1735	29.8398	30.8176	26.7801
昆明市	云南省	28.3294	24.6768	24.2554	23.3796	23.0426	21.0164	19.2322	21.2326	18.3587
张家界市	湖南省	53.914	43.1049	39.7597	36.4364	30.993	30.1118	24.7034	24.0316	24.6487
泸州市	四川省	57.7295	46.501	46.5376	43.6773	37.3259	34.086	29.8445	34.193	31.9676
沈阳市	辽宁省	62.8114	59.3241	48.1121	45.7533	39.1522	40.7231	39.8245	35.7836	30.2137
邯郸市	河北省	96.8715	82.2179	76.5745	72.2413	63.0372	60.4037	53.3578	46.6489	47.6186
Maanshan City	Anhui Province	66.9467	57.7647	50.489	49.0228	45.8739	42.0904	34.7302	33.1995	32.2375	45.8172
日照市	山东省	69.1004	60.9146	55.5839	51.1251	44.7275	47.4101	40.5516	37.6098	34.0512
三亚市	海南省	21.7992	20.861	20.7425	19.818	18.3656	16.7299	14.4994	15.0302	13.2178
台湾省	台湾省	30.7177	26.8042	24.6887	22.9287	20.6228	19.1781	17.4231	18.1123	13.9393
十堰市	湖北省	57.529	43.034	41.2683	37.9998	35.2361	34.014	28.8291	26.3924	29.7188
呼和浩特市	内蒙古自治区	40.1532	39.689	34.6516	35.4326	33.1172	30.2608	31.1439	29.4507	24.4663
德宏傣族景颇族自治州	云南省	33.1914	27.8981	26.5849	24.7062	26.5153	22.8985	20.2088	24.7252	18.6678
梧州市	广西壮族自治区	43.8777	35.8389	33.0104	35.1851	31.4692	27.5438	24.2019	25.0415	23.6127
枣庄市	山东省	83.426	77.4593	70.1746	62.7232	56.483	57.4724	51.3725	44.549	41.0765
安阳市	河南省	91.1836	78.9849	74.366	69.311	61.8505	60.713	54.0618	47.5608	48.9422
怀化市	湖南省	54.1171	41.1073	37.9239	35.5168	30.7436	30.219	25.2669	25.6821	25.2416
阳泉市	山西省	60.4232	49.784	50.8231	52.4695	47.4825	43.1578	39.1969	38.4407	37.3054
保亭黎族苗族自治县	海南省	22.004	20.9899	20.933	19.5558	18.1095	16.7636	14.497	15.2664	13.4884
中农发山丹马场	甘肃省	41.1151	39.8832	34.2391	29.0602	25.4876	21.511	19.9795	22.2458	20.3499
鹰潭市	江西省	51.6311	37.4185	36.0527	36.8911	30.6085	29.8388	26.1907	23.9048	21.8769
陵水黎族自治县	海南省	21.2524	20.5976	20.4098	19.1261	17.7464	16.5108	13.9602	14.7251	12.9335
博尔塔拉蒙古自治州	新疆维吾尔自治区	41.6271	39.6753	40.7725	35.7159	30.4859	27.5018	25.932	23.2612	27.3255
乐东黎族自治县	海南省	23.1259	21.9011	22.1014	21.2467	19.5743	17.8952	15.6592	16.0746	14.5818
辽源市	吉林省	50.4531	50.5348	40.3094	40.0071	31.0782	32.6803	34.4863	28.8935	27.1976
齐齐哈尔市	黑龙江省	38.291	36.4375	30.8303	30.1604	24.7133	26.0234	25.5759	22.3973	21.7235
龙岩市	福建省	37.4818	27.8663	25.4974	25.6561	23.7946	21.9968	19.8458	20.7472	17.7977
天门市	湖北省	75.7689	63.2711	55.4987	52.3841	48.0762	46.2994	37.9811	36.199	36.7444
潜江市	湖北省	76.6445	62.0647	56.3826	53.2349	48.2613	46.5054	38.1359	36.5394	37.7492
邢台市	河北省	102.92	85.8681	78.6698	72.1425	62.3826	58.4036	51.6383	45.3093	45.3465
仙桃市	湖北省	71.8322	60.9097	53.8824	51.48	46.637	44.5028	35.757	34.1926	34.3236
绥化市	黑龙江省	47.5784	42.1433	35.0121	36.05	28.9044	30.7091	31.1621	27.3813	27.349
丹东市	辽宁省	47.1378	44.3465	39.3638	35.6114	29.7118	31.7296	28.8828	28.283	23.7648
滨州市	山东省	83.3022	77.6148	68.1948	62.1945	51.8934	51.9795	47.5788	41.5227	37.5097
昌江黎族自治县	海南省	26.3298	25.1178	24.745	22.6905	20.9639	20.2513	17.4511	17.113	15.615
周口市	河南省	85.9279	72.152	66.059	63.2765	59.3096	56.3326	50.6069	44.6468	45.2654
白沙黎族自治县	海南省	25.4715	24.082	23.5471	21.648	19.8832	19.0147	16.6808	16.4434	15.1603
临高县	海南省	25.899	25.3871	24.5535	23.4005	21.0161	20.5164	17.473	16.8516	15.0196
吐鲁番市	新疆维吾尔自治区	54.837	48.0009	52.2306	43.9815	43.4772	41.044	41.5096	37.385	37.0529
澄迈县	海南省	24.3021	23.9501	23.4433	22.4034	20.0483	19.1997	16.3693	16.2704	14.795
长沙市	湖南省	61.2149	49.05	45.4948	43.137	36.5963	37.594	31.2085	30.8219	30.2748
屯昌县	海南省	22.797	22.8728	22.3518	21.1615	19.1147	18.063	15.3589	15.7838	14.5225
定安县	海南省	22.1277	22.0802	21.8398	20.9036	18.8753	17.6132	14.88	15.7526	14.37
海口市	海南省	22.5235	22.085	21.742	20.9297	18.7325	17.4471	14.8074	15.4656	13.9896
乐山市	四川省	53.1171	40.7955	42.4683	41.3084	36.7	31.3082	28.1303	30.3093	29.1921
凉山彝族自治州	四川省	27.1515	23.457	23.2756	21.1611	20.7812	16.9903	17.0195	18.2608	16.2835
桂林市	广西壮族自治区	49.147	36.7995	34.3707	33.974	30.3258	27.0842	24.2153	25.2279	23.9314
东营市	山东省	77.6824	72.7267	61.6208	56.308	47.748	48.8802	45.3341	38.3455	33.9716
鹤壁市	河南省	95.2841	80.081	75.7942	69.1721	60.7572	61.6244	55.7043	49.4816	50.9351
娄底市	湖南省	59.9307	47.3949	43.6489	40.7479	34.3608	35.0251	29.3863	29.4183	29.0083
包头市	内蒙古自治区	36.9108	36.7062	31.7731	30.926	30.2463	26.8994	27.1706	28.0302	20.9692
锡林郭勒盟	内蒙古自治区	31.4389	29.9275	25.4239	23.8021	22.8854	19.7103	19.1906	20.2567	14.983
琼中黎族苗族自治县	海南省	23.2551	22.0787	21.7223	20.2537	18.5697	17.4853	15.1533	15.6616	14.1391
长治市	山西省	62.7089	53.9573	55.7862	55.7301	49.5346	45.43	41.0203	38.9586	37.3901
赣州市	江西省	42.4652	32.0365	29.8343	30.566	26.7845	24.0991	21.657	21.7102	19.3649
莲花山风景林自然保护区	甘肃省	46.4919	37.5459	36.7126	34.091	32.1649	26.3135	23.409	20.8459	22.2432
通化市	吉林省	45.8517	44.4567	38.0385	36.1579	28.8669	28.9091	28.578	25.3307	24.1093
巴音郭楞蒙古自治州	新疆维吾尔自治区	61.0201	58.7247	62.9193	51.7551	48.4384	46.0306	54.0922	42.9769	39.9824
Shanghai	Shanghai	51.7202	49.1745	42.0964	39.1306	34.4438	32.9225	28.4879	25.9522	23.8486	36.4196
鸡西市	黑龙江省	41.8028	37.7448	30.5816	34.5382	26.1076	28.7785	24.6643	24.7228	24.3793
宁德市	福建省	36.5317	27.233	25.5721	25.6786	22.5718	20.6404	19.4347	19.9366	17.0862
保定市	河北省	89.1637	74.3628	68.7447	62.5362	53.6505	48.6597	43.8888	40.9641	36.878
菏泽市	山东省	91.1479	80.4242	73.0891	66.0543	59.5073	58.7093	53.0408	47.3555	46.6264
崇左市	广西壮族自治区	40.9332	35.487	32.6865	32.0958	29.1769	27.2098	24.0069	26.7641	22.8909
黑河市	黑龙江省	33.1565	32.1632	23.0383	23.9717	20.9377	19.0474	18.8056	17.9084	17.2054
Yangzhou City	Jiangsu Province	66.0792	56.6575	51.1897	51.1187	47.0502	43.2866	37.1726	33.847	31.511	46.4347
驻马店市	河南省	81.7762	67.4758	62.1317	58.9369	57.1466	53.0123	46.6024	42.2323	43.4481
哈密市	新疆维吾尔自治区	43.4115	39.8145	38.9944	33.6209	32.8043	31.0358	30.7287	28.5498	30.5371
株洲市	湖南省	54.3751	40.6868	38.7197	37.9778	32.4899	30.7976	26.9236	27.3939	26.2472
锦州市	辽宁省	59.092	52.7574	44.6131	41.5433	37.7259	38.7709	37.1694	33.5918	27.8809
肇庆市	广东省	44.1892	35.891	33.1017	35.0854	31.2387	27.6085	23.2918	23.1021	21.8716
恩施土家族苗族自治州	湖北省	47.4431	36.0011	34.5711	33.589	29.8499	27.0377	23.2698	22.8429	23.6492
宜昌市	湖北省	59.1859	45.9827	42.3189	39.8767	35.9693	34.8278	29.2156	28.1864	28.5302
怒江傈僳族自治州	云南省	21.7297	20.6021	19.609	17.1026	18.1435	15.0325	15.1476	16.5751	14.4565
柳州市	广西壮族自治区	49.886	37.287	34.3813	34.9994	31.1817	27.7526	24.3892	26.2781	24.6793
平凉市	甘肃省	50.0029	40.7173	38.7567	37.4428	36.6606	30.4942	27.9004	26.1086	30.6103
眉山市	四川省	62.3577	47.7147	48.2914	44.3966	39.5907	34.6711	31.4419	31.9871	32.6653
青岛市	山东省	62.0163	55.3917	51.0577	45.1976	39.684	44.6293	38.4484	34.5042	30.9897
新乡市	河南省	91.6898	82.603	76.1428	68.1876	61.6077	58.9617	53.0018	47.1697	49.0426
乌海市	内蒙古自治区	47.8712	46.7647	41.7348	41.707	38.9262	32.6187	35.4413	35.2356	31.6016
黔西南布依族苗族自治州	贵州省	40.7939	30.8174	30.8615	28.5311	26.6644	24.3614	22.3658	24.5431	22.4944
晋城市	山西省	68.0712	55.6688	57.3824	57.261	51.5074	48.4068	42.3078	37.7061	38.5379
广州市	广东省	44.9926	36.4956	33.0995	34.1261	31.8728	28.2209	22.7753	22.6656	20.5346
吉林市	吉林省	48.2712	45.1811	37.5853	38.3618	29.4612	30.8276	31.9875	26.7293	26.303
九江市	江西省	49.913	41.6826	39.9637	38.9921	31.9739	32.3153	28.1484	27.1603	26.7579
漳州市	福建省	38.2179	30.8735	28.3231	28.1074	25.4207	24.238	20.7173	21.3822	18.2901
来宾市	广西壮族自治区	48.9292	38.0749	34.7574	36.8226	32.6122	29.1117	25.7473	27.8314	25.1361
张家口市	河北省	42.2464	39.8418	34.6849	34.3287	31.5669	28.0802	26.7787	27.3474	22.6105
德州市	山东省	92.0192	84.2753	74.1044	66.1344	55.6433	54.4689	49.5793	44.6195	41.2918
胡杨河市	新疆维吾尔自治区	45.9921	43.8797	42.4913	45.3728	38.3025	35.8761	36.4249	34.9299	33.5394
固原市	宁夏回族自治区	47.8917	40.5293	36.722	35.0245	36.445	27.6313	26.4492	25.8918	27.795
抚顺市	辽宁省	47.7337	46.1809	38.5836	36.6238	30.2612	31.5173	30.2417	27.8032	25.804
Anqing City	Anhui Province	54.7065	44.549	42.9472	43.77	35.4614	35.3356	29.7688	28.5951	27.8511	38.1094
白杨市	新疆维吾尔自治区	29.8941	25.9521	23.7429	23.8202	20.2798	17.7395	18.4529	16.9815	20.0689
新星市	新疆维吾尔自治区	42.4558	39.9996	37.414	31.2722	30.1609	28.7005	28.0868	25.7162	26.9731
克拉玛依市	新疆维吾尔自治区	41.7859	39.4212	37.1683	39.3274	34.901	33.392	33.5509	28.0597	31.71
湘潭市	湖南省	65.9124	53.2444	49.2594	46.0504	38.3998	40.4059	32.4689	32.7369	32.1266
昆玉市	新疆维吾尔自治区	100.653	97.598	114.69	83.6277	95.0163	97.574	116.535	82.6541	88.3015
惠州市	广东省	38.4131	31.9858	28.9568	30.1613	27.5659	25.1202	20.9576	20.3081	17.6938
可克达拉市	新疆维吾尔自治区	47.5472	43.9974	45.963	45.6496	43.5456	37.3137	36.7334	34.9693	34.608
襄阳市	湖北省	69.8515	56.7378	51.9099	48.6106	45.6431	44.9157	37.9611	35.2408	36.9912
南宁市	广西壮族自治区	45.4217	38.0583	34.3886	35.1602	32.019	29.0573	25.4691	27.5052	24.4702
南充市	四川省	62.2436	48.2009	47.6478	42.3921	39.5216	35.6693	31.4302	33.3023	30.7374
酒泉市	甘肃省	44.5624	41.441	39.0119	32.4411	32.467	29.6215	30.747	28.7033	27.7813
淄博市	山东省	80.8027	73.3426	65.7596	59.8948	51.1245	52.0092	47.0894	42.6922	38.6271
图木舒克市	新疆维吾尔自治区	84.1069	87.8157	105.385	80.6482	80.4368	70.2288	88.8833	65.1304	67.8132
阿拉尔市	新疆维吾尔自治区	80.0229	82.5602	93.7013	74.5054	76.1534	64.4819	80.6877	59.0782	58.9028
焦作市	河南省	86.7914	83.1743	79.5679	71.5112	63.3367	60.0462	53.2587	45.8132	48.3348
石河子市	新疆维吾尔自治区	60.006	54.3573	60.2703	59.7871	57.3347	54.9683	52.4645	50.7438	51.221
赤峰市	内蒙古自治区	38.6112	35.6094	29.8668	27.4112	25.5369	22.9575	22.8778	23.4691	17.2912
双河市	新疆维吾尔自治区	42.2216	39.0669	38.7086	39.2898	33.4832	29.6969	29.0037	26.4488	31.8394
铁门关市	新疆维吾尔自治区	68.213	61.7592	69.9349	56.0324	57.6557	55.7404	64.6282	48.7614	48.8627
北屯市	新疆维吾尔自治区	31.9378	30.8927	23.9334	27.1266	21.3612	22.2283	24.0819	23.4989	26.0002
五家渠市	新疆维吾尔自治区	57.0182	52.0994	57.0068	56.132	49.5548	46.766	47.3222	52.0558	54.2616
韶关市	广东省	43.2351	32.86	29.9447	30.9044	28.0442	24.7367	22.1464	22.5559	20.7905
朔州市	山西省	43.0173	42.4528	38.7434	38.3903	35.5654	31.895	31.1009	31.4082	27.8797
四平市	吉林省	53.136	53.6641	42.2211	40.6552	33.1353	34.6083	36.2262	30.7269	27.8085
新余市	江西省	57.9449	41.3634	42.7274	44.4704	35.5967	33.5021	28.8151	28.4479	26.007
南平市	福建省	40.6326	28.161	26.5691	26.7619	23.2132	21.8444	20.0309	20.523	18.2958
哈尔滨市	黑龙江省	49.721	45.6191	36.7467	38.2456	29.3911	31.6836	32.2238	27.9043	28.8645
成都市	四川省	64.506	49.0464	50.1431	46.162	41.6931	35.9879	33.2002	34.3213	32.9965
河池市	广西壮族自治区	43.7793	34.5418	31.2984	31.5042	28.3871	25.4433	23.0931	24.8402	22.5856
中卫市	宁夏回族自治区	47.6181	44.6406	41.2726	38.2715	38.6007	30.8156	32.0813	32.9843	30.5658
本溪市	辽宁省	46.6839	44.3461	38.3595	35.4263	29.1006	30.2692	28.5452	27.0646	24.5658
承德市	河北省	46.7106	39.8549	35.0215	33.9688	30.4231	27.383	26.1984	26.8348	22.31
聊城市	山东省	96.2104	87.2184	77.7383	69.7709	60.351	58.9039	53.5097	47.4391	44.6252
衡阳市	湖南省	61.4059	47.8539	44.597	43.4781	37.3667	36.0888	30.7399	30.9522	29.4225
湘西土家族苗族自治州	湖南省	53.7922	40.7013	37.5014	34.4671	30.1757	28.9859	23.982	23.3252	24.0334
杭州市	浙江省	50.9723	40.9644	36.806	35.622	30.3951	29.4968	25.2233	24.4387	23.0087
玉树藏族自治州	青海省	39.6222	38.843	34.3062	29.2978	24.7714	17.1069	15.9896	18.45	13.4476
武威市	甘肃省	45.6151	42.3776	38.3279	35.1399	33.969	28.4686	29.4246	31.0512	28.7036
临夏回族自治州	甘肃省	54.3517	45.8134	41.5591	40.5045	38.9022	31.3424	29.297	29.9775	30.1144
黄山市	安徽省	45.6731	33.6454	30.6279	29.9925	25.0317	24.8841	22.0313	21.1695	20.9587
徐州市	江苏省	77.1612	70.0408	63.5696	63.0678	57.8093	55.0686	48.8637	42.1501	39.7163
济宁市	山东省	86.8211	78.4722	71.0163	63.2943	56.4455	57.4248	51.5721	45.9547	43.1332
揭阳市	广东省	39.3008	33.1719	30.2304	29.4118	27.2679	25.0649	21.3348	21.2074	18.8527
那曲市	西藏自治区	41.4819	41.9454	36.1046	29.9224	27.0205	17.1495	17.011	18.9656	12.6976
郑州市	河南省	86.4187	81.1436	75.4844	68.4523	61.8438	58.8215	51.6916	45	48.9741
通辽市	内蒙古自治区	44.1815	42.1652	34.1734	30.8046	27.6267	27.5178	28.5036	26.8664	21.6352
贵港市	广西壮族自治区	47.1322	38.2435	34.8218	37.2288	33.6881	29.9167	26.0908	27.4944	25.4665
安康市	陕西省	52.8264	37.6777	37.8185	34.9941	32.6209	30.7982	26.281	24.5518	26.6352
昌吉回族自治州	新疆维吾尔自治区	45.5861	42.3977	40.765	37.0372	33.8925	31.1058	30.622	31.2155	31.5136
晋中市	山西省	58.9354	50.5615	51.154	52.4426	47.3689	42.8339	39.0184	37.1369	37.0585
大庆市	黑龙江省	44.0141	42.6657	36.3784	34.5494	27.4847	29.7812	29.7238	25.8219	25.3403
普洱市	云南省	34.5817	27.0245	26.7548	25.631	22.789	24.4407	22.1514	22.3304	16.8152
白城市	吉林省	43.1657	42.9625	35.7763	31.423	26.5378	28.654	27.7227	25.1112	23.502
香港特别行政区	香港特别行政区	33.5681	29.9035	27.2177	27.6335	25.139	23.4149	18.8136	18.0559	17.1179
石嘴山市	宁夏回族自治区	46.9158	45.949	42.7393	42.3012	39.063	32.9965	36.2858	36.0517	31.5167
荆州市	湖北省	73.099	59.6649	54.991	51.779	46.4769	45.6542	37.5924	36.0429	36.8565
沧州市	河北省	91.5063	80.5145	73.0574	66.0509	56.1273	53.1683	48.3749	42.3533	39.8791
三门峡市	河南省	63.2454	51.3539	51.5728	49.8598	44.7902	43.706	37.9532	34.452	38.8582
海西蒙古族藏族自治州	青海省	43.6038	42.0877	35.8783	31.0051	28.1113	22.728	21.2507	21.9542	18.0077
云浮市	广东省	38.5485	33.4683	31.1622	33.6024	29.3156	26.7583	21.7832	22.1292	20.9633
张掖市	甘肃省	41.138	40.0482	35.2145	29.5022	28.3739	24.1717	24.2063	26.1739	24.0357
滁州市	安徽省	69.0082	57.4727	52.217	52.3156	47.715	45.3282	37.819	34.7795	32.1589
泰安市	山东省	84.3275	76.1977	70.0835	62.3228	54.9211	56.0949	50.1113	44.4164	41.1375
大兴安岭地区	黑龙江省	27.6714	28.3295	20.591	19.0043	18.7896	15.9768	15.6683	15.3877	14.3671
鄂尔多斯市	内蒙古自治区	39.8405	39.7069	34.7236	34.6134	33.9992	29.51	30.9556	31.1339	26.7132
阿拉善盟	内蒙古自治区	44.3254	41.3078	38.8301	35.9161	35.0038	31.9172	32.121	33.5755	31.3264
山南市	西藏自治区	32.7047	30.5987	27.7878	24.5016	23.8033	17.18	15.8108	17.597	13.6804
开封市	河南省	88.4045	78.5877	73.1183	66.808	62.0834	59.5055	53.6214	48.0705	49.782
重庆市	重庆市	55.3877	42.9187	41.7904	39.1772	34.8518	32.0822	27.5345	28.7228	27.5505
钦州市	广西壮族自治区	40.1005	35.3057	32.4762	33.8165	30.8162	28.716	24.5166	26.675	23.7615
榆林市	陕西省	45.9804	42.567	38.6557	39.0695	37.4103	32.9072	32.8994	32.1203	28.5761
伊春市	黑龙江省	34.906	29.9386	21.9056	25.0349	20.8258	19.3152	18.5675	19.9861	19.5356
运城市	山西省	75.138	62.3614	63.6594	64.6087	56.4724	55.118	47.9339	44.2459	44.4402
丽江市	云南省	23.3581	20.5124	19.6964	18.2538	18.5621	15.2049	15.0401	16.2904	14.554
黄冈市	湖北省	59.155	49.9676	46.2357	44.6989	37.6097	37.4223	31.6473	30.4764	30.0845
吴忠市	宁夏回族自治区	44.9542	43.4386	40.8483	38.1714	37.7015	30.8294	32.3174	33.0722	31.2736
南阳市	河南省	75.5798	62.1368	58.1572	54.0791	51.3775	50.5357	43.6287	39.4805	40.21
乌鲁木齐市	新疆维吾尔自治区	49.5456	45.6413	47.6141	39.3558	33.4977	29.7358	28.4733	27.5993	27.9548
和田地区	新疆维吾尔自治区	74.9694	74.106	79.1216	64.1345	64.5105	63.4976	76.1538	55.2847	54.5924
海南藏族自治州	青海省	40.548	39.0409	33.9919	28.7864	25.1216	20.1683	18.5172	19.8409	16.8513
海东市	青海省	50.3916	44.8867	40.4883	36.4513	34.3055	27.534	26.5869	26.409	26.5385
武汉市	湖北省	72.7979	62.5989	53.7726	51.5331	45.3467	43.397	35.6558	34.5387	34.6747
儋州市	海南省	26.6709	25.9621	24.8843	23.3695	21.2668	20.8794	17.7593	16.8286	15.3154
甘孜藏族自治州	四川省	27.8871	27.7555	26.1046	21.6358	19.9823	14.4466	13.4379	14.0438	11.8264
内江市	四川省	65.5408	53.3306	51.9965	46.7901	41.1229	36.9438	33.8465	34.7325	33.0335
烟台市	山东省	56.6114	49.3686	44.1928	39.9391	34.0594	38.926	33.9662	31.7902	27.9301
Nanjing City	Jiangsu Province	68.4441	57.2054	49.2326	47.3341	45.8243	41.8246	34.5667	32.0083	30.5746	45.2239
白银市	甘肃省	49.9227	44.9471	40.4387	38.4116	38.5069	30.2003	30.5391	31.7564	29.8127
郴州市	湖南省	47.7839	35.9844	33.5657	32.7538	28.5901	26.1142	23.5951	24.1211	23.0041
呼伦贝尔市	内蒙古自治区	28.3411	28.1517	21.9623	19.6854	18.0207	16.7641	16.5214	16.3688	15.448
防城港市	广西壮族自治区	38.3573	32.9519	31.0288	31.3047	28.611	26.7627	22.9267	25.0941	21.3638
北京市	北京市	73.7652	63.8541	57.2469	51.0413	44.1819	38.8568	35.38	32.882	29.6852
洛阳市	河南省	70.0105	58.7915	59.5627	56.6481	50.3549	49.6516	43.0132	37.9583	42.3303
澳门特别行政区	澳门特别行政区	36.075	32.7938	28.7063	29.2625	27.2813	25.6438	20.1188	19.7188	17.775
汉中市	陕西省	51.2162	35.8376	36.8609	34.9863	32.4273	29.6036	25.7882	24.6778	26.0471
吉安市	江西省	50.5303	36.8571	36.2876	37.3513	30.95	28.35	25.1669	24.497	23.0242
丽水市	浙江省	39.0566	29.5431	27.3534	27.2163	23.3486	21.5216	20.1559	20.2476	18.4355
忻州市	山西省	46.6578	44.0917	40.5787	41.2146	37.4395	33.1524	32.0375	32.2653	28.3963
中山市	广东省	39.9418	34.2505	31.2384	33.6349	29.6035	27.2465	20.3248	20.8892	19.4653
鹤岗市	黑龙江省	37.1536	33.0016	25.512	29.6537	22.9036	23.1394	21.5223	21.9551	20.0288
白山市	吉林省	40.9009	39.1813	34.9071	32.6302	26.8436	25.1087	24.5332	23.3101	21.8602
咸宁市	湖北省	57.0745	47.5428	43.8456	41.8889	35.264	34.695	29.2854	28.1683	28.2803
宿迁市	江苏省	70.1027	61.7049	55.3285	55.1302	51.113	47.6018	42.7561	37.6766	34.8594
济源市	河南省	79.482	70.1943	70.0013	66.4347	58.9772	57.0378	49.5279	43.1613	42.8889
营口市	辽宁省	55.6609	51.8962	44.9595	41.5948	35.6635	38.0962	35.313	33.0081	28.4761
商丘市	河南省	84.5544	71.6418	66.6954	64.199	59.1973	56.7783	51.1487	44.3396	44.755
果洛藏族自治州	青海省	35.467	34.433	31.9913	26.7324	21.9796	17.148	14.9741	17.6547	13.9561
三沙市	海南省
黄石市	湖北省	61.7864	53.5522	48.8385	47.4205	38.846	38.1149	32.4648	30.915	30.4979
阿坝藏族羌族自治州	四川省	29.2401	26.532	25.8836	21.5526	20.7565	16.3889	15.6694	16.2201	12.9867
潍坊市	山东省	73.7211	67.2291	59.9079	54.4178	47.3881	49.798	44.7438	39.1953	34.9197
天水市	甘肃省	46.3823	35.2283	34.8579	33.5232	33.6049	26.4402	23.6789	21.3961	28.3064
永州市	湖南省	53.0161	40.3323	37.2811	36.5359	32.6899	29.6555	26.2799	27.0468	25.6042
巴彦淖尔市	内蒙古自治区	40.6611	39.0449	35.7581	33.7202	32.442	29.5091	30.4639	30.055	24.9627
北海市	广西壮族自治区	36.4091	33.6641	31.7045	32.5546	29.9533	28.5995	24.1348	25.5342	23.0448
平顶山市	河南省	81.6743	69.8416	66.6705	61.9273	57.5149	55.7047	48.7118	43.2597	45.735
宜春市	江西省	53.6482	40.7207	40.0428	40.4683	32.7809	31.5063	27.6467	27.0058	24.881
台州市	浙江省	41.3886	35.539	30.7754	30.4383	25.8657	24.3258	21.6458	21.0546	19.5023
东方市	海南省	24.8629	23.7635	23.9623	22.5923	20.788	19.8088	17.0344	16.9045	15.6543
延安市	陕西省	49.1236	42.1329	40.2295	39.9524	38.0101	33.681	31.8567	30.5207	29.077
万宁市	海南省	20.9385	20.5649	20.2002	19.1199	17.7308	16.3628	13.7722	14.8099	13.1563
文昌市	海南省	21.7926	21.2042	20.776	20.1508	18.0949	16.8166	14.0752	15.2563	13.2268
双鸭山市	黑龙江省	40.7197	37.3554	29.2893	34.4924	24.8916	27.0507	23.9338	23.9332	23.7546
临沧市	云南省	32.545	26.5758	25.6567	24.1451	24.8696	24.4764	21.3869	23.7362	17.7594
松原市	吉林省	50.4381	49.9407	39.6107	37.713	30.4636	32.7002	33.446	28.9172	27.6639
随州市	湖北省	70.546	59.1578	53.4076	48.6144	46.0151	44.0863	37.1627	35.9655	36.0105
资阳市	四川省	64.4848	48.8061	47.6743	41.1509	38.9472	34.6392	31.5443	31.7874	31.4528
银川市	宁夏回族自治区	46.4246	46.0184	44.9543	42.8013	39.0669	32.424	35.5791	34.3102	32.3698
Taizhou City	Jiangsu Province	64.7086	56.2927	50.7253	49.2233	45.5449	41.8272	36.0132	32.6983	30.4616	45.2772
神农架林区	湖北省	43.0531	31.9134	31.2075	30.094	28.3375	24.8192	21.7879	21.1981	22.5694
阜新市	辽宁省	53.1504	48.1233	39.789	37.2633	33.6255	33.8805	33.3683	31.4095	25.2634
琼海市	海南省	21.0441	20.9463	20.8518	19.8446	18.1819	16.592	13.9708	15.2564	13.6371
五指山市	海南省	24.1301	21.8167	21.7542	19.9017	18.6181	17.3575	15.3011	15.7852	14.1435
信阳市	河南省	71.325	59.089	53.2997	52.0277	48.9088	45.6136	39.2181	36.4719	37.5767
湖州市	浙江省	59.1042	50.2972	44.3251	42.0292	37.3573	35.0537	29.2565	27.4263	26.9051
黄南藏族自治州	青海省	38.8294	37.0047	33.9632	28.6044	24.7526	19.5767	18.028	18.5725	16.0105
抚州市	江西省	47.3798	34.3624	33.3387	34.2028	28.4042	26.8853	23.9183	23.0711	21.1597
清远市	广东省	44.1016	34.5826	31.237	32.397	29.6814	26.2307	22.9765	22.9956	21.7226
天津市	天津市	88.5368	75.9895	69.6191	62.7857	52.719	50.3474	45.3125	40.688	37.1632
嘉峪关市	甘肃省	42.7345	40.5126	37.9945	29.631	31.8717	28.4237	31.0209	30.5303	29.5059
乌兰察布市	内蒙古自治区	35.7772	36.1955	30.6561	29.661	28.5471	24.9066	24.3631	25.8295	19.9652
阿里地区	西藏自治区	40.31	40.1726	33.6262	27.395	25.6137	15.1192	15.1969	16.338	11.7761
连云港市	江苏省	66.997	59.5308	53.4913	51.6071	46.5699	46.2419	40.2925	36.0605	33.0152
克孜勒苏柯尔克孜自治州	新疆维吾尔自治区	55.2744	57.4114	71.2372	45.0981	39.9174	36.612	40.7018	31.4284	31.7206
日喀则市	西藏自治区	39.3233	40.3623	33.8541	26.8795	25.5815	16.2888	15.423	16.5567	11.5653
渭南市	陕西省	70.5618	57.183	60.5798	59.1429	52.4728	50.7331	44.9156	40.3357	41.0861
铜仁市	贵州省	50.8153	35.981	34.7464	32.5487	29.2764	27.1564	23.0579	24.2265	23.3125
玉溪市	云南省	30.5295	26.4155	26.6702	24.8092	23.9346	23.7642	21.2139	22.2598	17.875
江门市	广东省	37.9512	32.0362	29.8835	32.8205	28.6364	26.4805	20.7059	20.9071	19.3778
益阳市	湖南省	62.7638	49.6259	46.7927	43.2344	37.4373	40.056	32.8653	31.6276	32.2865
广元市	四川省	52.9865	34.2442	36.7245	34.0588	33.095	29.7361	25.9677	26.7862	25.7575
Wuhu City	Anhui Province	64.7249	53.7531	49.1134	49.5071	43.709	41.8785	33.4932	31.6839	32.7731	44.5151
塔城地区	新疆维吾尔自治区	36.9763	34.9229	34.1004	31.8751	27.6474	26.3988	25.7573	23.8011	25.4626
嘉兴市	浙江省	59.3914	53.6289	46.4416	43.1212	39.0474	35.9703	29.7479	27.3477	26.89
西宁市	青海省	46.8956	41.9191	37.9935	32.696	29.9433	23.7149	23.2881	23.1695	21.7036
上饶市	江西省	50.1124	37.8894	35.4972	36.0812	29.3201	28.5128	25.2077	24.0963	22.337
东莞市	广东省	42.9147	36.0883	33.732	35.1101	32.4546	29.7492	22.6498	22.2647	20.1823
Nantong City	Jiangsu Province	55.9134	50.923	45.0028	42.0912	37.7615	35.6531	31.2545	28.8766	24.9304	39.1563
辽阳市	辽宁省	59.8638	55.4055	45.6414	43.0861	36.7241	38.8988	37.4716	34.1547	30.8734
巴中市	四川省	55.5096	38.0269	39.4439	36.5682	33.8377	31.5152	26.736	27.1706	25.8966
六安市	安徽省	62.102	50.2601	45.726	45.9334	40.3284	38.7112	33.7855	31.1643	31.8313
金昌市	甘肃省	44.1386	40.8073	37.334	32.2962	32.4393	27.0816	27.9067	29.4121	26.8273
廊坊市	河北省	96.6993	83.3711	73.1466	65.5036	55.1571	50.7878	45.9537	42.0209	39.2116
拉萨市	西藏自治区	38.1834	38.6565	33.2429	27.7074	26.1046	16.8361	16.331	16.9955	11.6597
喀什地区	新疆维吾尔自治区	73.9372	75.4627	92.2976	63.351	60.9808	56.2452	66.3294	51.6451	53.7679
阿勒泰地区	新疆维吾尔自治区	28.7598	27.7688	24.1822	24.286	20.8073	21.5042	21.5731	20.4093	19.8487
毕节市	贵州省	41.286	31.9773	31.3572	31.7005	29.0827	23.338	21.6277	24.4467	22.8261
福州市	福建省	35.6016	28.5441	26.3846	26.0044	23.5177	21.6458	19.4396	20.3847	17.0572
咸阳市	陕西省	64.4229	50.9353	55.0601	53.9491	48.1854	45.9743	40.9494	37.1898	39.9451
文山壮族苗族自治州	云南省	33.9059	29.9384	30.7628	26.6558	24.8127	23.548	22.0209	22.9109	20.3284
湛江市	广东省	31.7909	30.0142	28.2073	28.9774	25.7403	25.0722	21.0552	21.3758	19.1804
曲靖市	云南省	31.4921	27.2902	27.0549	26.0554	24.5767	21.1686	19.7734	22.1384	20.0528
蚌埠市	安徽省	73.2035	59.4341	55.7878	58.5285	52.2342	50.9519	43.9523	38.7781	37.1382
绵阳市	四川省	51.9786	38.3332	39.4023	37.2033	35.0101	29.545	26.9253	27.4791	26.034
温州市	浙江省	39.6626	32.42	29.172	28.8468	24.3805	22.859	20.8706	21.1075	19.0483
阜阳市	安徽省	78.8143	60.257	57.5748	62.6251	55.3746	51.7937	46.9112	41.3513	41.1069
林芝市	西藏自治区	28.7232	26.6634	25.7501	21.372	19.8823	14.6441	13.8161	14.8951	11.8434
衡水市	河北省	100.441	89.2448	79.9156	71.3723	59.5839	56.1066	50.7502	44.3122	43.7347
许昌市	河南省	88.3385	77.0062	72.0869	65.5452	61.7661	58.4406	52.245	45.5641	48.263
佳木斯市	黑龙江省	41.1915	37.6604	29.8736	35.4029	25.9699	28.0239	25.0003	24.6058	23.5368
宝鸡市	陕西省	53.7828	40.7456	42.4358	40.9369	37.8781	34.4456	30.8377	28.0025	32.9212
昭通市	云南省	40.897	31.2203	31.6684	31.0672	28.3757	23.1432	21.5553	24.5501	23.1281
大理白族自治州	云南省	26.2248	22.6383	20.5511	20.1652	19.9827	17.9297	16.6486	18.3022	15.6006
定西市	甘肃省	49.1739	40.4401	37.4105	36.409	35.4905	27.938	25.4384	24.4532	26.2974
茂名市	广东省	35.4114	31.1852	28.593	30.6485	27.1452	25.6159	21.4219	21.7853	20.5589
伊犁哈萨克自治州	新疆维吾尔自治区	44.3304	42.7058	44.9261	35.9344	30.8251	27.335	25.8594	22.0079	24.1488
宁波市	浙江省	43.7207	39.5768	33.7807	33.6213	28.7438	27.109	22.8882	21.688	20.3131
兰州市	甘肃省	53.5439	46.3373	41.6015	40.3099	38.9385	31.3881	30.7739	32.4605	30.3458
临汾市	山西省	63.4564	54.2958	55.7274	57.3384	50.4965	47.297	41.5783	40.1265	36.5408
宿州市	安徽省	75.0488	64.2223	59.6778	62.5526	55.887	53.3993	47.0754	40.5245	39.1863
潮州市	广东省	39.4166	32.8714	29.4517	28.9304	26.6213	24.8177	21.7675	21.4325	18.5945
昌都市	西藏自治区	32.3392	32.5246	28.622	24.3713	22.0659	14.8915	13.7649	14.4202	10.9264
玉林市	广西壮族自治区	38.8233	34.5682	30.4227	33.3065	30.254	28.131	24.0397	25.2918	23.5006
海北藏族自治州	青海省	38.9418	37.4349	32.137	27.4811	23.3057	19.2346	17.7189	20.0719	16.9701
漯河市	河南省	89	75.276	71.1597	64.091	61.4891	58.3599	52.6498	46.6725	49.2549
七台河市	黑龙江省	41.9687	37.8133	30.2345	34.0146	25.2521	27.4405	24.0429	24.0876	24.0262
西双版纳傣族自治州	云南省	38.9199	29.1129	28.1978	26.2039	22.0767	26.397	25.0133	21.9295	16.6901
陇南市	甘肃省	44.051	31.7788	32.0352	30.7828	30.4666	23.7304	21.1824	19.6623	23.3319
保山市	云南省	29.8581	26.3271	23.3089	22.8282	24.0288	21.5971	19.2864	22.4665	16.9982
遂宁市	四川省	64.6764	50.2477	47.9974	42.1546	38.6432	34.1072	31.1051	31.7887	31.09
合肥市	安徽省	70.2786	57.7567	51.8797	52.1447	46.1542	43.3148	36.0609	33.3994	33.1041
铜川市	陕西省	58.8983	47.3963	47.5204	45.7693	41.8868	39.7403	36.0773	32.4687	32.9719
	Average concentration of 10 cities in the lower reaches of the Yangtze River	51.5416	42.7712	39.4893	37.8777	34.3557	32.2053	28.7177	27.7839	26.7938
CITY	PR	2014	2022	Annual average increment	Average value
Tongling City	Anhui Province	62.4724	33.2109	-29.2615	44.0135
Chizhou City	Chizhou City	52.0298	27.7853	-24.2445	35.0274
Maanshan City	Anhui Province	66.9467	32.2375	-34.7092	45.8172
Shanghai	Shanghai	51.7202	23.8486	-27.8716	36.4196
Yangzhou City	Jiangsu Province	66.0792	31.511	-34.5682	46.4347
Anqing City	Anhui Province	54.7065	27.8511	-26.8555	38.1094
Nanjing City	Jiangsu Province	68.4441	30.5746	-37.8695	45.2239
Taizhou City	Jiangsu Province	64.7086	30.4616	-34.2471	45.2772
Wuhu City	Anhui Province	64.7249	32.7731	-31.9519	44.5151
Nantong City	Jiangsu Province	55.9134	24.9304	-30.983	39.1563
