# Supplementary material for: Global and local impacts of multi-dimensional urban form on PM2.5 concentrations: A case study of the downstream urban agglomeration in the Yangtze River Delta
Source: PLoS One. 2026 Jul 24;21(7):e0354380. doi: 10.1371/journal.pone.0354380 (PMC13399353; doi:10.1371/journal.pone.0354380)
Supplement: S1 File — (ZIP) [file pone.0354380.s001.zip › data/Results of sensitivity analysis for discretization schemes.xls]

## Sheet: Sheet1
Comparison of q-values of core driving factors under different discretization methods
Core factor	Optimal method	Quantile	Standard deviation	Natural breaks	Equal interval	Geometric interval	Range of q-value fluctuation	Fluctuation magnitude
RD	0.3232	0.3232	0.2987	0.3051	0.2893	0.2946	0.0339	0.1049
DEM	0.2604	0.2418	0.2356	0.2604	0.2289	0.2327	0.0315	0.121
RND	0.1852	0.1684	0.1852	0.1723	0.1596	0.1638	0.0256	0.1382
Comparison of q-values of core driving factors under different numbers of bins
Core factor	Optimal discretization bins	3 Bins	4 Bins	5Bins	6 Bins	7 Bins	Range of q-value fluctuation	Fluctuation magnitude
RD	0.3232	0.291	0.3124	0.3232	0.3187	0.3153	0.0322	0.0996
DEM	0.2604	0.235	0.2512	0.2604	0.2568	0.2531	0.0254	0.0975
RND	0.1852	0.162	0.1743	0.1852	0.1815	0.1789	0.0232	0.1253
Results of the final OLS regression analysis
Category	Variable	Coefficient	Std.Error	t-value	P-value	VIF	Significance Level
	Constant	24.219	1.896	12.774	0	-	***
1D	RD	0.832	0.161	5.168	0	1.319	***
2D	RND	0.467	0.171	2.731	0.007	1.296	**
	PWB	-0.318	0.136	-2.34	0.02	1.358	*
	PTL	0.285	0.128	2.227	0.027	1.275	*
3D	DEM	0.631	0.19	3.321	0.001	1.427	**
