# Supplementary material for: Global and local impacts of multi-dimensional urban form on PM2.5 concentrations: A case study of the downstream urban agglomeration in the Yangtze River Delta
Source: PLoS One. 2026 Jul 24;21(7):e0354380. doi: 10.1371/journal.pone.0354380 (PMC13399353; doi:10.1371/journal.pone.0354380)
Supplement: S1 File — (ZIP) [file pone.0354380.s001.zip › data/Spatial Autocorrelation Results of PM2.5 Concentration in Lower Yangtze River Cities, 2014–2022.xls]

## Sheet: Sheet1
Year	Moran's I Index	Z-score	p-value
2014	1.10611	15.8255	0
2015	0.410307	6.05886	0
2016	0.371409	5.51062	0
2017	0.838768	12.0587	0
2018	0.780104	11.2311	0
2019	0.843034	12.1264	0
2020	0.589076	8.55872	0
2021	0.726923	10.4859	0
2022	0.991845	14.2077	0
